# Supplementary material for: Identification and Characterization of Salt-Responsive MicroRNAs in Vicia faba by High-Throughput Sequencing
Source: Genes (Basel). 2019 Apr 17;10(4):303. doi: 10.3390/genes10040303 (PMC6523927; doi:10.3390/genes10040303)
Supplement: Supplementary file 1 [file genes-10-00303-s001.zip]

Archive with 7 entries (6 files):
- genes-471224-supplementary/supplementary final/
- genes-471224-supplementary/supplementary final/Table S1.xls
- genes-471224-supplementary/supplementary final/Table S2.xls
- genes-471224-supplementary/supplementary final/Table S3.xls
- genes-471224-supplementary/supplementary final/Table S4.xls
- genes-471224-supplementary/supplementary final/Table S5.xls
- genes-471224-supplementary/supplementary final/Table S6.xls
