# Supplementary material for: Identification and Characterization of Salt-Responsive MicroRNAs in Vicia faba by High-Throughput Sequencing
Source: Genes (Basel). 2019 Apr 17;10(4):303. doi: 10.3390/genes10040303 (PMC6523927; doi:10.3390/genes10040303)
Supplement: Supplementary file 1 [file genes-10-00303-s001.zip › genes-471224-supplementary/supplementary final/Table S1.xls]

## Sheet: Sheet1
Table S1: Differentially expressed miRNAs in Vicia faba (HC-4-vs-HSA) after salt treatment
miRNA family		miRNA id	Count(HC-4)	Count(HSA)	TPM(HC-4)	TPM(HSA)	log2 Ratio(HSA/HC-4)	Up-Down-Regulation(HSA/HC-4)	P-value	FDR
miRNA156		aly-miR156f-3p	0	5792	0.001	208.67	17.6709	Up	0	0
up=20		aqc-miR156b	0	238	0.001	8.57	13.0651	Up	1.8774e-89	1.82048e-88
down=6		gma-miR156l	0	73	0.001	2.63	11.3608	Up	5.44552e-28	3.19712e-27
		gma-miR156n	483	1813	12.82	65.32	2.34913	Up	1.99369e-280	3.40514e-279
		gma-miR156q	12	46	0.32	1.66	2.37504	Up	1.129e-08	4.06928e-08
		gma-miR156r	0	10	0.001	0.36	8.49185	Up	0.000159783	0.000456567
		han-miR156a	0	16	0.001	0.58	9.17991	Up	9.30106e-07	3.07918e-06
		hbr-miR156	27	118	0.72	4.25	2.56139	Up	7.36302e-22	3.91047e-21
		hvu-miR156b	0	22	0.001	0.79	9.62571	Up	5.41418e-09	1.98476e-08
		mdm-miR156f	0	11903	0.001	428.84	18.7101	Up	0	0
		mdm-miR156i	0	43	0.001	1.55	10.5981	Up	8.1477e-17	3.87531e-16
		mdm-miR156z	2	49	0.05	1.77	5.14568	Up	2.14666e-16	1.00512e-15
		mes-miR156b	0	12	0.001	0.43	8.74819	Up	2.8743e-05	8.64015e-05
		mtr-miR156g-3p	31	338	0.82	12.18	3.89275	Up	5.77424e-89	5.56326e-88
		mtr-miR156i-3p	314	562	8.33	20.25	1.28153	Up	2.75696e-38	1.80161e-37
		osa-miR156f-3p	0	102	0.001	3.67	11.8416	Up	8.58108e-39	5.65674e-38
		ptc-miR156j	0	4098	0.001	147.64	17.1717	Up	0	0
		rco-miR156d	0	66	0.001	2.38	11.2167	Up	2.20566e-25	1.23698e-24
		stu-miR156d-3p	7	171	0.19	6.16	5.01886	Up	3.82258e-54	2.91642e-53
		stu-miR156f-5p	161	277	4.27	9.98	1.2248	Up	1.95524e-18	9.66688e-18
		zma-miR156e-3p	5	30	0.13	1.08	3.05445	Up	1.5242e-07	5.2785e-07
		bra-miR156b-3p	337	21	8.94	0.76	-3.5562	Down	1.56859e-55	1.20902e-54
		gma-miR156s	41	4	1.09	0.14	-2.96083	Down	1.0321e-06	3.40933e-06
		hvu-miR156a	24	1	0.64	0.04	-4	Down	2.3643e-05	7.17887e-05
		mdm-miR156y	37	0	0.98	0.001	-9.93664	Down	1.56073e-09	5.93868e-09
		ptc-miR156h	23	0	0.61	0.001	-9.25267	Down	3.53832e-06	1.13878e-05
		vvi-miR156c	3425	0	90.88	0.001	-16.4717	Down	0	0
miRNA157		aly-miR157d-3p	12	1337	0.32	48.17	7.23392	Up	0	0
up=2		bol-miR157a	0	15	0.001	0.54	9.07682	Up	2.19296e-06	7.11883e-06
down=1		gra-miR157b	525	0	13.93	0.001	-13.7659	Down	1.70317e-126	1.92471e-125
miRNA159		mes-miR159b	63	282018	1.67	10160.5	12.5708	Up	0	0
up=27		ahy-miR159	24	318	0.64	11.46	4.16239	Up	2.77058e-88	2.63556e-87
down=8		aly-miR159c-3p	7	212	0.19	7.64	5.3295	Up	8.79086e-69	7.42284e-68
		aqc-miR159	7	39	0.19	1.41	2.89162	Up	3.792e-09	1.41074e-08
		ath-miR159a	105	273	2.79	9.84	1.81839	Up	1.02022e-31	6.25874e-31
		ath-miR159b-3p	127	245	3.37	8.83	1.38966	Up	9.23284e-20	4.68816e-19
		ath-miR159c	6	30	0.16	1.08	2.75489	Up	5.55154e-07	1.87505e-06
		bna-miR159	18	454	0.48	16.36	5.09099	Up	5.14178e-142	6.23233e-141
		cme-miR159a	24	211	0.64	7.6	3.56986	Up	1.76934e-52	1.32304e-51
		cpa-miR159a	26	90	0.69	3.24	2.23133	Up	1.36171e-14	6.10941e-14
		far-miR159	11	127	0.29	4.58	3.98122	Up	6.4306e-35	4.09542e-34
		gma-miR159d	0	18	0.001	0.65	9.3443	Up	1.67314e-07	5.78099e-07
		hbr-miR159a	39	147	1.03	5.3	2.36335	Up	2.26576e-24	1.24286e-23
		htu-miR159a	128	306	3.4	11.02	1.69652	Up	3.26512e-32	2.01126e-31
		hvu-miR159b	38	11299	1.01	407.08	8.65481	Up	0	0
		mes-miR159a	48	479	1.27	17.26	3.76453	Up	4.62672e-122	5.0391e-121
		osa-miR159a.1	10	511	0.27	18.41	6.09139	Up	5.88668e-173	8.04335e-172
		osa-miR159b	16	55	0.42	1.98	2.23704	Up	2.08506e-09	7.85425e-09
		osa-miR159f	554	1366	14.7	49.21	1.74314	Up	8.42688e-143	1.02972e-141
		ppe-miR159	56	628	1.49	22.63	3.92485	Up	3.54024e-165	4.75088e-164
		ptc-miR159a	100	206	2.65	7.42	1.48543	Up	1.76025e-18	8.73155e-18
		sof-miR159a	0	70	0.001	2.52	11.2992	Up	7.13738e-27	4.11015e-26
		tae-miR159a	3	176	0.08	6.34	6.30834	Up	4.31834e-61	3.41603e-60
		tae-miR159b	6	30	0.16	1.08	2.75489	Up	5.55154e-07	1.87927e-06
		vvi-miR159c	67	187	1.78	6.74	1.92087	Up	7.50948e-24	4.0894e-23
		zma-miR159a-3p	5	173	0.13	6.23	5.58265	Up	2.86734e-57	2.25634e-56
		zma-miR159k-3p	2	15	0.05	0.54	3.43296	Up	0.000121304	0.000348603
		csi-miR159	151	26	4.01	0.94	-2.09287	Down	2.33872e-15	1.07495e-14
		hvu-miR159a	51	6	1.35	0.22	-2.61738	Down	1.90599e-07	6.5404e-07
		lus-miR159c	235	52	6.24	1.87	-1.73851	Down	2.34586e-18	1.14848e-17
		rco-miR159	114457	397	3037.09	14.3	-7.73053	Down	0	0
		sbi-miR159a	393	18	10.43	0.65	-4.00416	Down	1.947e-70	1.6533e-69
		sly-miR159	127	22	3.37	0.79	-2.09282	Down	4.56902e-13	1.97334e-12
		zma-miR159f-3p	59	4	1.57	0.14	-3.48727	Down	1.87477e-10	7.37639e-10
		zma-miR159j-3p	7610	11	201.93	0.4	-8.97964	Down	0	0
miRNA160		ata-miR160c-5p	0	10	0.001	0.36	8.49185	Up	0.000159783	0.000454837
up=4		bdi-miR160f	32	5	0.85	0.18	-2.23947	Down	0.00020957	0.000588755
down=4		gma-miR160d	33	90	0.88	3.24	1.88042	Up	5.41348e-12	2.24145e-11
		lus-miR160f	0	26	0.001	0.94	9.87652	Up	1.752e-10	6.92961e-10
		mes-miR160a	0	3779	0.001	136.15	17.0548	Up	0	0
		mdm-miR160d	1630	25	43.25	0.9	-5.58663	Down	0	0
		mes-miR160c	36	7	0.96	0.25	-1.94111	Down	0.000336546	0.000926426
		zma-miR160f-5p	24	1	0.64	0.04	-4	Down	2.3643e-05	7.1644e-05
miRNA162		aly-miR162a-3p	1	27	0.03	0.97	5.01495	Up	1.27247e-09	4.86646e-09
up=9		ath-miR162a-3p	1	15	0.03	0.54	4.16993	Up	2.23988e-05	6.84256e-05
dowm=3		bdi-miR162	24	318	0.64	11.46	4.16239	Up	2.77058e-88	2.61898e-87
		bra-miR162-3p	0	131	0.001	4.72	12.2046	Up	1.35221e-49	9.67799e-49
		gma-miR162c	0	85	0.001	3.06	11.5793	Up	1.84519e-32	1.146e-31
		htu-miR162a	1	16	0.03	0.58	4.27302	Up	1.00356e-05	3.14896e-05
		nta-miR162b	1	17	0.03	0.61	4.34577	Up	4.4836e-06	1.43993e-05
		stu-miR162a-3p	6	11382	0.16	410.07	11.3236	Up	0	0
		stu-miR162a-5p	2	22	0.05	0.79	3.98185	Up	5.72676e-07	1.92989e-06
		aly-miR162a-5p	76	0	2.02	0.001	-10.9801	Down	7.01374e-19	3.51388e-18
		ath-miR162b-3p	2471	5	65.57	0.18	-8.5089	Down	0	0
		csi-miR162-5p	289	45	7.67	1.62	-2.24323	Down	2.18174e-30	1.31166e-29
miRNA164		bna-miR164b	69	13	1.83	0.47	-1.96111	Down	3.3482e-07	1.14112e-06
up=3		bra-miR164b-5p	0	138	0.001	4.97	12.279	Up	3.33846e-52	2.48401e-51
down=2		bra-miR164e-5p	5	21	0.13	0.76	2.54749	Up	7.71182e-05	0.000223762
		mdm-miR164b	1267	0	33.62	0.001	-15.037	Down	2e-304	3.62169e-303
		ppe-miR164a	4	3549	0.11	127.86	10.1828	Up	0	0
miRNA165		ath-miR165a-3p	734	12	19.48	0.43	-5.50151	Down	2.75132e-155	3.56486e-154
down=3		aly-miR165a-3p	82	12	2.18	0.43	-2.34192	Down	5.84746e-10	2.26514e-09
		aly-miR165b-3p	86	23	2.28	0.83	-1.45785	Down	3.38994e-06	1.09336e-05
miRNA166		aly-miR166e-3p	1	28	0.03	1.01	5.07325	Up	5.57842e-10	2.1665e-09
up=39		aly-miR166g-5p	82	334	2.18	12.03	2.46424	Up	2.57584e-56	2.00595e-55
down=91		aly-miR166h-3p	0	20	0.001	0.72	9.49185	Up	3.00976e-08	1.06943e-07
		aqc-miR166a	5	100	0.13	3.6	4.79141	Up	3.17534e-31	1.92441e-30
		aqc-miR166b	1	2779	0.03	100.12	11.7045	Up	0	0
		ath-miR166b-3p	19	164	0.5	5.91	3.56316	Up	7.10094e-41	4.7646e-40
		bna-miR166d	8	27	0.21	0.97	2.2076	Up	3.38228e-05	0.000100665
		bna-miR166f	60	151	1.59	5.44	1.77458	Up	1.21395e-17	5.82931e-17
		cme-miR166b	2	38	0.05	1.37	4.7761	Up	1.67486e-12	7.15146e-12
		cme-miR166d	10	53	0.27	1.91	2.82254	Up	1.07373e-11	4.3973e-11
		cme-miR166i	131	223	3.48	8.03	1.20631	Up	7.22336e-15	3.27009e-14
		crt-miR166b	233	356	6.18	12.83	1.05384	Up	1.53901e-18	7.65937e-18
		csi-miR166a	11	57	0.29	2.05	2.8215	Up	2.41884e-12	1.02409e-11
		gma-miR166h-3p	312	16355	8.28	589.24	6.15308	Up	0	0
		gra-miR166d	13	43	0.34	1.55	2.18866	Up	1.92817e-07	6.60146e-07
		mdm-miR166b	0	55	0.001	1.98	10.9513	Up	2.76082e-21	1.45088e-20
		mdm-miR166g	5	28	0.13	1.01	2.95777	Up	6.30508e-07	2.1059e-06
		mes-miR166a	4	263	0.11	9.48	6.42931	Up	2.13678e-91	2.08544e-90
		mes-miR166b	0	99	0.001	3.57	11.8017	Up	1.12471e-37	7.31793e-37
		mes-miR166d	0	68	0.001	2.45	11.2586	Up	3.9677e-26	2.2419e-25
		mtr-miR166a	0	320	0.001	11.53	13.4931	Up	5.35264e-120	5.74644e-119
		mtr-miR166f	160	701	4.25	25.26	2.57132	Up	5.01248e-122	5.41997e-121
		mtr-miR166g-3p	2	173	0.05	6.23	6.96116	Up	1.57715e-61	1.28133e-60
		nta-miR166e	0	105	0.001	3.78	11.8842	Up	6.547e-40	4.33486e-39
		osa-miR166i-3p	6	87	0.16	3.13	4.29002	Up	1.03666e-25	5.83556e-25
		ppe-miR166e	0	64	0.001	2.31	11.1737	Up	1.22613e-24	6.77529e-24
		ppt-miR166b	25	253	0.66	9.12	3.7885	Up	1.56588e-65	1.31481e-64
		pta-miR166b	1	14	0.03	0.5	4.05889	Up	4.98334e-05	0.00014744
		ptc-miR166b	0	318	0.001	11.46	13.4843	Up	2.97556e-119	3.17182e-118
		ptc-miR166n	41	69	1.09	2.49	1.19182	Up	1.88452e-05	5.78048e-05
		sbi-miR166h	33	66	0.88	2.38	1.43539	Up	1.23085e-06	4.04807e-06
		sbi-miR166j	9	65	0.24	2.34	3.2854	Up	5.04126e-16	2.35311e-15
		ssl-miR166b	11	469	0.29	16.9	5.86483	Up	2.81568e-156	3.67997e-155
		stu-miR166a-3p	0	294	0.001	10.59	13.3704	Up	2.59158e-110	2.66791e-109
		tcc-miR166a	5	127	0.13	4.58	5.13876	Up	8.75414e-41	5.84777e-40
		tcc-miR166d	2	562	0.05	20.25	8.66178	Up	2.03084e-205	2.96345e-204
		vvi-miR166g	4	188	0.11	6.77	5.94358	Up	4.95496e-64	4.13739e-63
		zma-miR166a-3p	5	447900	0.13	16136.9	16.9215	Up	0	0
		zma-miR166i-3p	209	3382	5.55	121.85	4.45647	Up	0	0
		aly-miR166b-3p	870	77	23.09	2.77	-3.05931	Down	3.891e-123	4.26874e-122
		aly-miR166d-3p	50	1	1.33	0.04	-5.05528	Down	2.7054e-11	1.09602e-10
		aqc-miR166d	335	1	8.89	0.04	-7.79604	Down	8.44588e-79	7.51134e-78
		aqc-miR166e	234	4	6.21	0.14	-5.47109	Down	4.16444e-50	3.00921e-49
		ath-miR166d	31	0	0.82	0.001	-9.67948	Down	4.27944e-08	1.5028e-07
		ath-miR166f	399	6	10.59	0.22	-5.58906	Down	9.59554e-86	8.90253e-85
		atr-miR166a	573	4	15.2	0.14	-6.7625	Down	8.01468e-130	9.19547e-129
		atr-miR166b	99690	82	2645.25	2.95	-9.80847	Down	0	0
		atr-miR166c	368	20	9.76	0.72	-3.76081	Down	4.3704e-63	3.60918e-62
		atr-miR166d	17	0	0.45	0.001	-8.81378	Down	9.70186e-05	0.000279883
		bdi-miR166b-3p	28	0	0.74	0.001	-9.53138	Down	2.24086e-07	7.65457e-07
		bdi-miR166c-3p	193	30	5.12	1.08	-2.24511	Down	8.51484e-21	4.45917e-20
		bdi-miR166f	717	89	19.03	3.21	-2.56763	Down	2.79032e-85	2.55723e-84
		bdi-miR166i-3p	338	0	8.97	0.001	-13.1309	Down	1.12393e-81	1.01154e-80
		bna-miR166b	16	0	0.42	0.001	-8.71425	Down	0.000168474	0.000475077
		bna-miR166e	15	0	0.4	0.001	-8.64386	Down	0.000292556	0.000808294
		cme-miR166a	134	0	3.56	0.001	-11.7977	Down	8.8048e-33	5.49113e-32
		cme-miR166e	117	0	3.1	0.001	-11.5981	Down	1.04524e-28	6.20949e-28
		cme-miR166f	68	1	1.8	0.04	-5.49185	Down	1.7551e-15	8.09176e-15
		cme-miR166h	254	3	6.74	0.11	-5.93717	Down	3.34676e-56	2.59288e-55
		cpa-miR166b	261	4	6.93	0.14	-5.62936	Down	2.15928e-56	1.69031e-55
		cpa-miR166c	95	0	2.52	0.001	-11.2992	Down	1.95929e-23	1.05928e-22
		cpa-miR166e	4150	793	110.12	28.57	-1.9465	Down	0	0
		csi-miR166c	148	10	3.93	0.36	-3.44846	Down	1.7131e-24	9.43147e-24
		ctr-miR166	86	8	2.28	0.29	-2.97491	Down	4.07426e-13	1.76473e-12
		dpr-miR166b	654	1	17.35	0.04	-8.76072	Down	5.73202e-155	7.36344e-154
		ghr-miR166b	83	0	2.2	0.001	-11.1033	Down	1.47304e-20	7.63441e-20
		gma-miR166b	18063	0	479.3	0.001	-18.8706	Down	0	0
		gma-miR166d	28	2	0.74	0.07	-3.4021	Down	2.05152e-05	6.27991e-05
		gma-miR166f	410	1	10.88	0.04	-8.08746	Down	1.09111e-96	1.0789e-95
		gma-miR166j-3p	57	9	1.51	0.32	-2.2384	Down	5.96598e-07	2.00153e-06
		gma-miR166k	716	47	19	1.69	-3.4909	Down	2.82666e-114	2.95033e-113
		gma-miR166l	19	0	0.5	0.001	-8.96578	Down	3.21738e-05	9.61376e-05
		gma-miR166n	472	18	12.52	0.65	-4.26765	Down	5.59994e-88	5.26044e-87
		gma-miR166p	20	0	0.53	0.001	-9.04985	Down	1.85279e-05	5.70644e-05
		gma-miR166q	42	1	1.11	0.04	-4.79442	Down	1.90151e-09	7.18081e-09
		gma-miR166r	27	2	0.72	0.07	-3.36257	Down	3.34298e-05	9.96924e-05
		gma-miR166u	2618	355	69.47	12.79	-2.44137	Down	1.20437e-289	2.08065e-288
		hpe-miR166a	1290	0	34.23	0.001	-15.063	Down	0	0
		hvu-miR166a	30	0	0.8	0.001	-9.64386	Down	7.43126e-08	2.58546e-07
		hvu-miR166b	22	0	0.58	0.001	-9.17991	Down	6.14432e-06	1.94419e-05
		lus-miR166a	108	0	2.87	0.001	-11.4868	Down	1.50074e-26	8.54399e-26
		lus-miR166b	65	1	1.72	0.04	-5.42626	Down	8.80394e-15	3.96177e-14
		lus-miR166d	619	2	16.43	0.07	-7.87476	Down	1.75562e-144	2.18074e-143
		lus-miR166i	460	1	12.21	0.04	-8.25385	Down	1.26952e-108	1.29802e-107
		lus-miR166j	2100502	0	55736.3	0.001	-25.7321	Down	0	0
		mdm-miR166a	579	1	15.36	0.04	-8.58496	Down	4.80202e-137	5.68302e-136
		mdm-miR166c	58	0	1.54	0.001	-10.5887	Down	1.44585e-14	6.46761e-14
		mdm-miR166f	78	0	2.07	0.001	-11.0154	Down	2.32592e-19	1.17311e-18
		mes-miR166e	726	20	19.26	0.72	-4.74147	Down	3.90512e-143	4.81098e-142
		mes-miR166h	1316	0	34.92	0.001	-15.0918	Down	0	0
		mes-miR166i	855	217	22.69	7.82	-1.53682	Down	3.92308e-53	2.94819e-52
		mtr-miR166b	1145	31	30.38	1.12	-4.76155	Down	1.60914e-225	2.49334e-224
		nta-miR166a	308	1	8.17	0.04	-7.67419	Down	2.30034e-72	1.98702e-71
		nta-miR166b	539	3	14.3	0.11	-7.02237	Down	1.53253e-123	1.70621e-122
		nta-miR166c	363	0	9.63	0.001	-13.2333	Down	1.14506e-87	1.06896e-86
		osa-miR166c-3p	83	8	2.2	0.29	-2.92338	Down	1.64154e-12	7.02918e-12
		osa-miR166d-3p	255	50	6.77	1.8	-1.91116	Down	2.58848e-22	1.38451e-21
		osa-miR166e-3p	475	78	12.6	2.81	-2.16478	Down	5.44578e-47	3.77189e-46
		osa-miR166f	72	0	1.91	0.001	-10.8994	Down	6.37756e-18	3.09209e-17
		osa-miR166h-3p	61	0	1.62	0.001	-10.6618	Down	2.76118e-15	1.26141e-14
		osa-miR166h-5p	662	13	17.57	0.47	-5.22431	Down	3.23128e-137	3.85446e-136
		pde-miR166b	305	59	8.09	2.13	-1.92529	Down	9.81356e-27	5.60828e-26
		ppe-miR166b	206	0	5.47	0.001	-12.4173	Down	4.87552e-50	3.50618e-49
		ppe-miR166c	22	1	0.58	0.04	-3.85798	Down	6.60822e-05	0.000193233
		ppt-miR166c	40	0	1.06	0.001	-10.0498	Down	2.98056e-10	1.16966e-09
		ppt-miR166d	16	0	0.42	0.001	-8.71425	Down	0.000168474	0.000477766
		ppt-miR166f	75	21	1.99	0.76	-1.3887	Down	2.85352e-05	8.61213e-05
		ptc-miR166c	301	105	7.99	3.78	-1.07981	Down	4.47648e-12	1.86375e-11
		ptc-miR166i	973	0	25.82	0.001	-14.6562	Down	7.18194e-234	1.16069e-232
		ptc-miR166k	791	7	20.99	0.25	-6.39163	Down	3.01316e-176	4.19331e-175
		ptc-miR166l	1654	2	43.89	0.07	-9.29232	Down	0	0
		rco-miR166d	1801	4	47.79	0.14	-8.41514	Down	0	0
		rco-miR166e	129	6	3.42	0.22	-3.95842	Down	6.7765e-24	3.70367e-23
		sbi-miR166a	354	1	9.39	0.04	-7.87498	Down	2.49184e-83	2.25617e-82
		sbi-miR166c	19991	2557	530.46	92.12	-2.52566	Down	0	0
		sly-miR166a	61	0	1.62	0.001	-10.6618	Down	2.76118e-15	1.25759e-14
		sly-miR166c-3p	2802	39	74.35	1.41	-5.72057	Down	0	0
		smo-miR166c	21	0	0.56	0.001	-9.12928	Down	1.06696e-05	3.34093e-05
		stu-miR166a-5p	499	1	13.24	0.04	-8.37069	Down	6.18524e-118	6.54677e-117
		stu-miR166c-3p	83	2	2.2	0.07	-4.974	Down	9.99936e-18	4.817e-17
		stu-miR166c-5p	2050	3	54.4	0.11	-8.94996	Down	0	0
		vvi-miR166a	2474	126	65.65	4.54	-3.85403	Down	0	0
		vvi-miR166b	69	3	1.83	0.11	-4.05627	Down	1.67911e-13	7.35772e-13
		vvi-miR166d	54	1	1.43	0.04	-5.15987	Down	3.19832e-12	1.34276e-11
		vvi-miR166e	335	31	8.89	1.12	-2.98868	Down	2.01076e-47	1.40566e-46
		zma-miR166b-3p	20813	2	552.27	0.07	-12.9457	Down	0	0
		zma-miR166e	29	1	0.77	0.04	-4.26679	Down	1.771e-06	5.77398e-06
		zma-miR166f	15	0	0.4	0.001	-8.64386	Down	0.000292556	0.000809782
		zma-miR166h-3p	110	0	2.92	0.001	-11.5118	Down	4.97682e-27	2.88809e-26
		zma-miR166m-5p	34	0	0.9	0.001	-9.81378	Down	8.17254e-09	2.98139e-08
miRNA167		ahy-miR167-3p	57	9	1.51	0.32	-2.2384	Down	5.96598e-07	2.00601e-06
up=38		ahy-miR167-5p	30	469	0.8	16.9	4.40088	Up	1.64653e-134	1.9184e-133
down=26		aly-miR167c-5p	1	12	0.03	0.43	3.8413	Up	0.000243922	0.000680176
		aly-miR167d-5p	32	126	0.85	4.54	2.41716	Up	9.58642e-22	5.07338e-21
		ath-miR167c-5p	27	122	0.72	4.4	2.61143	Up	5.28406e-23	2.84657e-22
		bna-miR167a	7	52	0.19	1.87	3.29897	Up	3.23938e-13	1.40716e-12
		bna-miR167d	31	53	0.82	1.91	1.21988	Up	0.000141571	0.000405297
		bra-miR167a	0	10	0.001	0.36	8.49185	Up	0.000159783	0.0004557
		bra-miR167b	0	16	0.001	0.58	9.17991	Up	9.30106e-07	3.09281e-06
		cca-miR167	4	22	0.11	0.79	2.84435	Up	1.18524e-05	3.70356e-05
		ccl-miR167a	468	56911	12.42	2050.38	7.36708	Up	0	0
		cme-miR167c	14	62	0.37	2.23	2.59145	Up	3.00138e-12	1.26361e-11
		cpa-miR167c	11	29	0.29	1.04	1.84246	Up	0.000130322	0.000373806
		csi-miR167a	6	7555	0.16	272.19	10.7323	Up	0	0
		csi-miR167b	20	296	0.53	10.66	4.33007	Up	1.84604e-84	1.68157e-83
		gma-miR167f	11	103	0.29	3.71	3.67729	Up	6.4769e-27	3.74415e-26
		lus-miR167g	5	19	0.13	0.68	2.38702	Up	0.000286826	0.000795386
		mdm-miR167d	1	1501	0.03	54.08	10.8159	Up	0	0
		mdm-miR167i	266	685	7.06	24.68	1.8056	Up	3.48838e-76	3.03066e-75
		mdm-miR167j	95	295	2.52	10.63	2.07665	Up	1.64066e-40	1.09111e-39
		mes-miR167a	12	51	0.32	1.84	2.52356	Up	4.4558e-10	1.74403e-09
		mes-miR167e	48	145	1.27	5.22	2.03922	Up	3.0869e-20	1.58348e-19
		mes-miR167g	12	55	0.32	1.98	2.62936	Up	3.15472e-11	1.27461e-10
		nta-miR167a	0	7967	0.001	287.03	18.1308	Up	0	0
		osa-miR167d-5p	0	17	0.001	0.61	9.25267	Up	3.94486e-07	1.34143e-06
		ppe-miR167d	210	110298	5.57	3973.8	9.47863	Up	0	0
		ptc-miR167f-3p	0	15	0.001	0.54	9.07682	Up	2.19296e-06	7.10349e-06
		ptc-miR167f-5p	11	34	0.29	1.22	2.07276	Up	7.23016e-06	2.28297e-05
		ptc-miR167g-3p	2	3298	0.05	118.82	11.2146	Up	0	0
		ptc-miR167g-5p	16	50600	0.42	1823.01	12.0836	Up	0	0
		rco-miR167b	0	31	0.001	1.12	10.1293	Up	2.40454e-12	1.02091e-11
		sbi-miR167d	1	15	0.03	0.54	4.16993	Up	2.23988e-05	6.82868e-05
		sbi-miR167e	4	958	0.11	34.51	8.29337	Up	0	0
		sbi-miR167g	5	3800	0.13	136.91	10.0405	Up	0	0
		sly-miR167b-3p	96	148	2.55	5.33	1.06364	Up	1.04998e-08	3.79356e-08
		ssp-miR167b	6	24	0.16	0.86	2.42626	Up	3.1273e-05	9.3819e-05
		tae-miR167c-5p	6	167	0.16	6.02	5.23362	Up	6.95934e-54	5.28277e-53
		vvi-miR167c	61	320	1.62	11.53	2.83133	Up	5.93926e-63	4.87798e-62
		zma-miR167h-5p	17	506	0.45	18.23	5.34025	Up	8.78124e-162	1.15774e-160
		ata-miR167f-5p	51	3	1.35	0.11	-3.61738	Down	1.48933e-09	5.68138e-09
		atr-miR167	2623	1	69.6	0.04	-10.7649	Down	0	0
		bdi-miR167d-5p	145701	147	3866.14	5.3	-9.51069	Down	0	0
		bdi-miR167e-5p	70	10	1.86	0.36	-2.36923	Down	8.33844e-09	3.01992e-08
		bdi-miR167g	389	8	10.32	0.29	-5.15325	Down	1.05253e-80	9.41635e-80
		cme-miR167f	29340	22	778.53	0.79	-9.94468	Down	0	0
		cpa-miR167d	262	57	6.95	2.05	-1.76139	Down	1.15467e-20	6.02592e-20
		ctr-miR167	84	6	2.23	0.22	-3.34147	Down	3.62908e-14	1.609e-13
		lja-miR167a	476	92	12.63	3.31	-1.93195	Down	6.76558e-41	4.55994e-40
		lja-miR167c	4001	1	106.17	0.04	-11.3741	Down	0	0
		lus-miR167b	170	41	4.51	1.48	-1.60753	Down	1.85291e-12	7.88929e-12
		lus-miR167f	88	5	2.34	0.18	-3.70044	Down	7.59126e-16	3.51067e-15
		mdm-miR167f	512	0	13.59	0.001	-13.7303	Down	2.22356e-123	2.45736e-122
		mdm-miR167h	31019	266	823.08	9.58	-6.42486	Down	0	0
		mes-miR167d	331	46	8.78	1.66	-2.40304	Down	1.85025e-37	1.19867e-36
		mes-miR167f	249	89	6.61	3.21	-1.04208	Down	9.08242e-10	3.50022e-09
		mes-miR167h	13787	45	365.83	1.62	-7.81904	Down	0	0
		mtr-miR167b-5p	41	2	1.09	0.07	-3.96083	Down	3.11104e-08	1.09763e-07
		osa-miR167c-5p	20	0	0.53	0.001	-9.04985	Down	1.85279e-05	5.71816e-05
		osa-miR167i-5p	134	33	3.56	1.19	-1.58092	Down	7.17866e-10	2.77366e-09
		osa-miR167j	35	4	0.93	0.14	-2.7318	Down	1.61958e-05	5.00871e-05
		ppe-miR167c	386	102	10.24	3.67	-1.48036	Down	1.37761e-23	7.4749e-23
		sbi-miR167h	35	2	0.93	0.07	-3.7318	Down	6.40404e-07	2.13421e-06
		zma-miR167i-5p	100	15	2.65	0.54	-2.29496	Down	1.09844e-11	4.4863e-11
		zma-miR167j-5p	59	6	1.57	0.22	-2.83519	Down	5.0621e-09	1.86023e-08
miRNA168		aly-miR168a-3p	2	31	0.05	1.12	4.48543	Up	4.67746e-10	1.82603e-09
up=19		aly-miR168a-5p	79	629	2.1	22.66	3.43169	Up	1.05196e-147	1.31758e-146
down=13		aly-miR168b-3p	1	17	0.03	0.61	4.34577	Up	4.4836e-06	1.43686e-05
		aly-miR168b-5p	111	310	2.95	11.17	1.92084	Up	1.68842e-38	1.10817e-37
		ath-miR168b-5p	89	364	2.36	13.11	2.47381	Up	2.1713e-61	1.73589e-60
		bra-miR168b-5p	1	62	0.03	2.23	6.21594	Up	2.54104e-22	1.36399e-21
		crt-miR168	16	36	0.42	1.3	1.63005	Up	0.000102277	0.000294488
		lus-miR168a	17	61	0.45	2.2	2.28951	Up	1.34454e-10	5.37457e-10
		lus-miR168b	1706	2615	45.27	94.21	1.05732	Up	2.91138e-126	3.26553e-125
		mes-miR168a	129	301	3.42	10.84	1.6643	Up	8.02232e-31	4.84239e-30
		mtr-miR168c-3p	8	26519	0.21	955.42	12.1515	Up	0	0
		nta-miR168b	76	137	2.02	4.94	1.29016	Up	1.31605e-10	5.27474e-10
		ppe-miR168	84	477	2.23	17.19	2.94645	Up	6.20148e-97	6.17273e-96
		ptc-miR168a-3p	3	224	0.08	8.07	6.65642	Up	1.15797e-78	1.02378e-77
		ptc-miR168a-5p	50	143162	1.33	5157.82	11.9211	Up	0	0
		ptc-miR168b-3p	7	238	0.19	8.57	5.49522	Up	3.99884e-78	3.51477e-77
		sly-miR168a-3p	3	16	0.08	0.58	2.85798	Up	0.000229346	0.000640719
		sly-miR168b-3p	2	33	0.05	1.19	4.57289	Up	9.42506e-11	3.79782e-10
		zma-miR168b-3p	169	1118	4.48	40.28	3.16849	Up	9.00894e-242	1.48796e-240
		bna-miR168a	211	4	5.6	0.14	-5.32193	Down	9.04184e-45	6.20543e-44
		bna-miR168b	218	40	5.78	1.44	-2.005	Down	1.87957e-20	9.67465e-20
		bra-miR168a-5p	137	14	3.64	0.5	-2.86394	Down	2.57674e-19	1.29526e-18
		bra-miR168c-3p	2867	217	76.08	7.82	-3.28228	Down	0	0
		cca-miR168a	264262	860	7012.13	30.98	-7.82237	Down	0	0
		ccl-miR168	285	3	7.56	0.11	-6.10281	Down	1.74697e-63	1.45066e-62
		mdm-miR168a	372	23	9.87	0.83	-3.57187	Down	2.65196e-61	2.10894e-60
		mdm-miR168b	1096	50	29.08	1.8	-4.01396	Down	6.35596e-194	9.01227e-193
		nta-miR168a	59	1	1.57	0.04	-5.29462	Down	2.2021e-13	9.5935e-13
		nta-miR168d	184	8	4.88	0.29	-4.07276	Down	4.18718e-34	2.64426e-33
		nta-miR168e	1804	201	47.87	7.24	-2.72506	Down	8.86968e-226	1.38866e-224
		tcc-miR168	625	56	16.58	2.02	-3.03702	Down	1.95552e-88	1.87207e-87
		vvi-miR168	125	1	3.32	0.04	-6.37504	Down	6.88222e-29	4.10475e-28
miRNA169		ata-miR169h-5p	0	26	0.001	0.94	9.87652	Up	1.752e-10	6.91142e-10
up=3		ghr-miR169a	0	39	0.001	1.41	10.4615	Up	2.51788e-15	1.15377e-14
down=1		gma-miR169p	0	20	0.001	0.72	9.49185	Up	3.00976e-08	1.0669e-07
		mtr-miR169j	160	7	4.25	0.25	-4.08746	Down	8.9409e-30	5.35385e-29
miRNA171		aly-miR171c-5p	0	21	0.001	0.76	9.56986	Up	1.27653e-08	4.57907e-08
up=19		atr-miR171b	6	833	0.16	30.01	7.55123	Up	7.60226e-298	1.34426e-296
down=14		bna-miR171e	0	24	0.001	0.86	9.74819	Up	9.73942e-10	3.73427e-09
		bol-miR171a	2	14	0.05	0.5	3.32193	Up	0.000255594	0.000711403
		bra-miR171c	5	19	0.13	0.68	2.38702	Up	0.000286826	0.000796857
		bra-miR171d	2	11606	0.05	418.14	13.0298	Up	0	0
		csi-miR171a	0	23	0.001	0.83	9.69697	Up	2.29632e-09	8.60691e-09
		gma-miR171a	0	43	0.001	1.55	10.5981	Up	8.1477e-17	3.85094e-16
		gma-miR171i-3p	0	117	0.001	4.22	12.043	Up	2.21842e-44	1.51558e-43
		gma-miR171p	16	17278	0.42	622.49	10.5334	Up	0	0
		htu-miR171a	20	58	0.53	2.09	1.97944	Up	1.18308e-08	4.25399e-08
		lja-miR171d-5p	1	301	0.03	10.84	8.49719	Up	1.11914e-110	1.16005e-109
		lus-miR171g	608	3683	16.13	132.69	3.04024	Up	0	0
		mes-miR171b	1	14	0.03	0.5	4.05889	Up	4.98334e-05	0.00014715
		ptc-miR171b	1	711	0.03	25.62	9.73809	Up	4.95422e-263	8.36651e-262
		smo-miR171b	0	16	0.001	0.58	9.17991	Up	9.30106e-07	3.08598e-06
		stu-miR171b-3p	7	10101	0.19	363.92	10.9034	Up	0	0
		vvi-miR171f	0	20	0.001	0.72	9.49185	Up	3.00976e-08	1.07196e-07
		vvi-miR171i	0	4639	0.001	167.13	17.3506	Up	0	0
		ata-miR171c-3p	22	1	0.58	0.04	-3.85798	Down	6.60822e-05	0.000193609
		ath-miR171c-5p	29	1	0.77	0.04	-4.26679	Down	1.771e-06	5.76149e-06
		ctr-miR171	5588	5	148.28	0.18	-9.68611	Down	0	0
		gma-miR171n	10857	23	288.09	0.83	-8.43919	Down	0	0
		gma-miR171q	965	0	25.61	0.001	-14.6444	Down	5.93818e-232	9.39483e-231
		lus-miR171i	490	10	13	0.36	-5.17437	Down	2.02492e-101	2.02897e-100
		mdm-miR171a	195	0	5.17	0.001	-12.3359	Down	2.11086e-47	1.46881e-46
		mdm-miR171l	1558	1	41.34	0.04	-10.0133	Down	0	0
		ppe-miR171b	59	2	1.57	0.07	-4.48727	Down	2.96114e-12	1.25017e-11
		rco-miR171b	9101	1	241.49	0.04	-12.5597	Down	0	0
		sly-miR171d	59	8	1.57	0.29	-2.43664	Down	7.79374e-08	2.70531e-07
		ssl-miR171b	25	0	0.66	0.001	-9.36632	Down	1.1734e-06	3.86757e-06
		tae-miR171b	23	1	0.61	0.04	-3.93074	Down	3.95554e-05	0.000117262
		tcc-miR171e	1260	0	33.43	0.001	-15.0289	Down	1.17253e-302	2.09799e-301
miRNA172		ath-miR172a	0	70	0.001	2.52	11.2992	Up	7.13738e-27	4.09446e-26
up=1
miRNA319		cme-miR319b	0	626	0.001	22.55	14.4608	Up	5.5412e-234	9.05263e-233
up=6		gma-miR319a	1	42	0.03	1.51	5.65344	Up	4.94904e-15	2.24725e-14
down=3		gma-miR319k	0	51	0.001	1.84	10.8455	Up	8.5317e-20	4.34683e-19
		gma-miR319o	25	207	0.66	7.46	3.49864	Up	1.91599e-50	1.39793e-49
		mdm-miR319b	8	48	0.21	1.73	3.04231	Up	2.52722e-11	1.0266e-10
		ppt-miR319a	0	14	0.001	0.5	8.96578	Up	5.1705e-06	1.64995e-05
		atr-miR319a	62	1	1.65	0.04	-5.36632	Down	4.40774e-14	1.94277e-13
		gma-miR319m	72	0	1.91	0.001	-10.8994	Down	6.37756e-18	3.10209e-17
		lus-miR319b	31	1	0.82	0.04	-4.35755	Down	6.23608e-07	2.08749e-06
miRNA390		ath-miR390a-3p	17	224	0.45	8.07	4.16457	Up	1.45445e-62	1.18807e-61
up=3		bdi-miR390a-5p	0	163	0.001	5.87	12.5191	Up	1.62573e-61	1.3137e-60
down=8		gma-miR390e	0	11	0.001	0.4	8.64386	Up	6.7769e-05	0.000197015
		aly-miR390a-3p	72	3	1.91	0.11	-4.118	Down	3.6159e-14	1.6079e-13
		bra-miR390-3p	2642	244	70.1	8.79	-2.99548	Down	0	0
		gma-miR390a-3p	252	55	6.69	1.98	-1.75651	Down	7.27682e-20	3.72009e-19
		gma-miR390c	390	0	10.35	0.001	-13.3373	Down	3.86872e-94	3.80045e-93
		gma-miR390f	719	0	19.08	0.001	-14.2198	Down	5.42052e-173	7.47435e-172
		lja-miR390b-3p	31	0	0.82	0.001	-9.67948	Down	4.27944e-08	1.4993e-07
		sbi-miR390	22	0	0.58	0.001	-9.17991	Down	6.14432e-06	1.94829e-05
		sly-miR390b-3p	2317	1	61.48	0.04	-10.5859	Down	0	0
miRNA391		mdm-miR391	52	472	1.38	17.01	3.62364	Up	1.22723e-116	1.28988e-115
up=1
miRNA393		ghr-miR393	0	20	0.001	0.72	9.49185	Up	3.00976e-08	1.07451e-07
up=8		mes-miR393c	0	3727	0.001	134.28	17.0349	Up	0	0
down=1		mes-miR393d	0	20	0.001	0.72	9.49185	Up	3.00976e-08	1.06439e-07
		rco-miR393	0	457	0.001	16.46	14.0067	Up	4.96688e-171	6.72542e-170
		sbi-miR393b	0	86	0.001	3.1	11.5981	Up	7.826e-33	4.90103e-32
		zma-miR393a-5p	0	13	0.001	0.47	8.87652	Up	1.21908e-05	3.8014e-05
		zma-miR393b-3p	5	43	0.13	1.55	3.57568	Up	1.06989e-11	4.39356e-11
		zma-miR393c-5p	0	43	0.001	1.55	10.5981	Up	8.1477e-17	3.86309e-16
		osa-miR393b-5p	129	3	3.42	0.11	-4.95842	Down	4.19486e-27	2.44375e-26
miRNA394		gma-miR394g	0	12	0.001	0.43	8.74819	Up	2.8743e-05	8.65746e-05
up=2		vvi-miR394b	0	85	0.001	3.06	11.5793	Up	1.84519e-32	1.14128e-31
miRNA396		aau-miR396	3	1095	0.08	39.45	8.94581	Up	0	0
up=36		aly-miR396b-5p	1	133	0.03	4.79	7.31892	Up	1.90137e-48	1.34167e-47
down=16		ama-miR396-5p	4	21	0.11	0.76	2.7885	Up	2.39386e-05	7.23938e-05
		ath-miR396b-5p	17	109	0.45	3.93	3.12653	Up	1.07158e-24	5.94311e-24
		atr-miR396b	0	34	0.001	1.22	10.2527	Up	1.83457e-13	8.01558e-13
		bra-miR396-5p	0	18	0.001	0.65	9.3443	Up	1.67314e-07	5.76773e-07
		cca-miR396a-5p	1	138	0.03	4.97	7.37214	Up	2.70568e-50	1.96456e-49
		cca-miR396b	1	377	0.03	13.58	8.82231	Up	6.853e-139	8.24005e-138
		cme-miR396a	0	23	0.001	0.83	9.69697	Up	2.29632e-09	8.62842e-09
		cme-miR396c	5	129070	0.13	4650.12	15.1265	Up	0	0
		gma-miR396a-3p	30	393	0.8	14.16	4.14568	Up	2.0501e-108	2.08196e-107
		gma-miR396e	4	145	0.11	5.22	5.56847	Up	1.87384e-48	1.32848e-47
		gma-miR396h	14	693	0.37	24.97	6.07653	Up	2.19282e-233	3.50618e-232
		gma-miR396i-3p	1	25	0.03	0.9	4.90689	Up	6.59794e-09	2.41282e-08
		gma-miR396k-5p	8	42	0.21	1.51	2.84609	Up	1.70263e-09	6.46225e-09
		mdm-miR396b	2	4685	0.05	168.79	11.721	Up	0	0
		mdm-miR396c	0	36	0.001	1.3	10.3443	Up	3.30016e-14	1.47185e-13
		mdm-miR396d	0	14	0.001	0.5	8.96578	Up	5.1705e-06	1.64645e-05
		mes-miR396c	0	57	0.001	2.05	11.0014	Up	4.96634e-22	2.64695e-21
		mes-miR396d	15	192	0.4	6.92	4.1127	Up	1.8565e-53	1.40217e-52
		mes-miR396f	9	31	0.24	1.12	2.22239	Up	7.28428e-06	2.29524e-05
		mtr-miR396a-3p	0	1404	0.001	50.58	15.6263	Up	0	0
		nta-miR396a	1	14	0.03	0.5	4.05889	Up	4.98334e-05	0.000146862
		nta-miR396b	0	11	0.001	0.4	8.64386	Up	6.7769e-05	0.000197397
		osa-miR396b-3p	0	26	0.001	0.94	9.87652	Up	1.752e-10	6.94789e-10
		osa-miR396c-5p	2	289	0.05	10.41	7.70183	Up	2.67396e-104	2.69729e-103
		ppe-miR396a	30	54	0.8	1.95	1.2854	Up	5.69394e-05	0.000167148
		pta-miR396	55	119	1.46	4.29	1.55501	Up	5.1879e-12	2.15398e-11
		ptc-miR396a	0	13	0.001	0.47	8.87652	Up	1.21908e-05	3.78569e-05
		ptc-miR396c	0	53	0.001	1.91	10.8994	Up	1.53475e-20	7.92688e-20
		ptc-miR396e-3p	164	3035	4.35	109.34	4.65166	Up	0	0
		sly-miR396a-3p	142	993	3.77	35.78	3.24652	Up	3.0659e-220	4.70209e-219
		sly-miR396b	3	38	0.08	1.37	4.09803	Up	1.37603e-11	5.60481e-11
		tcc-miR396d	0	14	0.001	0.5	8.96578	Up	5.1705e-06	1.65346e-05
		tcc-miR396e	8	109	0.21	3.93	4.22607	Up	1.97865e-31	1.20891e-30
		vvi-miR396c	5	499	0.13	17.98	7.11174	Up	1.92555e-176	2.70477e-175
		amg-miR396	1402	105	37.2	3.78	-3.29884	Down	1.14054e-211	1.69726e-210
		ata-miR396e-5p	36	0	0.96	0.001	-9.90689	Down	2.71022e-09	1.0133e-08
		atr-miR396c	57	5	1.51	0.18	-3.06848	Down	2.72774e-09	1.01732e-08
		atr-miR396d	224	0	5.94	0.001	-12.5362	Down	2.36508e-54	1.81363e-53
		bcy-miR396a	177	1	4.7	0.04	-6.87652	Down	3.32866e-41	2.25359e-40
		ccl-miR396	42	1	1.11	0.04	-4.79442	Down	1.90151e-09	7.1989e-09
		gma-miR396b-5p	150	6	3.98	0.22	-4.17719	Down	1.49509e-28	8.84691e-28
		gma-miR396k-3p	57	8	1.51	0.29	-2.38042	Down	1.83864e-07	6.32376e-07
		lus-miR396b	68	15	1.8	0.54	-1.73697	Down	3.09362e-06	9.99938e-06
		osa-miR396b-5p	3100	0	82.26	0.001	-16.3279	Down	0	0
		pab-miR396a	107	39	2.84	1.41	-1.0102	Down	9.36122e-05	0.000271097
		ptc-miR396e-5p	106	25	2.81	0.9	-1.64257	Down	1.8711e-08	6.69587e-08
		rco-miR396	79	2	2.1	0.07	-4.90689	Down	8.27454e-17	3.89863e-16
		ssl-miR396	45	7	1.19	0.25	-2.25096	Down	8.92098e-06	2.80507e-05
		stu-miR396-5p	64782	1	1718.98	0.04	-15.3912	Down	0	0
		tcc-miR396c	131	4	3.48	0.14	-4.63559	Down	2.11972e-26	1.20224e-25
miRNA397		atr-miR397a	0	11	0.001	0.4	8.64386	Up	6.7769e-05	0.00019778
up=2		gma-miR397b-5p	0	42	0.001	1.51	10.5603	Up	1.92103e-16	9.02286e-16
down=2		lus-miR397a	34	0	0.9	0.001	-9.81378	Down	8.17254e-09	2.97417e-08
		ptc-miR397a	213	0	5.65	0.001	-12.464	Down	1.02397e-51	7.54423e-51
miRNA398		aly-miR398b-3p	0	35	0.001	1.26	10.2992	Up	7.78098e-14	3.41954e-13
up=2		aqc-miR398a	0	13	0.001	0.47	8.87652	Up	1.21908e-05	3.79353e-05
down=7		cca-miR398	114	0	3.02	0.001	-11.5603	Down	5.47328e-28	3.20091e-27
		gma-miR398c	30	0	0.8	0.001	-9.64386	Down	7.43126e-08	2.59146e-07
		lus-miR398c	18	0	0.48	0.001	-8.90689	Down	5.587e-05	0.00016433
		mtr-miR398b	16	0	0.42	0.001	-8.71425	Down	0.000168474	0.00047597
		ppe-miR398b	41	0	1.09	0.001	-10.0901	Down	1.71642e-10	6.8248e-10
		rco-miR398b	17	0	0.45	0.001	-8.81378	Down	9.70186e-05	0.000280421
		vvi-miR398b	15177	256	402.72	9.22	-5.44887	Down	0	0
miRNA399		mdm-miR399j	0	205	0.001	7.39	12.8514	Up	3.68174e-77	3.21724e-76
up=3		rco-miR399d	5	37	0.13	1.33	3.35484	Up	9.40128e-10	3.61384e-09
down=3		sbi-miR399b	1	33	0.03	1.19	5.30986	Up	8.90164e-12	3.67559e-11
		mtr-miR399o	74	0	1.96	0.001	-10.9366	Down	2.11496e-18	1.04222e-17
		osa-miR399i	35	0	0.93	0.001	-9.86109	Down	4.70632e-09	1.74657e-08
		zma-miR399e-3p	213	0	5.65	0.001	-12.464	Down	1.02397e-51	7.5814e-51
miRNA408		mdm-miR408a	0	130	0.001	4.68	12.1923	Up	3.1882e-49	2.27103e-48
up=1		ata-miR408-3p	20	0	0.53	0.001	-9.04985	Down	1.85279e-05	5.69477e-05
down=6		cpa-miR408	22	0	0.58	0.001	-9.17991	Down	6.14432e-06	1.95241e-05
		nta-miR408	1583	0	42	0.001	-15.3581	Down	0	0
		ppt-miR408b	56	0	1.49	0.001	-10.5411	Down	4.3599e-14	1.92733e-13
		sof-miR408b	39	0	1.03	0.001	-10.0084	Down	5.17578e-10	2.01534e-09
		vun-miR408	1025	0	27.2	0.001	-14.7313	Down	2.47212e-246	4.12844e-245
miRNA2111		aly-miR2111c-5p	907	0	24.07	0.001	-14.5549	Down	4.73024e-218	7.18136e-217
up=2		cme-miR2111a	0	1072	0.001	38.62	15.2371	Up	0	0
down=5		gma-miR2111f	1	30	0.03	1.08	5.16993	Up	1.06878e-10	4.29514e-10
		mes-miR2111a	35	0	0.93	0.001	-9.86109	Down	4.70632e-09	1.73799e-08
		mtr-miR2111a-3p	624	102	16.56	3.67	-2.17385	Down	1.9005e-61	1.52752e-60
		mtr-miR2111g-5p	155	1	4.11	0.04	-6.68299	Down	5.47842e-36	3.53393e-35
		ptc-miR2111a	842	282	22.34	10.16	-1.13673	Down	1.02809e-33	6.46533e-33
miRNA5037		mtr-miR5037a	2	63	0.05	2.27	5.50462	Up	2.10354e-21	1.10934e-20
		mtr-miR5037c	42	9	1.11	0.32	-1.79442	Down	0.000219872	0.000616544
miRNA8175		ath-miR8175	15098	28032	400.62	1009.93	1.33395	Up	0	0
miRNA8155		cpa-miR8155	42	9	1.11	0.32	-1.79442	Down	0.000219872	0.000615396
miRNA1527		gma-miR1527	0	19	0.001	0.68	9.40939	Up	7.0963e-08	2.4804e-07
miRNA482		gma-miR482c-3p	3907	1398	103.67	50.37	-1.04136	Down	1.29226e-130	1.49405e-129
		nta-miR482c	74	1	1.96	0.04	-5.61471	Down	6.93914e-17	3.31096e-16
miRNA5368		gma-miR5368	29	85	0.77	3.06	1.9906	Up	3.72452e-12	1.55499e-11
miRNA5770		gma-miR5770b	259	39	6.87	1.41	-2.28461	Down	4.69054e-28	2.76466e-27
miRNA6300		gma-miR6300	27	514	0.72	18.52	4.68494	Up	3.19462e-153	4.03489e-152
miRNA6173		hbr-miR6173	177	1311	4.7	47.23	3.32897	Up	3.3712e-297	5.89176e-296
miRNA4414		mtr-miR4414a-5p	74	0	1.96	0.001	-10.9366	Down	2.11496e-18	1.03882e-17
miRNA5213		mtr-miR5213-5p	12281	26447	325.87	952.83	1.54792	Up	0	0
miRNA5248		mtr-miR5248	1	96	0.03	3.46	6.84967	Up	8.3819e-35	5.31561e-34
miRNA530		mtr-miR530	2	52	0.05	1.87	5.22497	Up	1.83127e-17	8.7656e-17
miRNA3711		pab-miR3711	4374	179	116.06	6.45	-4.16943	Down	0	0
miRNA6478		ptc-miR6478	2914	48925	77.32	1762.66	4.51077	Up	0	0
miRNA5139		rgl-miR5139	173	275	4.59	9.91	1.11039	Up	7.32526e-16	3.39811e-15
		novel_mir1	193	869	5.12	31.31	2.61241	Up	1.81075e-153	2.3064e-152
		novel_mir5	24	124	0.64	4.47	2.80413	Up	3.67046e-25	2.05082e-24
		novel_mir6	0	48	0.001	1.73	10.7566	Up	1.11824e-18	5.58378e-18
		novel_mir7	227	1120	6.02	40.35	2.74473	Up	1.78286e-208	2.62709e-207
		novel_mir8	50	0	1.33	0.001	-10.3772	Down	1.19546e-12	5.13365e-12
		novel_mir9	0	82	0.001	2.95	11.5265	Up	2.41846e-31	1.47164e-30
		novel_mir10	14	894	0.37	32.21	6.44384	Up	8e-307	1.46634e-305
		novel_mir11	926	75	24.57	2.7	-3.18587	Down	4.68448e-136	5.5006e-135
		novel_mir13	33	115	0.88	4.14	2.23406	Up	2.47316e-18	1.20687e-17
		novel_mir15	35	0	0.93	0.001	-9.86109	Down	4.70632e-09	1.73373e-08
		novel_mir16	17	597	0.45	21.51	5.57894	Up	1.75252e-194	2.5086e-193
		novel_mir17	491	794	13.03	28.61	1.13468	Up	2.98754e-44	2.0318e-43
		novel_mir19	39	81	1.03	2.92	1.50332	Up	3.2395e-08	1.14027e-07
		novel_mir20	35	0	0.93	0.001	-9.86109	Down	4.70632e-09	1.74227e-08
		novel_mir22	11	32	0.29	1.15	1.98751	Up	2.34736e-05	7.14187e-05
		novel_mir23	794	252	21.07	9.08	-1.21443	Down	3.39078e-35	2.16866e-34
		novel_mir25	59	0	1.57	0.001	-10.6165	Down	8.32622e-15	3.75805e-14
		novel_mir27	2970	65	78.81	2.34	-5.0738	Down	0	0
		novel_mir28	16	0	0.42	0.001	-8.71425	Down	0.000168474	0.000476866
		novel_mir29	82	180	2.18	6.49	1.57389	Up	9.97288e-18	4.81969e-17
		novel_mir33	709	173	18.81	6.23	-1.5942	Down	1.25504e-46	8.65287e-46
		novel_mir34	479	22	12.71	0.79	-4.00797	Down	1.78272e-85	1.64382e-84
		novel_mir36	41	0	1.09	0.001	-10.0901	Down	1.71642e-10	6.8429e-10
		novel_mir37	492	817	13.06	29.43	1.17213	Up	6.78646e-48	4.76638e-47
		novel_mir38	6941	74963	184.18	2700.76	3.87418	Up	0	0
		novel_mir39	164	1013	4.35	36.5	3.06881	Up	2.0525e-212	3.08491e-211
		novel_mir40	31	86	0.82	3.1	1.91857	Up	1.05597e-11	4.34827e-11
		novel_mir41	114	2010	3.02	72.42	4.58377	Up	0	0
		novel_mir42	259	1808	6.87	65.14	3.24516	Up	0	0
		novel_mir43	50	130	1.33	4.68	1.81508	Up	6.45168e-16	3.00213e-15
		novel_mir44	34	0	0.9	0.001	-9.81378	Down	8.17254e-09	2.96699e-08
		novel_mir45	736	2609	19.53	94	2.26697	Up	0	0
		novel_mir46	143	220	3.79	7.93	1.06512	Up	3.37888e-12	1.41461e-11
		novel_mir48	919	1754	24.39	63.19	1.37341	Up	9.10428e-129	1.03665e-127
		novel_mir53	230	47	6.1	1.69	-1.85179	Down	1.70693e-19	8.6381e-19
