# Supplementary material for: Identification and Characterization of Salt-Responsive MicroRNAs in Vicia faba by High-Throughput Sequencing
Source: Genes (Basel). 2019 Apr 17;10(4):303. doi: 10.3390/genes10040303 (PMC6523927; doi:10.3390/genes10040303)
Supplement: Supplementary file 1 [file genes-10-00303-s001.zip › genes-471224-supplementary/supplementary final/Table S2.xls]

## Sheet: Sheet1
Table S2: Differentially expressed miRNAs in Vicia faba (IC-1-vs-IS-4) after salt treatment
miRNA Family	miRNA id	Count(IC-1)	Count(IS-4)	TPM(IC-1)	TPM(IS-4)	log2 Ratio(IS-4/IC-1)	Up-Down-Regulation(IS-4/IC-1)	P-value	FDR
miRNA156	bra-miR156d-3p	117	410	4.98	18.61	1.90186	Up	1.35869e-43	7.93455e-43
up=11	bra-miR156d-5p	0	13	0.001	0.59	9.20457	Up	7.69432e-05	0.000193386
down=7	gma-miR156k	41	826	1.74	37.49	4.42935	Up	1.96636e-202	2.12962e-201
	gma-miR156q	0	74	0.001	3.36	11.7142	Up	4.46678e-24	1.9709e-23
	mes-miR156h	0	1108	0.001	50.29	15.618	Up	0	0
	rco-miR156c	1	25	0.04	1.13	4.82018	Up	1.82397e-07	5.44145e-07
	stu-miR156g-3p	0	206	0.001	9.35	13.1908	Up	1.05724e-65	7.18359e-65
	stu-miR156k-5p	0	12	0.001	0.54	9.07682	Up	0.000159044	0.000391476
	zma-miR156a-5p	0	6575	0.001	298.42	18.187	Up	0	0
	zma-miR156e-3p	1	20	0.04	0.91	4.50779	Up	5.6508e-06	1.58028e-05
	zma-miR156e-5p	0	27	0.001	1.23	10.2644	Up	2.96012e-09	9.44595e-09
	cca-miR156c	746	0	31.73	0.001	-14.9536	Down	6.09788e-215	6.72649e-214
	gma-miR156n	770	13	32.75	0.59	-5.79464	Down	3.88904e-198	4.13673e-197
	gma-miR156s	137	0	5.83	0.001	-12.5093	Down	4.69456e-40	2.62162e-39
	nta-miR156g	145	0	6.17	0.001	-12.5911	Down	2.36722e-42	1.35151e-41
	rco-miR156d	27	0	1.15	0.001	-10.1674	Down	1.82085e-08	5.6589e-08
	ssl-miR156	14	0	0.6	0.001	-9.22882	Down	9.85106e-05	0.000245864
	stu-miR156i-5p	4292	1	182.56	0.05	-11.8342	Down	0	0
miRNA157	aly-miR157d-5p	0	82	0.001	3.72	11.8611	Up	1.34035e-26	6.2213e-26
	aly-miR157b-5p	0	40	0.001	1.82	10.8297	Up	2.35396e-13	8.58475e-13
	bra-miR157a	55	0	2.34	0.001	-11.1923	Down	1.65776e-16	6.3845e-16
miRNA159	ath-miR159a	81	274	3.45	12.44	1.85032	Up	1.18357e-28	5.68561e-28
up=8	ath-miR159b-3p	137	300	5.83	13.62	1.22416	Up	1.19514e-17	4.7146e-17
down=28	htu-miR159a	17	84	0.72	3.81	2.40372	Up	4.8325e-13	1.74106e-12
	mtr-miR159a	73	442	3.11	20.06	2.68934	Up	5.7675e-71	4.05769e-70
	pvu-miR159a.1	205	259542	8.72	11779.9	10.3997	Up	0	0
	tae-miR159a	6	13717	0.26	622.58	11.2255	Up	0	0
	zma-miR159h-3p	4	27	0.17	1.23	2.85505	Up	8.63312e-06	2.37344e-05
	zma-miR159j-3p	9	30	0.38	1.36	1.83954	Up	0.000318992	0.000767212
	aly-miR159b-3p	1229	566	52.28	25.69	-1.02505	Down	1.78245e-47	1.07974e-46
	ath-miR159c	35	6	1.49	0.27	-2.46428	Down	7.41142e-06	2.05019e-05
	atr-miR159	151	58	6.42	2.63	-1.28751	Down	1.31054e-09	4.21971e-09
	bdi-miR159a-3p	190	47	8.08	2.13	-1.9235	Down	8.54148e-20	3.48485e-19
	bna-miR159	263	33	11.19	1.5	-2.89918	Down	1.00857e-42	5.81393e-42
	cme-miR159a	667	79	28.37	3.59	-2.98231	Down	6.3199e-109	5.15692e-108
	cpa-miR159a	388	94	16.5	4.27	-1.95016	Down	1.32061e-39	7.30631e-39
	csi-miR159	445	97	18.93	4.4	-2.1051	Down	1.1871e-49	7.28985e-49
	gma-miR159d	41	6	1.74	0.27	-2.68806	Down	3.19482e-07	9.4366e-07
	gma-miR159e-3p	561123	196	23868	8.9	-11.389	Down	0	0
	hvu-miR159a	101	4	4.3	0.18	-4.57827	Down	2.90168e-24	1.28668e-23
	hvu-miR159b	124	32	5.27	1.45	-1.86175	Down	6.65376e-13	2.3876e-12
	lus-miR159c	1414	93	60.15	4.22	-3.83325	Down	8.51202e-286	1.12674e-284
	mdm-miR159b	24	0	1.02	0.001	-9.99435	Down	1.32368e-07	3.98219e-07
	mes-miR159b	1046	59	44.49	2.68	-4.05318	Down	6.4733e-221	7.18496e-220
	nta-miR159	523	233	22.25	10.58	-1.07247	Down	1.18493e-22	5.0657e-22
	osa-miR159a.1	63	22	2.68	1	-1.42223	Down	2.52246e-05	6.56133e-05
	osa-miR159b	1148	87	48.83	3.95	-3.62784	Down	1.90436e-222	2.12693e-221
	rco-miR159	810	92	34.45	4.18	-3.04293	Down	1.56254e-134	1.36208e-133
	sly-miR159	568	71	24.16	3.22	-2.90749	Down	1.35143e-90	1.05e-89
	smo-miR159	23	0	0.98	0.001	-9.93664	Down	2.56422e-07	7.59911e-07
	sof-miR159a	568	6	24.16	0.27	-6.48352	Down	5.05276e-152	4.6304e-151
	sof-miR159e	80	1	3.4	0.05	-6.08746	Down	4.40916e-22	1.85829e-21
	ssp-miR159a	80	9	3.4	0.41	-3.05184	Down	1.27148e-14	4.75343e-14
	vvi-miR159c	178	63	7.57	2.86	-1.40428	Down	1.82367e-12	6.38999e-12
	zma-miR159a-3p	33444	36	1422.58	1.63	-9.76942	Down	0	0
	zma-miR159b-3p	169	3	7.19	0.14	-5.68249	Down	2.96958e-44	1.75137e-43
	zma-miR159g-3p	14	0	0.6	0.001	-9.22882	Down	9.85106e-05	0.000246208
miRNA160	aau-miR160	756	106	32.16	4.81	-2.74116	Down	6.20016e-113	5.12948e-112
up=11	bdi-miR160f	21	200	0.89	9.08	3.35082	Up	1.17742e-40	6.61653e-40
down=43	bna-miR160b	0	197	0.001	8.94	13.1261	Up	7.28278e-63	4.87428e-62
	cpa-miR160a	0	32	0.001	1.45	10.5018	Up	7.84466e-11	2.6301e-10
	far-miR160	0	12	0.001	0.54	9.07682	Up	0.000159044	0.000392016
	mdm-miR160a	0	14	0.001	0.64	9.32193	Up	3.7224e-05	9.54366e-05
	mdm-miR160b	0	79	0.001	3.59	11.8098	Up	1.18375e-25	5.36893e-25
	mes-miR160b	1	71	0.04	3.22	6.33092	Up	1.50567e-21	6.27186e-21
	mtr-miR160e	0	13	0.001	0.59	9.20457	Up	7.69432e-05	0.000194206
	osa-miR160e-5p	53	468	2.25	21.24	3.23879	Up	2.82002e-90	2.18155e-89
	sly-miR160a	1	16742	0.04	759.88	14.2135	Up	0	0
	vvi-miR160d	0	24	0.001	1.09	10.0901	Up	2.61428e-08	8.0686e-08
	aly-miR160a-5p	24	4	1.02	0.18	-2.5025	Down	0.000204106	0.000495567
	aqc-miR160a	75	0	3.19	0.001	-11.6393	Down	2.99312e-22	1.27048e-21
	bna-miR160c	58	0	2.47	0.001	-11.2703	Down	2.2804e-17	8.91701e-17
	cme-miR160a	363	0	15.44	0.001	-13.9144	Down	5.90496e-105	4.77473e-104
	cme-miR160b	89	0	3.79	0.001	-11.888	Down	2.85592e-26	1.31196e-25
	cme-miR160c	46	1	1.96	0.05	-5.29278	Down	1.51179e-12	5.31805e-12
	cpa-miR160b	36	0	1.53	0.001	-10.5793	Down	4.73966e-11	1.60412e-10
	gma-miR160a-5p	29	0	1.23	0.001	-10.2644	Down	4.85216e-09	1.53466e-08
	gma-miR160e	3610	18	153.56	0.82	-7.54896	Down	0	0
	han-miR160a	23	0	0.98	0.001	-9.93664	Down	2.56422e-07	7.58653e-07
	htu-miR160a	155	33	6.59	1.5	-2.13532	Down	1.2594e-18	5.04608e-18
	lus-miR160b	80	0	3.4	0.001	-11.7313	Down	1.09717e-23	4.80551e-23
	lus-miR160d	20	0	0.85	0.001	-9.73132	Down	1.86408e-06	5.34688e-06
	lus-miR160e	35	0	1.49	0.001	-10.5411	Down	9.18156e-11	3.06109e-10
	lus-miR160i	43	0	1.83	0.001	-10.8376	Down	4.62976e-13	1.67139e-12
	lus-miR160j	16	0	0.68	0.001	-9.40939	Down	2.62508e-05	6.78874e-05
	mdm-miR160c	17	0	0.72	0.001	-9.49185	Down	1.35511e-05	3.61429e-05
	mdm-miR160d	186142	1	7917.76	0.05	-17.2728	Down	0	0
	mdm-miR160e	469	5	19.95	0.23	-6.43861	Down	1.13379e-125	9.64801e-125
	mes-miR160c	113	4	4.81	0.18	-4.73997	Down	1.59793e-27	7.59443e-27
	mtr-miR160a	60	1	2.55	0.05	-5.67243	Down	1.85407e-16	7.12522e-16
	nta-miR160a	101	13	4.3	0.59	-2.86555	Down	4.58224e-17	1.7801e-16
	nta-miR160d	60	0	2.55	0.001	-11.3163	Down	6.07674e-18	2.41314e-17
	osa-miR160a-5p	13	0	0.55	0.001	-9.10329	Down	0.000190833	0.000467148
	osa-miR160d-5p	288	1	12.25	0.05	-7.93664	Down	2.86814e-81	2.11792e-80
	ppt-miR160b	33	9	1.4	0.41	-1.77173	Down	0.000382234	0.000914394
	ppt-miR160e	31	1	1.32	0.05	-4.72247	Down	2.131e-08	6.61128e-08
	ppt-miR160f	37	0	1.57	0.001	-10.6165	Down	2.44668e-11	8.32803e-11
	ppt-miR160g	35	3	1.49	0.14	-3.41181	Down	1.03705e-07	3.13043e-07
	ppt-miR160i	486	112	20.67	5.08	-2.02464	Down	1.63119e-51	1.03001e-50
	ptc-miR160a	95	14	4.04	0.64	-2.65821	Down	4.50316e-15	1.69058e-14
	ptc-miR160b-5p	24	2	1.02	0.09	-3.5025	Down	1.1802e-05	3.1667e-05
	ptc-miR160c-5p	178	5	7.57	0.23	-5.04059	Down	3.58916e-44	2.10981e-43
	ptc-miR160d	19	0	0.81	0.001	-9.66178	Down	3.61106e-06	1.01943e-05
	ptc-miR160e-5p	25	0	1.06	0.001	-10.0498	Down	6.83306e-08	2.07665e-07
	rco-miR160b	93	0	3.96	0.001	-11.9513	Down	2.028e-27	9.61283e-27
	sbi-miR160a	338	17	14.38	0.77	-4.22306	Down	1.85496e-74	1.33662e-73
	sbi-miR160b	30	2	1.28	0.09	-3.83007	Down	3.30842e-07	9.75602e-07
	sbi-miR160c	116	2	4.93	0.09	-5.77552	Down	8.4279e-31	4.18352e-30
	stu-miR160b	91	0	3.87	0.001	-11.9181	Down	7.6104e-27	3.55086e-26
	zma-miR160b-5p	39	5	1.66	0.23	-2.85148	Down	2.41578e-07	7.17109e-07
	zma-miR160c-5p	71	0	3.02	0.001	-11.5603	Down	4.21506e-21	1.74764e-20
miRNA162	aly-miR162a-3p	0	18	0.001	0.82	9.67948	Up	2.03908e-06	5.82082e-06
up=8	aly-miR162b-5p	2	342	0.09	15.52	7.42999	Up	2.1794e-104	1.75432e-103
down=8	lus-miR162a	11	13920	0.47	631.79	10.3926	Up	0	0
	mdm-miR162b	8	63	0.34	2.86	3.07241	Up	8.94874e-13	3.1919e-12
	osa-miR162a	4	27	0.17	1.23	2.85505	Up	8.63312e-06	2.3771e-05
	rco-miR162	3	172	0.13	7.81	5.90874	Up	6.95744e-50	4.30206e-49
	sbi-miR162	13	74	0.55	3.36	2.61096	Up	1.17688e-12	4.14809e-12
	stu-miR162b-3p	11	70	0.47	3.18	2.75829	Up	9.21792e-13	3.28136e-12
	aly-miR162a-5p	17	0	0.72	0.001	-9.49185	Down	1.35511e-05	3.60353e-05
	aly-miR162b-3p	54	1	2.3	0.05	-5.52356	Down	8.86602e-15	3.3215e-14
	gma-miR162b	162	55	6.89	2.5	-1.46258	Down	4.05188e-12	1.4087e-11
	hpe-miR162a	28	1	1.19	0.05	-4.57289	Down	1.41273e-07	4.22871e-07
	mdm-miR162a	52	13	2.21	0.59	-1.90526	Down	2.61034e-06	7.40425e-06
	ppe-miR162	65	11	2.76	0.5	-2.46467	Down	6.10386e-10	1.98681e-09
	stu-miR162a-3p	14084	0	599.08	0.001	-19.1924	Down	0	0
	stu-miR162a-5p	551	8	23.44	0.36	-6.02483	Down	4.22114e-144	3.75282e-143
miRNA164	aly-miR164a-5p	2	165	0.09	7.49	6.3789	Up	3.39574e-49	2.07815e-48
up=12	ath-miR164c-5p	7	33	0.3	1.5	2.32193	Up	1.01747e-05	2.75906e-05
down=33	bdi-miR164b	0	15	0.001	0.68	9.40939	Up	1.80084e-05	4.71172e-05
	bdi-miR164e	2	38	0.09	1.72	4.25634	Up	2.30302e-10	7.55137e-10
	bra-miR164b-5p	52	995	2.21	45.16	4.35293	Up	7.89956e-241	9.34868e-240
	cca-miR164	3	24	0.13	1.09	3.06774	Up	1.31465e-05	3.51162e-05
	cpa-miR164b	0	40072	0.001	1818.76	20.7945	Up	0	0
	lus-miR164b	0	24	0.001	1.09	10.0901	Up	2.61428e-08	8.08256e-08
	mdm-miR164b	1	24	0.04	1.09	4.76818	Up	3.63524e-07	1.06845e-06
	mdm-miR164f	0	23	0.001	1.04	10.0224	Up	5.4038e-08	1.65353e-07
	ptc-miR164c	42	88	1.79	3.99	1.15643	Up	9.5107e-06	2.6027e-05
	tcc-miR164a	20	67	0.85	3.04	1.83854	Up	5.44296e-08	1.66266e-07
	aly-miR164c-5p	48	15	2.04	0.68	-1.58496	Down	7.28866e-05	0.000184227
	bdi-miR164c-5p	16	1	0.68	0.05	-3.76553	Down	0.000242148	0.000584755
	bna-miR164a	29	0	1.23	0.001	-10.2644	Down	4.85216e-09	1.54011e-08
	bra-miR164a	83	2	3.53	0.09	-5.2936	Down	1.32391e-21	5.52765e-21
	bra-miR164c-5p	153	28	6.51	1.27	-2.35783	Down	1.53391e-20	6.33046e-20
	bra-miR164d-5p	47	0	2	0.001	-10.9658	Down	3.2876e-14	1.21634e-13
	bra-miR164e-5p	809	321	34.41	14.57	-1.23983	Down	1.34781e-42	7.74448e-42
	cme-miR164a	119	8	5.06	0.36	-3.81307	Down	3.19574e-25	1.44577e-24
	cme-miR164d	22	3	0.94	0.14	-2.74723	Down	0.000167475	0.000411095
	cpa-miR164a	187	0	7.95	0.001	-12.9567	Down	2.05638e-54	1.32662e-53
	cpa-miR164c	172	18	7.32	0.82	-3.15815	Down	7.72734e-31	3.84645e-30
	csi-miR164	30	5	1.28	0.23	-2.47644	Down	2.979e-05	7.67071e-05
	ctr-miR164	65	0	2.76	0.001	-11.4305	Down	2.22752e-19	9.02625e-19
	gma-miR164b	2549	2	108.42	0.09	-10.2344	Down	0	0
	lus-miR164e	249	0	10.59	0.001	-13.3704	Down	3.22534e-72	2.29629e-71
	mdm-miR164e	16	0	0.68	0.001	-9.40939	Down	2.62508e-05	6.79858e-05
	mes-miR164a	41	1	1.74	0.05	-5.12102	Down	3.70394e-11	1.25835e-10
	mes-miR164c	45	0	1.91	0.001	-10.8994	Down	1.23373e-13	4.51776e-13
	mtr-miR164c	20	0	0.85	0.001	-9.73132	Down	1.86408e-06	5.32977e-06
	osa-miR164a	28	1	1.19	0.05	-4.57289	Down	1.41273e-07	4.23581e-07
	osa-miR164c	79	0	3.36	0.001	-11.7142	Down	2.12542e-23	9.21875e-23
	osa-miR164e	185	21	7.87	0.95	-3.05036	Down	6.1845e-32	3.14863e-31
	ppe-miR164c	130	3	5.53	0.14	-5.30378	Down	2.18622e-33	1.12264e-32
	ptc-miR164b	131	0	5.57	0.001	-12.4435	Down	2.48094e-38	1.34755e-37
	ptc-miR164d	141	0	6	0.001	-12.5507	Down	3.33362e-41	1.89117e-40
	sbi-miR164a	105	6	4.47	0.27	-4.04924	Down	2.36744e-23	1.02189e-22
	sbi-miR164d	120276	0	5116.07	0.001	-22.2866	Down	0	0
	ssl-miR164a	85	9	3.62	0.41	-3.14229	Down	7.69754e-16	2.9143e-15
	tae-miR164	24	0	1.02	0.001	-9.99435	Down	1.32368e-07	3.98891e-07
	vvi-miR164d	98	0	4.17	0.001	-12.0258	Down	7.43392e-29	3.60011e-28
	zma-miR164a-5p	43	1	1.83	0.05	-5.19377	Down	1.03181e-11	3.55956e-11
	zma-miR164d-5p	239	0	10.17	0.001	-13.312	Down	2.40036e-69	1.67556e-68
	zma-miR164h-5p	564	124	23.99	5.63	-2.09123	Down	5.01936e-62	3.30981e-61
miRNA165	ath-miR165b	124	1067	5.27	48.43	3.20003	Up	2.24812e-201	2.42011e-200
up=2	aly-miR165b-3p	102	218	4.34	9.89	1.18828	Up	1.06081e-12	3.76123e-12
down=2	aly-miR165a-3p	141	23	6	1.04	-2.52838	Down	1.7458e-20	7.18836e-20
	ath-miR165a-3p	96	38	4.08	1.72	-1.24616	Down	2.60226e-06	7.39307e-06
miRNA166	aly-miR166a-3p	2	485	0.09	22.01	7.93402	Up	3.50406e-149	3.19477e-148
up=82	aly-miR166b-3p	300	110	12.76	4.99	-1.35452	Down	5.2615e-19	2.12242e-18
down=80	aly-miR166g-5p	10	1881	0.43	85.37	7.63325	Up	0	0
	aqc-miR166c	52049	103747	2213.96	4708.8	1.08873	Up	0	0
	ata-miR166a-3p	3	160	0.13	7.26	5.80339	Up	3.4244e-46	2.05349e-45
	ata-miR166c-5p	10	80	0.43	3.63	3.07756	Up	5.57378e-16	2.12374e-15
	ath-miR166e-3p	8	31	0.34	1.41	2.05209	Up	8.04298e-05	0.000201865
	ath-miR166f	2	842	0.09	38.22	8.73019	Up	2.76814e-261	3.45921e-260
	atr-miR166a	6	904	0.26	41.03	7.30202	Up	1.21385e-272	1.5384e-271
	bdi-miR166d-3p	2	1511	0.09	68.58	9.57365	Up	0	0
	bdi-miR166e-5p	0	1304	0.001	59.19	15.8531	Up	0	0
	bdi-miR166f	418	139979	17.78	6353.28	8.4811	Up	0	0
	bdi-miR166h-3p	0	42	0.001	1.91	10.8994	Up	5.50938e-14	2.02995e-13
	bdi-miR166j	234	495	9.95	22.47	1.17523	Up	2.05372e-26	9.50777e-26
	bna-miR166a	0	539	0.001	24.46	14.5781	Up	1.03175e-170	9.96617e-170
	bna-miR166b	5	850	0.21	38.58	7.52132	Up	1.21693e-257	1.51017e-256
	bna-miR166c	1	719	0.04	32.63	9.67198	Up	6.64386e-225	7.46703e-224
	bna-miR166f	17	158	0.72	7.17	3.3159	Up	3.983e-32	2.03361e-31
	cme-miR166d	4	29	0.17	1.32	2.95693	Up	2.5831e-06	7.35032e-06
	cme-miR166e	3	60	0.13	2.72	4.38702	Up	6.96522e-16	2.64264e-15
	cme-miR166g	16	76	0.68	3.45	2.34299	Up	1.24816e-11	4.29763e-11
	csi-miR166c	8	35	0.34	1.59	2.22542	Up	9.86954e-06	2.68445e-05
	ctr-miR166	35	95	1.49	4.31	1.53238	Up	1.17299e-08	3.66456e-08
	gma-miR166a-3p	1	25455	0.04	1155.34	14.818	Up	0	0
	gma-miR166b	9	65	0.38	2.95	2.95664	Up	1.14796e-12	4.0622e-12
	gma-miR166c-3p	20	754	0.85	34.22	5.33123	Up	5.94246e-205	6.47511e-204
	gma-miR166j-3p	42	184	1.79	8.35	2.22182	Up	1.12331e-24	5.01838e-24
	gma-miR166n	7	56	0.3	2.54	3.08179	Up	1.44666e-11	4.9715e-11
	gma-miR166o	1	221	0.04	10.03	7.97011	Up	2.27468e-68	1.57552e-67
	gma-miR166q	5	32	0.21	1.45	2.78759	Up	1.66536e-06	4.78456e-06
	gma-miR166t	36	358	1.53	16.25	3.40884	Up	9.73736e-73	6.98822e-72
	hbr-miR166b	43	413	1.83	18.74	3.35621	Up	1.42053e-82	1.05331e-81
	hvu-miR166b	16	48	0.68	2.18	1.68072	Up	1.64042e-05	4.32364e-05
	lus-miR166d	6	154	0.26	6.99	4.74871	Up	1.14219e-40	6.43876e-40
	lus-miR166i	28	3649	1.19	165.62	7.12077	Up	0	0
	lus-miR166k	15	42	0.64	1.91	1.57743	Up	0.00011665	0.000289116
	mdm-miR166e	10	136	0.43	6.17	3.84286	Up	1.71624e-31	8.66363e-31
	mdm-miR166f	8	56	0.34	2.54	2.90122	Up	6.17722e-11	2.07885e-10
	mes-miR166a	17	1002	0.72	45.48	5.98109	Up	4.67538e-285	6.09847e-284
	mes-miR166b	1	34	0.04	1.54	5.26679	Up	3.50086e-10	1.14161e-09
	mes-miR166c	11	613	0.47	27.82	5.88732	Up	4.37966e-174	4.27675e-173
	mes-miR166g	1	214	0.04	9.71	7.92333	Up	3.5527e-66	2.43244e-65
	mes-miR166i	1700	3980	72.31	180.64	1.32085	Up	3.59112e-240	4.22193e-239
	mtr-miR166a	47	1143	2	51.88	4.69711	Up	6.60258e-290	8.80508e-289
	mtr-miR166e-3p	3	3587	0.13	162.8	10.2904	Up	0	0
	mtr-miR166e-5p	604	3037	25.69	137.84	2.42372	Up	0	0
	nta-miR166a	2	264	0.09	11.98	7.05649	Up	5.16562e-80	3.78318e-79
	nta-miR166b	3	45	0.13	2.04	3.97199	Up	1.67936e-11	5.74906e-11
	nta-miR166g	4	144	0.17	6.54	5.26568	Up	5.40932e-40	3.01136e-39
	osa-miR166f	5	1436	0.21	65.18	8.2779	Up	0	0
	osa-miR166j-3p	13	490	0.55	22.24	5.33758	Up	1.02988e-133	8.89082e-133
	osa-miR166m	264	1932	11.23	87.69	2.96505	Up	0	0
	pab-miR166b	548	16562	23.31	751.71	5.01116	Up	0	0
	ppe-miR166c	9	56	0.38	2.54	2.74076	Up	2.38138e-10	7.794e-10
	ppe-miR166e	1	285	0.04	12.94	8.33762	Up	1.92254e-88	1.48086e-87
	ppt-miR166a	71	622	3.02	28.23	3.22461	Up	4.9643e-119	4.16488e-118
	ppt-miR166c	7	916	0.3	41.57	7.11444	Up	1.47234e-274	1.87933e-273
	ppt-miR166f	15	406	0.64	18.43	4.84784	Up	6.55022e-106	5.32057e-105
	ppt-miR166i	11	2148	0.47	97.49	7.69645	Up	0	0
	ptc-miR166a	8	2011	0.34	91.27	8.06846	Up	0	0
	ptc-miR166e	2	105	0.09	4.77	5.72792	Up	1.17295e-30	5.80625e-30
	ptc-miR166k	5	94	0.21	4.27	4.34577	Up	6.3889e-24	2.80515e-23
	ptc-miR166l	7	48	0.3	2.18	2.86129	Up	1.8355e-09	5.88877e-09
	rco-miR166b	1	172	0.04	7.81	7.60918	Up	5.03138e-53	3.22261e-52
	rco-miR166c	3	790	0.13	35.86	8.10772	Up	8.33958e-243	1.00019e-241
	rco-miR166e	15	355	0.64	16.11	4.65374	Up	1.11394e-90	8.69261e-90
	sbi-miR166c	1	47	0.04	2.13	5.73471	Up	3.76376e-14	1.38964e-13
	sbi-miR166d	40	14210	1.7	644.95	8.56751	Up	0	0
	sbi-miR166h	3	19	0.13	0.86	2.72583	Up	0.000275352	0.000663146
	sbi-miR166k	2052	7902	87.28	358.65	2.03885	Up	0	0
	sly-miR166c-3p	23	89	0.98	4.04	2.0435	Up	1.56403e-11	5.36453e-11
	smo-miR166a	16	3130540	0.68	142087	17.6728	Up	0	0
	ssl-miR166a	3	22	0.13	1	2.94342	Up	4.49928e-05	0.000114696
	ssp-miR166	11	1728	0.47	78.43	7.3826	Up	0	0
	stu-miR166b	10	39	0.43	1.77	2.04134	Up	8.62236e-06	2.3778e-05
	stu-miR166c-3p	1	321	0.04	14.57	8.50879	Up	9.606e-100	7.6293e-99
	stu-miR166d-3p	50	1175	2.13	53.33	4.64602	Up	4.10658e-296	5.55944e-295
	tcc-miR166d	0	202	0.001	9.17	13.1627	Up	1.93002e-64	1.30149e-63
	vvi-miR166a	403	4446	17.14	201.79	3.55742	Up	0	0
	vvi-miR166d	3	788	0.13	35.77	8.10409	Up	3.53632e-242	4.21294e-241
	vvi-miR166e	3	49	0.13	2.22	4.09398	Up	1.16412e-12	4.11124e-12
	zma-miR166d-3p	4	34043	0.17	1545.12	13.1499	Up	0	0
	zma-miR166h-3p	13	57	0.55	2.59	2.23545	Up	1.37978e-08	4.29559e-08
	aly-miR166f-3p	1703	5	72.44	0.23	-8.29901	Down	0	0
	aly-miR166g-3p	65847	2	2800.88	0.09	-14.9256	Down	0	0
	aqc-miR166a	186	3	7.91	0.14	-5.82018	Down	5.16262e-49	3.14867e-48
	aqc-miR166b	574	1	24.42	0.05	-8.93192	Down	4.20984e-163	4.00159e-162
	aqc-miR166d	115	6	4.89	0.27	-4.1788	Down	5.34626e-26	2.44342e-25
	aqc-miR166e	360	6	15.31	0.27	-5.82537	Down	1.82471e-93	1.43016e-92
	ata-miR166c-3p	288	43	12.25	1.95	-2.65124	Down	1.64469e-42	9.42008e-42
	ath-miR166d	1384	10	58.87	0.45	-7.03146	Down	0	0
	ath-miR166g	364	12	15.48	0.54	-4.8413	Down	7.48588e-87	5.66833e-86
	atr-miR166d	2357	0	100.26	0.001	-16.6134	Down	0	0
	bdi-miR166b-3p	577	12	24.54	0.54	-5.50603	Down	1.15715e-145	1.03911e-144
	bdi-miR166b-5p	34	0	1.45	0.001	-10.5018	Down	1.77863e-10	5.86424e-10
	bdi-miR166c-3p	3533828	563	150315	25.55	-12.5224	Down	0	0
	bna-miR166d	33	6	1.4	0.27	-2.3744	Down	2.05748e-05	5.37532e-05
	bna-miR166e	68	2	2.89	0.09	-5.005	Down	1.8373e-17	7.20013e-17
	cme-miR166h	956	24	40.66	1.09	-5.22121	Down	6.41382e-235	7.49117e-234
	cme-miR166i	772	246	32.84	11.17	-1.55582	Down	9.65248e-57	6.24963e-56
	cpa-miR166b	669	10	28.46	0.45	-5.98287	Down	3.07032e-174	3.01465e-173
	crt-miR166a	4346	6	184.86	0.27	-9.41926	Down	0	0
	crt-miR166b	485	121	20.63	5.49	-1.90987	Down	9.85056e-48	5.9874e-47
	csi-miR166a	4384	723	186.48	32.82	-2.50637	Down	0	0
	csi-miR166d	3926	1415	167	64.22	-1.37875	Down	7.38662e-235	8.57136e-234
	csi-miR166e-5p	102	0	4.34	0.001	-12.0835	Down	5.27884e-30	2.58446e-29
	dpr-miR166a	85	12	3.62	0.54	-2.74496	Down	6.28012e-14	2.30917e-13
	dpr-miR166b	120	0	5.1	0.001	-12.3163	Down	3.5767e-35	1.87987e-34
	ghr-miR166b	223	1	9.49	0.05	-7.56834	Down	1.03248e-62	6.85889e-62
	gma-miR166c-5p	2048	0	87.11	0.001	-16.4106	Down	0	0
	gma-miR166f	31	5	1.32	0.23	-2.52083	Down	1.76837e-05	4.64716e-05
	gma-miR166h-5p	2267	88	96.43	3.99	-4.59502	Down	0	0
	gma-miR166i-3p	98	0	4.17	0.001	-12.0258	Down	7.43392e-29	3.59038e-28
	gma-miR166j-5p	73	4	3.11	0.18	-4.11085	Down	9.29764e-17	3.59629e-16
	gma-miR166k	150091	555	6384.29	25.19	-7.98553	Down	0	0
	gma-miR166p	155	32	6.59	1.45	-2.18423	Down	4.50652e-19	1.82198e-18
	gma-miR166r	30	4	1.28	0.18	-2.83007	Down	8.24136e-06	2.27625e-05
	gra-miR166d	34	6	1.45	0.27	-2.42502	Down	1.23719e-05	3.31462e-05
	hbr-miR166a	9590	44	407.92	2	-7.67214	Down	0	0
	hpa-miR166a	2401	2	102.13	0.09	-10.1482	Down	0	0
	lus-miR166b	1197	16	50.92	0.73	-6.12419	Down	0	0
	lus-miR166e	49	17	2.08	0.77	-1.43365	Down	0.000195645	0.000475671
	lus-miR166f	257	33	10.93	1.5	-2.86526	Down	2.62154e-41	1.49194e-40
	mdm-miR166b	604	25	25.69	1.13	-4.50681	Down	1.91626e-137	1.69522e-136
	mdm-miR166i	838	5	35.65	0.23	-7.27612	Down	2.18252e-230	2.51623e-229
	mes-miR166f	2414	4	102.68	0.18	-9.15594	Down	0	0
	mes-miR166h	32	1	1.36	0.05	-4.76553	Down	1.13234e-08	3.54377e-08
	mes-miR166j	94	3	4	0.14	-4.8365	Down	1.86436e-23	8.1259e-23
	nta-miR166d	1029	1	43.77	0.05	-9.7738	Down	1.63864e-293	2.20169e-292
	nta-miR166f	118	6	5.02	0.27	-4.21666	Down	8.5221e-27	3.96588e-26
	nta-miR166h	171	44	7.27	2	-1.86196	Down	2.60242e-17	1.0154e-16
	osa-miR166b-3p	1872	4	79.63	0.18	-8.78917	Down	0	0
	osa-miR166h-3p	572	3	24.33	0.14	-7.44117	Down	2.04156e-158	1.92014e-157
	osa-miR166h-5p	6425	160	273.29	7.26	-5.23432	Down	0	0
	osa-miR166i-3p	625	2	26.59	0.09	-8.20674	Down	1.57655e-175	1.58275e-174
	pde-miR166a	882	63	37.52	2.86	-3.71357	Down	1.46016e-174	1.44161e-173
	pde-miR166b	2015	88	85.71	3.99	-4.425	Down	0	0
	ppe-miR166d	103	4	4.38	0.18	-4.60486	Down	8.33486e-25	3.73293e-24
	ppt-miR166e	201	3	8.55	0.14	-5.93243	Down	3.1936e-53	2.05286e-52
	ppt-miR166k	41	3	1.74	0.14	-3.63559	Down	3.00964e-09	9.58686e-09
	pta-miR166b	188	12	8	0.54	-3.88897	Down	1.21474e-39	6.74145e-39
	ptc-miR166b	683	6	29.05	0.27	-6.74943	Down	1.42943e-184	1.46804e-183
	ptc-miR166d	814	59	34.62	2.68	-3.6913	Down	1.67603e-160	1.58469e-159
	ptc-miR166f	264	2	11.23	0.09	-6.96322	Down	1.33101e-72	9.51407e-72
	ptc-miR166n	968	90	41.17	4.08	-3.33495	Down	1.18953e-174	1.18754e-173
	ptc-miR166o	269	73	11.44	3.31	-1.78918	Down	5.32848e-25	2.39849e-24
	ptc-miR166q	61638	100	2621.84	4.54	-9.17367	Down	0	0
	pvu-miR166a	1472	11	62.61	0.5	-6.96832	Down	0	0
	rco-miR166d	121	0	5.15	0.001	-12.3304	Down	1.84634e-35	9.76159e-35
	sbi-miR166a	24953	134	1061.4	6.08	-7.44768	Down	0	0
	sbi-miR166b	114	1	4.85	0.05	-6.59991	Down	1.07051e-31	5.41925e-31
	sly-miR166a	593	24	25.22	1.09	-4.53217	Down	1.47046e-135	1.28809e-134
	sly-miR166b	43	4	1.83	0.18	-3.34577	Down	5.43692e-09	1.71657e-08
	smo-miR166b	1377	8	58.57	0.36	-7.34602	Down	0	0
	stu-miR166c-5p	39	8	1.66	0.36	-2.20511	Down	9.23902e-06	2.53223e-05
	tcc-miR166a	487	3	20.72	0.14	-7.20945	Down	3.24638e-134	2.81616e-133
	tcc-miR166c	165	15	7.02	0.68	-3.36786	Down	2.71502e-31	1.36669e-30
	vvi-miR166g	501	229	21.31	10.39	-1.03633	Down	1.21391e-20	5.02142e-20
	zma-miR166e	11980	14	509.58	0.64	-9.63702	Down	0	0
	zma-miR166g-3p	871	42	37.05	1.91	-4.27783	Down	2.90966e-191	3.04068e-190
	zma-miR166i-3p	173	2	7.36	0.09	-6.35364	Down	7.8633e-47	4.7472e-46
	zma-miR166m-5p	1367	28	58.15	1.27	-5.51688	Down	0	0
miRNA167	aly-miR167c-5p	31	3	1.32	0.14	-3.23704	Down	1.05718e-06	3.05199e-06
up=27	aly-miR167d-5p	1	17	0.04	0.77	4.26679	Up	4.33786e-05	0.000110739
down=31	ata-miR167d-5p	323	774	13.74	35.13	1.35432	Up	4.86498e-50	3.02917e-49
	ath-miR167c-5p	5	28	0.21	1.27	2.59637	Up	1.719e-05	4.52409e-05
	ath-miR167d	11	39	0.47	1.77	1.91302	Up	2.12294e-05	5.53824e-05
	bdi-miR167c-5p	163	833	6.93	37.81	2.44784	Up	9.41426e-119	7.86135e-118
	bdi-miR167g	17	73	0.72	3.31	2.20076	Up	1.75951e-10	5.81191e-10
	bna-miR167a	5	88	0.21	3.99	4.24793	Up	3.64538e-22	1.54002e-21
	cme-miR167a	0	11	0.001	0.5	8.96578	Up	0.000328748	0.000789614
	cme-miR167f	12	170	0.51	7.72	3.92003	Up	1.85725e-39	1.02435e-38
	gma-miR167e	30	99	1.28	4.49	1.81057	Up	5.09696e-11	1.71854e-10
	gma-miR167g	783	194434	33.31	8824.85	8.04947	Up	0	0
	lja-miR167	8	148	0.34	6.72	4.30485	Up	8.35644e-37	4.43114e-36
	lus-miR167b	32	204	1.36	9.26	2.76741	Up	1.42236e-34	7.43206e-34
	mes-miR167a	1	55	0.04	2.5	5.96578	Up	1.31032e-16	5.05733e-16
	mes-miR167f	50	204	2.13	9.26	2.12016	Up	1.03589e-25	4.72229e-25
	mes-miR167g	27	12436	1.15	564.44	8.93904	Up	0	0
	nta-miR167c	10	94	0.43	4.27	3.31183	Up	9.45254e-20	3.84777e-19
	osa-miR167g	58	211	2.47	9.58	1.95551	Up	4.96246e-24	2.18422e-23
	ptc-miR167f-3p	0	14	0.001	0.64	9.32193	Up	3.7224e-05	9.52998e-05
	ptc-miR167h-3p	35	69	1.49	3.13	1.07085	Up	0.000236962	0.000573006
	rco-miR167c	95	7237	4.04	328.47	6.34526	Up	0	0
	sof-miR167a	89	200	3.79	9.08	1.26049	Up	8.88778e-13	3.17649e-12
	sof-miR167b	3	854	0.13	38.76	8.21991	Up	6.91728e-263	8.70506e-262
	ssp-miR167b	78	3451	3.32	156.63	5.56003	Up	0	0
	stu-miR167c-5p	0	623	0.001	28.28	14.7875	Up	3.34516e-197	3.53716e-196
	zma-miR167h-5p	128	68957	5.44	3129.78	9.16824	Up	0	0
	zma-miR167j-5p	17	199	0.72	9.03	3.64866	Up	1.88264e-43	1.09586e-42
	ata-miR167b-5p	372	93	15.82	4.22	-1.90643	Down	6.43716e-37	3.43379e-36
	ata-miR167f-5p	673	7	28.63	0.32	-6.48331	Down	4.5934e-180	4.69052e-179
	atr-miR167	28	3	1.19	0.14	-3.08746	Down	5.88228e-06	1.63988e-05
	bdi-miR167d-5p	2464	32	104.81	1.45	-6.17558	Down	0	0
	bna-miR167b	87	3	3.7	0.14	-4.72403	Down	1.52853e-21	6.3523e-21
	cpa-miR167c	13998	64	595.42	2.9	-7.68171	Down	0	0
	cpa-miR167d	697	277	29.65	12.57	-1.23805	Down	7.87976e-37	4.19081e-36
	csi-miR167a	75	3	3.19	0.14	-4.51006	Down	2.79456e-18	1.1172e-17
	ctr-miR167	538812	75	22919	3.4	-12.7187	Down	0	0
	gma-miR167c	80	3	3.4	0.14	-4.60204	Down	1.23115e-19	5.00013e-19
	gma-miR167j	201918	110	8588.81	4.99	-10.7492	Down	0	0
	gso-miR167a	194	21	8.25	0.95	-3.11839	Down	4.0917e-34	2.12554e-33
	lja-miR167b	71	5	3.02	0.23	-3.71484	Down	2.37804e-15	8.96531e-15
	lja-miR167c	6044	27	257.09	1.23	-7.70747	Down	0	0
	mdm-miR167e	9356	0	397.97	0.001	-18.6023	Down	0	0
	mes-miR167e	881	389	37.47	17.66	-1.08525	Down	9.59916e-38	5.19809e-37
	nta-miR167a	156	33	6.64	1.5	-2.14622	Down	7.85374e-19	3.16095e-18
	nta-miR167b	10140	28	431.32	1.27	-8.40779	Down	0	0
	osa-miR167e-5p	21	2	0.89	0.09	-3.30581	Down	6.81836e-05	0.000173074
	osa-miR167f	125	1	5.32	0.05	-6.73335	Down	8.12314e-35	4.25691e-34
	osa-miR167i-5p	299	31	12.72	1.41	-3.17333	Down	9.87486e-53	6.30228e-52
	osa-miR167j	2793	3	118.8	0.14	-9.72889	Down	0	0
	ptc-miR167g-5p	118	22	5.02	1	-2.32769	Down	5.81772e-16	2.21197e-15
	ptc-miR167h-5p	152	49	6.47	2.22	-1.54321	Down	3.22238e-12	1.12469e-11
	rco-miR167b	32	0	1.36	0.001	-10.4094	Down	6.67462e-10	2.16471e-09
	sbi-miR167c	169	4	7.19	0.18	-5.31992	Down	6.28908e-43	3.63708e-42
	vvi-miR167a	266	23	11.31	1.04	-3.44294	Down	1.77332e-50	1.11191e-49
	zma-miR167e-5p	29	6	1.23	0.27	-2.18763	Down	0.00015096	0.000372605
	zma-miR167f-5p	674	8	28.67	0.36	-6.3154	Down	9.91092e-179	1.00061e-177
	zma-miR167g-5p	166	12	7.06	0.54	-3.70864	Down	6.07998e-34	3.14925e-33
miRNA168	aly-miR168a-3p	1	30	0.04	1.36	5.08746	Up	5.69882e-09	1.79608e-08
up=24	aly-miR168a-5p	246	1285	10.46	58.32	2.47911	Up	6.49038e-185	6.70422e-184
down=9	ath-miR168a-3p	13	4611	0.55	209.28	8.57179	Up	0	0
	ath-miR168a-5p	41	367	1.74	16.66	3.25923	Up	1.52118e-71	1.07444e-70
	ath-miR168b-5p	8	221	0.34	10.03	4.88264	Up	1.76295e-58	1.1456e-57
	atr-miR168	129	631	5.49	28.64	2.38315	Up	1.11859e-87	8.57906e-87
	bna-miR168a	19	54	0.81	2.45	1.59679	Up	9.81268e-06	2.67714e-05
	bra-miR168a-5p	40	161	1.7	7.31	2.10434	Up	2.20968e-20	9.07747e-20
	bra-miR168b-5p	0	974	0.001	44.21	15.4321	Up	6e-308	8.18473e-307
	cme-miR168	11762	27361	500.31	1241.84	1.31159	Up	0	0
	gma-miR168b	2486	6198	105.74	281.31	1.41164	Up	0	0
	lus-miR168a	159	410	6.76	18.61	1.46098	Up	2.1659e-30	1.06919e-29
	lus-miR168b	921	6298	39.18	285.85	2.86707	Up	0	0
	mdm-miR168b	352	948078	14.97	43030.8	11.4891	Up	0	0
	mtr-miR168a	0	31	0.001	1.41	10.4615	Up	1.62152e-10	5.38597e-10
	mtr-miR168c-3p	3	210	0.13	9.53	6.19589	Up	1.30024e-61	8.5424e-61
	mtr-miR168c-5p	88	1454	3.74	65.99	4.14114	Up	0	0
	nta-miR168b	12	143	0.51	6.49	3.66965	Up	8.48252e-32	4.30632e-31
	nta-miR168d	17	207	0.72	9.4	3.70659	Up	1.06673e-45	6.37541e-45
	ppe-miR168	142	8022	6.04	364.1	5.91364	Up	0	0
	ptc-miR168b-5p	270	891	11.48	40.44	1.81666	Up	4.34776e-87	3.30615e-86
	rco-miR168	7	4488	0.3	203.7	9.40727	Up	0	0
	sly-miR168a-5p	5	53	0.21	2.41	3.52057	Up	3.74852e-12	1.30577e-11
	vvi-miR168	95	3773	4.04	171.25	5.4056	Up	0	0
	aly-miR168b-5p	397852	481	16923.1	21.83	-9.59846	Down	0	0
	cca-miR168a	2050	128	87.2	5.81	-3.90772	Down	0	0
	mdm-miR168a	63	24	2.68	1.09	-1.2979	Down	8.59916e-05	0.00021522
	mtr-miR168b	425	55	18.08	2.5	-2.85439	Down	5.08576e-67	3.49548e-66
	nta-miR168a	47	7	2	0.32	-2.64386	Down	4.85872e-08	1.49184e-07
	ptc-miR168a-3p	2221	1	94.47	0.05	-10.8837	Down	0	0
	ptc-miR168b-3p	74	5	3.15	0.23	-3.77565	Down	3.96826e-16	1.51848e-15
	tcc-miR168	47	15	2	0.68	-1.55639	Down	0.00010904	0.000271008
	vun-miR168	3491	1536	148.49	69.72	-1.09072	Down	2.48726e-145	2.22237e-144
miRNA169	mtr-miR169e-3p	17	0	0.72	0.001	-9.49185	Down	1.35511e-05	3.59284e-05
up=2	mtr-miR169j	21	64	0.89	2.9	1.70418	Up	4.80672e-07	1.40353e-06
down=4	zma-miR169p-5p	0	19	0.001	0.86	9.74819	Up	9.86478e-07	2.85249e-06
	osa-miR169b	13	0	0.55	0.001	-9.10329	Down	0.000190833	0.000465236
	ptc-miR169h	19	0	0.81	0.001	-9.66178	Down	3.61106e-06	1.01621e-05
	sbi-miR169e	79	0	3.36	0.001	-11.7142	Down	2.12542e-23	9.19643e-23
miRNA171	aly-miR171c-5p	1	57	0.04	2.59	6.01681	Up	3.17266e-17	1.23519e-16
up=12	csi-miR171a	20	137	0.85	6.22	2.87138	Up	1.39283e-24	6.20693e-24
down=42	gma-miR171q	28	2037	1.19	92.45	6.27964	Up	0	0
	lja-miR171d-3p	1	20	0.04	0.91	4.50779	Up	5.6508e-06	1.57781e-05
	lja-miR171d-5p	7	2852	0.3	129.44	8.75311	Up	0	0
	lus-miR171g	3	2000	0.13	90.77	9.44756	Up	0	0
	nta-miR171b	17	146	0.72	6.63	3.20294	Up	6.92756e-29	3.36401e-28
	ptc-miR171a-3p	18	827	0.77	37.54	5.60743	Up	6.92942e-230	7.93774e-229
	stu-miR171b-3p	32	8104	1.36	367.82	8.07925	Up	0	0
	stu-miR171d-3p	10	10791	0.43	489.78	10.1536	Up	0	0
	tcc-miR171c	0	12	0.001	0.54	9.07682	Up	0.000159044	0.000390938
	tcc-miR171g	0	2874	0.001	130.44	16.993	Up	0	0
	aly-miR171b-3p	193	3	8.21	0.14	-5.87388	Down	5.6208e-51	3.53675e-50
	aly-miR171c-3p	118	10	5.02	0.45	-3.47969	Down	2.54176e-23	1.09449e-22
	ata-miR171c-3p	34	6	1.45	0.27	-2.42502	Down	1.23719e-05	3.30966e-05
	ath-miR171c-5p	160	1	6.81	0.05	-7.08958	Down	9.19832e-45	5.44285e-44
	atr-miR171b	40	5	1.7	0.23	-2.88583	Down	1.39452e-07	4.18824e-07
	bna-miR171a	39	3	1.66	0.14	-3.56768	Down	9.85894e-09	3.09086e-08
	bna-miR171b	43254	11	1839.86	0.5	-11.8454	Down	0	0
	bna-miR171d	113	9	4.81	0.41	-3.55234	Down	7.62498e-23	3.27544e-22
	bna-miR171g	17	0	0.72	0.001	-9.49185	Down	1.35511e-05	3.59818e-05
	gma-miR171c-3p	40	2	1.7	0.09	-4.23947	Down	7.48354e-10	2.41828e-09
	gma-miR171j-3p	42	4	1.79	0.18	-3.31389	Down	9.67628e-09	3.03893e-08
	gma-miR171j-5p	30	0	1.28	0.001	-10.3219	Down	2.50476e-09	8.00717e-09
	gma-miR171k-5p	75	0	3.19	0.001	-11.6393	Down	2.99312e-22	1.2735e-21
	gma-miR171m	1717	390	73.03	17.7	-2.04474	Down	7.27954e-180	7.39121e-179
	gma-miR171p	790	40	33.6	1.82	-4.20645	Down	1.04227e-171	1.01225e-170
	gma-miR171t	29170	1	1240.78	0.05	-14.599	Down	0	0
	htu-miR171a	192	32	8.17	1.45	-2.49428	Down	5.1727e-27	2.42615e-26
	lja-miR171b	1249	5	53.13	0.23	-7.85175	Down	0	0
	lus-miR171f	19	0	0.81	0.001	-9.66178	Down	3.61106e-06	1.01462e-05
	lus-miR171i	358	3	15.23	0.14	-6.76535	Down	1.44298e-97	1.14097e-96
	mdm-miR171b	21	1	0.89	0.05	-4.15381	Down	1.12039e-05	3.01527e-05
	mdm-miR171f	13	0	0.55	0.001	-9.10329	Down	0.000190833	0.000465871
	mdm-miR171j	297	16	12.63	0.73	-4.11281	Down	1.46482e-64	9.91525e-64
	mdm-miR171l	6898	5	293.41	0.23	-10.3171	Down	0	0
	mdm-miR171m	6679	6	284.1	0.27	-10.0392	Down	0	0
	mes-miR171b	3671	23	156.15	1.04	-7.23021	Down	0	0
	mtr-miR171a	37	8	1.57	0.36	-2.1247	Down	2.42726e-05	6.32291e-05
	mtr-miR171c	21	2	0.89	0.09	-3.30581	Down	6.81836e-05	0.000172829
	ptc-miR171b	98	3	4.17	0.14	-4.89655	Down	1.49252e-24	6.63464e-24
	ptc-miR171g-3p	17702	0	752.97	0.001	-19.5222	Down	0	0
	rco-miR171f	89	0	3.79	0.001	-11.888	Down	2.85592e-26	1.31534e-25
	sbi-miR171k	21	1	0.89	0.05	-4.15381	Down	1.12039e-05	3.01073e-05
	sly-miR171d	313	7	13.31	0.32	-5.37829	Down	5.5868e-79	4.07494e-78
	sly-miR171e	49	4	2.08	0.18	-3.53051	Down	1.65284e-10	5.47983e-10
	smo-miR171a	260	36	11.06	1.63	-2.76241	Down	3.58152e-40	2.00632e-39
	smo-miR171b	41	1	1.74	0.05	-5.12102	Down	3.70394e-11	1.25597e-10
	ssl-miR171a	42	8	1.79	0.36	-2.31389	Down	2.10996e-06	6.01355e-06
	ssl-miR171b	56	3	2.38	0.14	-4.08746	Down	3.50554e-13	1.27067e-12
	stu-miR171c-3p	29	0	1.23	0.001	-10.2644	Down	4.85216e-09	1.53738e-08
	tcc-miR171e	19	0	0.81	0.001	-9.66178	Down	3.61106e-06	1.01782e-05
	tcc-miR171f	53	1	2.25	0.05	-5.49185	Down	1.68741e-14	6.2952e-14
	tcc-miR171h	32	0	1.36	0.001	-10.4094	Down	6.67462e-10	2.16864e-09
miRNA172	mtr-miR172a	15	0	0.64	0.001	-9.32193	Down	5.08526e-05	0.00012945
down=1
miRNA319	amg-miR319	0	15	0.001	0.68	9.40939	Up	1.80084e-05	4.72556e-05
up=6	gma-miR319m	1	356	0.04	16.16	8.65821	Up	9.77126e-111	8.04666e-110
down=12	gma-miR319o	17	581	0.72	26.37	5.19476	Up	2.916e-156	2.69994e-155
	ptc-miR319b	1	1494	0.04	67.81	10.7273	Up	0	0
	ptc-miR319c	1	311	0.04	14.12	8.46352	Up	1.32555e-96	1.04351e-95
	vun-miR319a	4	139	0.17	6.31	5.21403	Up	1.77978e-38	9.69657e-38
	cca-miR319	690	0	29.35	0.001	-14.8411	Down	7.3568e-199	7.87222e-198
	gma-miR319a	878	0	37.35	0.001	-15.1888	Down	7.5642e-253	9.25837e-252
	gma-miR319d	1303	13	55.42	0.59	-6.55355	Down	0	0
	gma-miR319f	1353	48	57.55	2.18	-4.72242	Down	0	0
	gma-miR319g	43	0	1.83	0.001	-10.8376	Down	4.62976e-13	1.67477e-12
	hbr-miR319	25	0	1.06	0.001	-10.0498	Down	6.83306e-08	2.08018e-07
	mes-miR319b	3984	0	169.46	0.001	-17.3706	Down	0	0
	mes-miR319c	61	0	2.59	0.001	-11.3387	Down	3.1369e-18	1.25126e-17
	ppt-miR319b	154	5	6.55	0.23	-4.83179	Down	1.38673e-37	7.48669e-37
	ppt-miR319e	7363	0	313.19	0.001	-18.2567	Down	0	0
	ptc-miR319a	35	0	1.49	0.001	-10.5411	Down	9.18156e-11	3.05539e-10
	stu-miR319a-3p	26	2	1.11	0.09	-3.62449	Down	3.61666e-06	1.0146e-05
miRNA390	ath-miR390a-3p	14	56	0.6	2.54	2.08179	Up	6.24808e-08	1.90534e-07
up=4	gma-miR390c	5	938	0.21	42.57	7.6633	Up	3.52742e-285	4.63493e-284
down=5	lja-miR390a-3p	24	4078	1.02	185.09	7.50351	Up	0	0
	mdm-miR390d	1	1187	0.04	53.87	10.3953	Up	0	0
	gma-miR390a-3p	665	9	28.29	0.41	-6.10852	Down	1.24397e-174	1.23498e-173
	gma-miR390g	5257	0	223.61	0.001	-17.7706	Down	0	0
	lus-miR390a	20	0	0.85	0.001	-9.73132	Down	1.86408e-06	5.33831e-06
	sly-miR390b-3p	4291	91	182.52	4.13	-5.46577	Down	0	0
	tcc-miR390a	74	0	3.15	0.001	-11.6211	Down	5.7982e-22	2.43225e-21
miRNA391	mdm-miR391	1263	349	53.72	15.84	-1.76189	Down	4.5246e-109	3.70893e-108
down=1
miRNA393	cme-miR393b	0	14	0.001	0.64	9.32193	Up	3.7224e-05	9.55737e-05
up=2	zma-miR393a-5p	24	336	1.02	15.25	3.90217	Up	2.59872e-76	1.88777e-75
down=2	mdm-miR393c	447	0	19.01	0.001	-14.2145	Down	4.45608e-129	3.81006e-128
	ptc-miR393c	46	0	1.96	0.001	-10.9366	Down	6.36866e-14	2.33692e-13
miRNA394	gma-miR394g	0	77	0.001	3.49	11.769	Up	5.0577e-25	2.28235e-24
up=2	zma-miR394a-5p	0	13	0.001	0.59	9.20457	Up	7.69432e-05	0.000193658
down=2	mes-miR394a	208	0	8.85	0.001	-13.1115	Down	1.91663e-60	1.25459e-59
	ssl-miR394	420	0	17.87	0.001	-14.1253	Down	2.52662e-121	2.13984e-120
miRNA395	mdm-miR395c	0	13	0.001	0.59	9.20457	Up	7.69432e-05	0.000193932
up=1
miRNA396	aly-miR396a-3p	0	11	0.001	0.5	8.96578	Up	0.000328748	0.000787497
up=31	aly-miR396a-5p	1	4675	0.04	212.19	12.3731	Up	0	0
down=25	aly-miR396b-5p	0	39	0.001	1.77	10.7895	Up	4.8657e-13	1.7495e-12
	ama-miR396-5p	9	127	0.38	5.76	3.922	Up	8.61696e-30	4.20724e-29
	amg-miR396	4	6140	0.17	278.68	10.6789	Up	0	0
	aqc-miR396b	1	48	0.04	2.18	5.76818	Up	1.85731e-14	6.91463e-14
	ata-miR396c-5p	8	99	0.34	4.49	3.72311	Up	1.11858e-22	4.79351e-22
	ata-miR396e-5p	6	76	0.26	3.45	3.73001	Up	8.03862e-18	3.18515e-17
	ath-miR396b-5p	11	125	0.47	5.67	3.59262	Up	1.47452e-27	7.02656e-27
	atr-miR396b	5	111	0.21	5.04	4.58496	Up	6.14714e-29	2.99317e-28
	atr-miR396c	2	22	0.09	1	3.47393	Up	9.65302e-06	2.63761e-05
	atr-miR396d	0	420	0.001	19.06	14.2183	Up	3.46644e-133	2.97814e-132
	bgy-miR396a	2	26	0.09	1.18	3.71272	Up	7.07724e-07	2.05643e-06
	cme-miR396c	0	74	0.001	3.36	11.7142	Up	4.46678e-24	1.97578e-23
	gma-miR396k-3p	0	84	0.001	3.81	11.8956	Up	3.13706e-27	1.48305e-26
	lus-miR396b	2	173	0.09	7.85	6.44662	Up	1.11805e-51	7.08494e-51
	mdm-miR396b	1	16	0.04	0.73	4.18982	Up	8.51676e-05	0.000213457
	mes-miR396c	1	101484	0.04	4606.09	16.8132	Up	0	0
	mes-miR396f	0	265	0.001	12.03	13.5543	Up	2.62236e-84	1.95257e-83
	mtr-miR396a-5p	8	39	0.34	1.77	2.38014	Up	1.12543e-06	3.24378e-06
	nta-miR396a	1	121	0.04	5.49	7.10066	Up	4.31232e-37	2.30722e-36
	nta-miR396c	14	90	0.6	4.08	2.76553	Up	4.09772e-16	1.56466e-15
	osa-miR396a-3p	0	266	0.001	12.07	13.5591	Up	1.26866e-84	9.52558e-84
	osa-miR396c-5p	8	30	0.34	1.36	2	Up	0.000134106	0.000331463
	ppe-miR396a	44	647	1.87	29.37	3.97323	Up	1.91687e-147	1.73881e-146
	ppe-miR396b	0	104	0.001	4.72	12.2046	Up	1.54732e-33	7.99152e-33
	rco-miR396	6	36	0.26	1.63	2.64829	Up	5.78784e-07	1.68451e-06
	sbi-miR396a	3	25	0.13	1.13	3.11974	Up	7.06488e-06	1.95736e-05
	sly-miR396b	34	117	1.45	5.31	1.87266	Up	2.73176e-13	9.94227e-13
	ssp-miR396	0	34	0.001	1.54	10.5887	Up	1.83603e-11	6.2734e-11
	zma-miR396f-5p	0	54	0.001	2.45	11.2586	Up	9.05602e-18	3.58033e-17
	ath-miR396a-3p	14	0	0.6	0.001	-9.22882	Down	9.85106e-05	0.000245521
	atr-miR396e	105	22	4.47	1	-2.16027	Down	3.20094e-13	1.16262e-12
	bdi-miR396c-5p	655	13	27.86	0.59	-5.56134	Down	5.16032e-166	4.93128e-165
	bna-miR396a	126	14	5.36	0.64	-3.06609	Down	2.1276e-22	9.07404e-22
	cme-miR396d	69	14	2.93	0.64	-2.19476	Down	2.43222e-09	7.78921e-09
	cpa-miR396	2800	8	119.1	0.36	-8.36996	Down	0	0
	gma-miR396b-5p	55	16	2.34	0.73	-1.68054	Down	8.65848e-06	2.37676e-05
	gma-miR396c	57	2	2.42	0.09	-4.74894	Down	1.89741e-14	7.04921e-14
	gma-miR396e	187	34	7.95	1.54	-2.36802	Down	6.78602e-25	3.04689e-24
	gma-miR396h	809	122	34.41	5.54	-2.63487	Down	9.36972e-116	7.78776e-115
	gma-miR396i-3p	111	0	4.72	0.001	-12.2046	Down	1.37408e-32	7.03574e-32
	gma-miR396k-5p	33	3	1.4	0.14	-3.32193	Down	3.3255e-07	9.79023e-07
	lus-miR396a	13	0	0.55	0.001	-9.10329	Down	0.000190833	0.000466509
	mdm-miR396c	91	15	3.87	0.68	-2.50873	Down	1.28604e-13	4.69971e-13
	mdm-miR396d	133	0	5.66	0.001	-12.4666	Down	6.61112e-39	3.62395e-38
	mes-miR396d	187	6	7.95	0.27	-4.87992	Down	1.86842e-45	1.11296e-44
	mes-miR396e	215	24	9.15	1.09	-3.06944	Down	3.74956e-37	2.01215e-36
	mtr-miR396a-3p	118	3	5.02	0.14	-5.16419	Down	4.60882e-30	2.26263e-29
	nta-miR396b	17	0	0.72	0.001	-9.49185	Down	1.35511e-05	3.6089e-05
	pta-miR396	23	1	0.98	0.05	-4.29278	Down	3.2337e-06	9.15788e-06
	ptc-miR396a	6745	7	286.91	0.32	-9.80831	Down	0	0
	ptc-miR396c	32	2	1.36	0.09	-3.91754	Down	9.89618e-08	2.9923e-07
	ptc-miR396d	103	0	4.38	0.001	-12.0967	Down	2.72502e-30	1.34149e-29
	ptc-miR396e-5p	109757	5	4668.64	0.23	-14.3091	Down	0	0
	sly-miR396a-5p	70	17	2.98	0.77	-1.95238	Down	2.89344e-08	8.91479e-08
	vvi-miR396d	56	0	2.38	0.001	-11.2167	Down	8.55758e-17	3.31722e-16
miRNA397	atr-miR397b	22	1	0.94	0.05	-4.23266	Down	6.02394e-06	1.67676e-05
up=4	bdi-miR397b-5p	41	113	1.74	5.13	1.55987	Up	3.17032e-10	1.03572e-09
down=4	lus-miR397b	0	1132	0.001	51.38	15.6489	Up	0	0
	sbi-miR397-5p	0	20	0.001	0.91	9.82972	Up	4.77244e-07	1.3958e-06
	sly-miR397	4	25	0.17	1.13	2.73272	Up	2.83956e-05	7.32221e-05
	ppe-miR397	984	0	41.86	0.001	-15.3533	Down	2.7464e-283	3.55639e-282
	ptc-miR397a	39	0	1.66	0.001	-10.697	Down	6.51984e-12	2.26232e-11
	ssl-miR397	13	0	0.55	0.001	-9.10329	Down	0.000190833	0.000464602
miRNA398	ath-miR398b-3p	121	0	5.15	0.001	-12.3304	Down	1.84634e-35	9.73279e-35
up=3	cme-miR398a	5	16340	0.21	741.63	11.7861	Up	0	0
down=13	gma-miR398d	20	353	0.85	16.02	4.23627	Up	6.23696e-85	4.70272e-84
	lus-miR398c	1	19	0.04	0.86	4.42626	Up	1.11712e-05	3.0201e-05
	mdm-miR398b	26	2	1.11	0.09	-3.62449	Down	3.61666e-06	1.013e-05
	mdm-miR398c	303	4	12.89	0.18	-6.16211	Down	2.04934e-80	1.50707e-79
	mtr-miR398b	18	0	0.77	0.001	-9.58871	Down	6.99526e-06	1.94409e-05
	nta-miR398	168	9	7.15	0.41	-4.12425	Down	3.63942e-37	1.95893e-36
	ppe-miR398a-3p	86432	17	3676.48	0.77	-12.2212	Down	0	0
	ppe-miR398b	283	77	12.04	3.49	-1.78654	Down	3.7739e-26	1.72922e-25
	ptc-miR398b	62	12	2.64	0.54	-2.28951	Down	8.64314e-09	2.71924e-08
	ptc-miR398c-3p	185	12	7.87	0.54	-3.86533	Down	7.343e-39	4.01283e-38
	tcc-miR398a	22	2	0.94	0.09	-3.38466	Down	3.81116e-05	9.74327e-05
	vvi-miR398c	459	6	19.52	0.27	-6.17585	Down	2.85654e-121	2.40785e-120
	zma-miR398a-3p	89	8	3.79	0.36	-3.39613	Down	1.48612e-17	5.84955e-17
	zma-miR398b-3p	73	0	3.11	0.001	-11.6027	Down	1.12322e-21	4.70068e-21
miRNA399	aly-miR399b-3p	2508	0	106.68	0.001	-16.7029	Down	0	0
up=8	csi-miR399d	25	336	1.06	15.25	3.84667	Up	1.94825e-75	1.40953e-74
down=4	gma-miR399b	1	36	0.04	1.63	5.34873	Up	8.63736e-11	2.88504e-10
	mtr-miR399c	0	79	0.001	3.59	11.8098	Up	1.18375e-25	5.38259e-25
	stu-miR399e-3p	20	83	0.85	3.77	2.14903	Up	1.90956e-11	6.51218e-11
	cca-miR399	18	0	0.77	0.001	-9.58871	Down	6.99526e-06	1.94108e-05
	gma-miR399f	16	0	0.68	0.001	-9.40939	Down	2.62508e-05	6.80844e-05
	gma-miR399h	363	1	15.44	0.05	-8.27053	Down	1.04576e-102	8.38013e-102
	mtr-miR399k	56	6	2.38	0.27	-3.13993	Down	8.35752e-11	2.7968e-10
	ptc-miR399d	69	29	2.93	1.32	-1.15036	Down	0.000172555	0.000422984
	rco-miR399d	282	64	12	2.9	-2.04891	Down	5.66422e-31	2.83528e-30
	stu-miR399d-3p	151	0	6.42	0.001	-12.6484	Down	4.47938e-44	2.62448e-43
miRNA408	ahy-miR408-3p	12	50	0.51	2.27	2.15412	Up	2.00122e-07	5.9603e-07
up=16	cca-miR408	39	78	1.66	3.54	1.09257	Up	7.13406e-05	0.000180575
down=5	cme-miR408	48	31349	2.04	1422.85	9.446	Up	0	0
	csi-miR408	93	345	3.96	15.66	1.98351	Up	5.3669e-39	2.95097e-38
	gma-miR408b-3p	11	48	0.47	2.18	2.2136	Up	2.10084e-07	6.24659e-07
	gma-miR408c-3p	21	111	0.89	5.04	2.50155	Up	1.59306e-17	6.2567e-17
	lus-miR408a	14	91	0.6	4.13	2.78311	Up	2.28014e-16	8.7438e-16
	mes-miR408	14	39	0.6	1.77	1.56071	Up	0.000217608	0.000527633
	ppt-miR408b	14	12695	0.6	576.19	9.90737	Up	0	0
	pta-miR408	18	63	0.77	2.86	1.89308	Up	6.98316e-08	2.11866e-07
	rco-miR408	2	19	0.09	0.86	3.25634	Up	6.63746e-05	0.000168722
	sbi-miR408	11	38	0.47	1.72	1.87168	Up	3.46814e-05	8.91736e-05
	sof-miR408c	2	1254	0.09	56.92	9.30479	Up	0	0
	sof-miR408d	6	31	0.26	1.41	2.43911	Up	1.0136e-05	2.75275e-05
	ssp-miR408a	1	24	0.04	1.09	4.76818	Up	3.63524e-07	1.0667e-06
	vvi-miR408	40	120	1.7	5.45	1.68072	Up	7.48946e-12	2.59373e-11
	ath-miR408-3p	27005	9	1148.69	0.41	-11.4521	Down	0	0
	dpr-miR408	21	1	0.89	0.05	-4.15381	Down	1.12039e-05	3.01981e-05
	osa-miR408-3p	888	0	37.77	0.001	-15.205	Down	1.0164e-255	1.25263e-254
	stu-miR408b-3p	7386	16	314.17	0.73	-8.74943	Down	0	0
	tae-miR408	142	8	6.04	0.36	-4.06848	Down	3.04568e-31	1.52883e-30
miRNA2111	bra-miR2111a-5p	1	19	0.04	0.86	4.42626	Up	1.11712e-05	3.01554e-05
	cme-miR2111b	10	1677	0.43	76.11	7.46761	Up	0	0
	gma-miR2111b	0	11	0.001	0.5	8.96578	Up	0.000328748	0.000788554
	gma-miR2111c	0	786	0.001	35.67	15.1224	Up	1.32688e-248	1.61302e-247
	mtr-miR2111k	0	83	0.001	3.77	11.8803	Up	6.4844e-27	3.03341e-26
	ptc-miR2111a	8	547	0.34	24.83	6.19041	Up	3.40808e-158	3.18861e-157
	mes-miR2111b	515	1	21.91	0.05	-8.77545	Down	3.3147e-146	2.9916e-145
	ppe-miR2111d	544	2	23.14	0.09	-8.00625	Down	2.1809e-152	2.0089e-151
miRNA5037	mtr-miR5037a	6	185	0.26	8.4	5.01381	Up	5.55712e-50	3.44812e-49
	mtr-miR5037c	0	15	0.001	0.68	9.40939	Up	1.80084e-05	4.71863e-05
miRNA5213	mtr-miR5213-5p	33628	12219	1430.4	554.59	-1.36693	Down	0	0
miRNA5232	mtr-miR5232	129	345	5.49	15.66	1.51221	Up	3.8719e-27	1.82562e-26
miRNA5287	mtr-miR5287a	0	23	0.001	1.04	10.0224	Up	5.4038e-08	1.65636e-07
miRNA482	nta-miR482a	0	19	0.001	0.86	9.74819	Up	9.86478e-07	2.85711e-06
	stu-miR482a-3p	16	0	0.68	0.001	-9.40939	Down	2.62508e-05	6.81834e-05
miRNA858	ppe-miR858	1795	358	76.35	16.25	-2.23219	Down	8.01174e-210	8.78342e-209
	novel_mir6	44	256	1.87	11.62	2.6355	Up	7.8164e-41	4.42022e-40
	novel_mir8	338	6850	14.38	310.9	4.43432	Up	0	0
	novel_mir9	0	207	0.001	9.4	13.1984	Up	5.11476e-66	3.48858e-65
	novel_mir13	1404	298	59.72	13.53	-2.14205	Down	2.12568e-156	1.97843e-155
	novel_mir14	62	10	2.64	0.45	-2.55254	Down	8.4435e-10	2.72356e-09
	novel_mir16	116	42	4.93	1.91	-1.36802	Down	2.41584e-08	7.48199e-08
	novel_mir18	0	188	0.001	8.53	13.0583	Up	5.01674e-60	3.27187e-59
	novel_mir19	200	1538	8.51	69.81	3.0362	Up	3.9411e-275	5.06672e-274
	novel_mir20	254	60	10.8	2.72	-1.98935	Down	4.40566e-27	2.07182e-26
	novel_mir22	0	587	0.001	26.64	14.7013	Up	7.53204e-186	7.82544e-185
	novel_mir27	10812	1387	459.9	62.95	-2.86904	Down	0	0
	novel_mir29	1387	564	59	25.6	-1.20457	Down	1.14125e-68	7.93548e-68
	novel_mir30	0	200	0.001	9.08	13.1485	Up	8.24622e-64	5.53985e-63
	novel_mir31	245	75	10.42	3.4	-1.61575	Down	4.82754e-20	1.97863e-19
	novel_mir32	4098	1680	174.31	76.25	-1.19285	Down	3.81394e-196	4.00912e-195
	novel_mir33	1370	157	58.27	7.13	-3.03078	Down	2.34622e-225	2.6536e-224
	novel_mir36	163	496	6.93	22.51	1.69964	Up	5.04326e-45	2.99412e-44
	novel_mir39	134	453	5.7	20.56	1.85081	Up	2.77994e-46	1.67264e-45
	novel_mir4	165	11	7.02	0.5	-3.81147	Down	1.52155e-34	7.92714e-34
	novel_mir40	451	39	19.18	1.77	-3.43778	Down	1.63229e-84	1.22046e-83
	novel_mir42	192	1707	8.17	77.48	3.24542	Up	0	0
	novel_mir44	240	0	10.21	0.001	-13.3177	Down	1.2391e-69	8.68339e-69
	novel_mir46	759	263	32.28	11.94	-1.43484	Down	1.01421e-49	6.24963e-49
	novel_mir48	6461	707	274.83	32.09	-3.09834	Down	0	0
	novel_mir5	347	663	14.76	30.09	1.02759	Up	2.31152e-28	1.10446e-27
	novel_mir50	5351	1112	227.61	50.47	-2.17307	Down	0	0
	novel_mir52	450	116	19.14	5.26	-1.86346	Down	5.42486e-43	3.14748e-42
	novel_mir53	871	180	37.05	8.17	-2.18107	Down	6.74674e-100	5.38233e-99
