# Supplementary material for: Identification and Characterization of Salt-Responsive MicroRNAs in Vicia faba by High-Throughput Sequencing
Source: Genes (Basel). 2019 Apr 17;10(4):303. doi: 10.3390/genes10040303 (PMC6523927; doi:10.3390/genes10040303)
Supplement: Supplementary file 1 [file genes-10-00303-s001.zip › genes-471224-supplementary/supplementary final/Table S3.xls]

## Sheet: Sheet1
Table S3: Target prediction and annotation of differentailly expressed miRNAs in HC-4 vs HAS comparison
	F	Target id	TargetFinder score	psRobot score		GO term	Pathway	NR id	NR evalue	NR description
	mdm-miR156f	CSVX01052287.1	NA	2.5	GO:0009734,GO:0006355,GO:0005515,GO:0005634,	K14484|1|4e-106|315|mtr:MTR_1g093350|auxin-responsive protein IAA	gi|357443077|ref|XP_003591816.1|	2.43e-105	auxin response factor [Medicago truncatula]
	aly-miR156f-3p	CSVX01056687.1	3.5	NA	-	K10268|1|0.0|565|sot:102605238|F-box and leucine-rich repeat protein 2/20	gi|357437705|ref|XP_003589128.1|	0	F-box SKIP2-like protein [Medicago truncatula]
	aly-miR156f-3p	CSVX01002675.1	NA	2.5	-	K11267|1|0.0|1929|cam:101511550|sister chromatid cohesion protein PDS5	gi|922399425|ref|XP_013466862.1|	0	sister chromatid cohesion PDS5-like protein [Medicago truncatula]
	aly-miR156f-3p	CSVX01032857.1	NA	2.5	-	K09287|1|4e-47|172|smo:SELMODRAFT_110104|RAV-like factor	gi|922347419|ref|XP_013450620.1|	3.59e-121	B3 DNA-binding domain protein [Medicago truncatula]
	aly-miR156f-3p	CSVX01021380.1	NA	2.5	-	-	-	-	-
	aly-miR156f-3p	CSVX01002676.1	NA	2.5	-	K11267|1|0.0|1874|mtr:MTR_1g037280|sister chromatid cohesion protein PDS5	gi|922399421|ref|XP_013466860.1|	0	sister chromatid cohesion PDS5-like protein [Medicago truncatula]
	aly-miR156f-3p	CSVX01041223.1	3.5	NA	GO:0006855,GO:0016021,GO:0015297,GO:0015238,	K03327|1|0.0|780|mtr:MTR_1g100180|multidrug resistance protein, MATE family	gi|922396457|ref|XP_003592215.2|	0	MATE efflux family protein [Medicago truncatula]
	aly-miR156f-3p	CSVX01032856.1	NA	2.5	-	K09287|1|5e-47|172|smo:SELMODRAFT_110104|RAV-like factor	gi|922347419|ref|XP_013450620.1|	1.23e-120	B3 DNA-binding domain protein [Medicago truncatula]
	aqc-miR156b	CSVX01002159.1	4	2.5	GO:0006468,GO:0005524,GO:0004674,	K04730|1|0.0|636|gra:105802466|interleukin-1 receptor-associated kinase 1 [EC:2.7.11.1]!K04733|3|1e-144|431|thj:104824086|interleukin-1 receptor-associated kinase 4 [EC:2.7.11.1]	gi|922338891|ref|XP_003621108.2|	0	receptor-like kinase plant [Medicago truncatula]
	aqc-miR156b	CSVX01068915.1	NA	2.5	-	-	gi|124359463|gb|ABN05904.1|	3.91e-09	IMP dehydrogenase/GMP reductase, related [Medicago truncatula]
	aqc-miR156b	CSVX01020424.1	4	2	GO:0016132,GO:0016021,GO:0055114,GO:0010268,GO:0009965,GO:0042814,GO:0048441,GO:0016125,GO:0048443,GO:0020037,GO:0016709,GO:0005506,GO:0008395,	K12637|1|0.0|744|mtr:MTR_5g021220|3-epi-6-deoxocathasterone 23-monooxygenase [EC:1.14.13.112]	gi|357483619|ref|XP_003612096.1|	0	cytochrome P450 family brassinosteroid oxidase [Medicago truncatula]
	aqc-miR156b	CSVX01015213.1	2	1	-	-	-	-	-
	aqc-miR156b	CSVX01071200.1	NA	2.5	-	-	-	-	-
	aqc-miR156b	CSVX01047955.1	0	0	-	-	gi|922342052|ref|XP_013447951.1|	8.7e-86	squamosa promoter-binding-like protein [Medicago truncatula]
	aqc-miR156b	CSVX01042226.1	NA	2.5	GO:0005887,GO:0043091,GO:0015189,GO:0089711,GO:1903401,GO:0051938,GO:0015297,GO:0005313,	K03294|1|0.0|1011|mtr:MTR_2g035430|basic amino acid/polyamine antiporter, APA family	gi|922386254|ref|XP_003594855.2|	0	cationic amino acid transporter [Medicago truncatula]
	aqc-miR156b	CSVX01052735.1	NA	2.5	GO:0000902,GO:0005886,	K13173|1|6e-07|55.8|rcu:8261782|arginine and glutamate-rich protein 1!K09291|4|4e-06|55.1|gmx:100788022|nucleoprotein TPR	gi|502112044|ref|XP_004494226.1|	0	PREDICTED: uncharacterized protein LOC101495425 [Cicer arietinum]
	aqc-miR156b	CSVX01051377.1	NA	2.5	-	-	gi|922349857|ref|XP_013450797.1|	0	kinesin light chain [Medicago truncatula]
	aqc-miR156b	CSVX01015211.1	2	1	-	-	-	-	-
	aqc-miR156b	CSVX01059675.1	NA	2.5	-	-	gi|828334754|ref|XP_012575240.1|	1.55e-23	PREDICTED: LOW QUALITY PROTEIN: uncharacterized protein LOC105852935 [Cicer arietinum]
	aqc-miR156b	CSVX01059963.1	NA	2.5	GO:0006623,GO:0045053,GO:0005622,GO:0019898,GO:0016021,	K19525|1|0.0|7636|mtr:MTR_4g123110|vacuolar protein sorting-associated protein 13A/C	gi|922372373|ref|XP_013458344.1|	0	calcium-dependent lipid-binding-like protein [Medicago truncatula]
	aqc-miR156b	CSVX01021239.1	4	2	-	K20495|1|8e-14|79.7|adu:107471687|	gi|828331154|ref|XP_012574556.1|	0	PREDICTED: uncharacterized protein LOC101496607, partial [Cicer arietinum]
	aqc-miR156b	CSVX01032568.1	NA	2.5	-	-	gi|147857336|emb|CAN79194.1|	6.52e-07	hypothetical protein VITISV_000236 [Vitis vinifera]
	aqc-miR156b	CSVX01015652.1	NA	2.5	GO:0043547,GO:0005086,GO:0032012,GO:0016192,GO:0005802,	K18443|1|0.0|2444|mtr:MTR_3g068130|golgi-specific brefeldin A-resistance guanine nucleotide exchange factor 1	gi|922380964|ref|XP_013460711.1|	0	pattern formation protein GNOM protein [Medicago truncatula]
	aqc-miR156b	CSVX01015212.1	2	1	-	-	-	-	-
	aqc-miR156b	CSVX01024394.1	NA	2	-	-	gi|922394095|ref|XP_013465452.1|	0	DUF936 family protein [Medicago truncatula]
	aqc-miR156b	CSVX01015401.1	3	2	-	-	-	-	-
	aqc-miR156b	CSVX01052762.1	4	2	GO:0006412,GO:0003723,GO:0003735,GO:0009579,GO:0022626,GO:0016020,GO:0044434,	K02926|1|1e-114|341|cam:101513780|large subunit ribosomal protein L4	gi|502173492|ref|XP_004515342.1|	7.5e-114	PREDICTED: 50S ribosomal protein L4, chloroplastic [Cicer arietinum]
	aqc-miR156b	CSVX01042829.1	3	1.5	GO:0005802,GO:0016021,GO:0009505,GO:0005768,	K17087|1|0.0|753|zma:100284948|transmembrane 9 superfamily member 3!K17085|2|0.0|694|ppp:PHYPADRAFT_216379|transmembrane 9 superfamily member 1	gi|922357020|ref|XP_003616193.2|	0	transmembrane 9 family protein [Medicago truncatula]
	aqc-miR156b	CSVX01015402.1	3	2	-	-	-	-	-
	aqc-miR156b	CSVX01021238.1	4	2	-	K20495|1|8e-14|79.7|adu:107471687|	gi|828331154|ref|XP_012574556.1|	0	PREDICTED: uncharacterized protein LOC101496607, partial [Cicer arietinum]
	aqc-miR156b	CSVX01041969.1	2	1	-	K13415|1|7e-20|98.6|mdm:103401427|protein brassinosteroid insensitive 1 [EC:2.7.10.1 2.7.11.1]	gi|502135299|ref|XP_004502285.1|	0	PREDICTED: squamosa promoter-binding-like protein 2 [Cicer arietinum]
	aqc-miR156b	CSVX01056973.1	2	1	-	-	-	-	-
	aqc-miR156b	CSVX01024393.1	NA	2	-	-	gi|922394095|ref|XP_013465452.1|	0	DUF936 family protein [Medicago truncatula]
	aqc-miR156b	CSVX01002160.1	4	2.5	GO:0006468,GO:0005524,GO:0004674,	K04730|1|1e-175|444|gra:105802466|interleukin-1 receptor-associated kinase 1 [EC:2.7.11.1]!K04733|5|3e-114|312|thj:104824086|interleukin-1 receptor-associated kinase 4 [EC:2.7.11.1]	gi|922338891|ref|XP_003621108.2|	0	receptor-like kinase plant [Medicago truncatula]
	bra-miR156b-3p	CSVX01002675.1	NA	2.5	-	K11267|1|0.0|1929|cam:101511550|sister chromatid cohesion protein PDS5	gi|922399425|ref|XP_013466862.1|	0	sister chromatid cohesion PDS5-like protein [Medicago truncatula]
	bra-miR156b-3p	CSVX01021380.1	NA	2.5	-	-	-	-	-
	bra-miR156b-3p	CSVX01032857.1	NA	2.5	-	K09287|1|4e-47|172|smo:SELMODRAFT_110104|RAV-like factor	gi|922347419|ref|XP_013450620.1|	3.59e-121	B3 DNA-binding domain protein [Medicago truncatula]
	bra-miR156b-3p	CSVX01056687.1	3.5	NA	-	K10268|1|0.0|565|sot:102605238|F-box and leucine-rich repeat protein 2/20	gi|357437705|ref|XP_003589128.1|	0	F-box SKIP2-like protein [Medicago truncatula]
	bra-miR156b-3p	CSVX01002676.1	NA	2.5	-	K11267|1|0.0|1874|mtr:MTR_1g037280|sister chromatid cohesion protein PDS5	gi|922399421|ref|XP_013466860.1|	0	sister chromatid cohesion PDS5-like protein [Medicago truncatula]
	bra-miR156b-3p	CSVX01041223.1	3.5	NA	GO:0006855,GO:0016021,GO:0015297,GO:0015238,	K03327|1|0.0|780|mtr:MTR_1g100180|multidrug resistance protein, MATE family	gi|922396457|ref|XP_003592215.2|	0	MATE efflux family protein [Medicago truncatula]
	bra-miR156b-3p	CSVX01032856.1	NA	2.5	-	K09287|1|5e-47|172|smo:SELMODRAFT_110104|RAV-like factor	gi|922347419|ref|XP_013450620.1|	1.23e-120	B3 DNA-binding domain protein [Medicago truncatula]
	gma-miR156l	CSVX01020424.1	NA	2.5	GO:0016132,GO:0016021,GO:0055114,GO:0010268,GO:0009965,GO:0042814,GO:0048441,GO:0016125,GO:0048443,GO:0020037,GO:0016709,GO:0005506,GO:0008395,	K12637|1|0.0|744|mtr:MTR_5g021220|3-epi-6-deoxocathasterone 23-monooxygenase [EC:1.14.13.112]	gi|357483619|ref|XP_003612096.1|	0	cytochrome P450 family brassinosteroid oxidase [Medicago truncatula]
	gma-miR156l	CSVX01032053.1	NA	2.5	-	-	-	-	-
	gma-miR156l	CSVX01015213.1	2	1	-	-	-	-	-
	gma-miR156l	CSVX01047955.1	0	0	-	-	gi|922342052|ref|XP_013447951.1|	8.7e-86	squamosa promoter-binding-like protein [Medicago truncatula]
	gma-miR156l	CSVX01052735.1	NA	2.5	GO:0000902,GO:0005886,	K13173|1|6e-07|55.8|rcu:8261782|arginine and glutamate-rich protein 1!K09291|4|4e-06|55.1|gmx:100788022|nucleoprotein TPR	gi|502112044|ref|XP_004494226.1|	0	PREDICTED: uncharacterized protein LOC101495425 [Cicer arietinum]
	gma-miR156l	CSVX01015211.1	2	1	-	-	-	-	-
	gma-miR156l	CSVX01059963.1	3.5	2.2	GO:0006623,GO:0045053,GO:0005622,GO:0019898,GO:0016021,	K19525|1|0.0|7636|mtr:MTR_4g123110|vacuolar protein sorting-associated protein 13A/C	gi|922372373|ref|XP_013458344.1|	0	calcium-dependent lipid-binding-like protein [Medicago truncatula]
	gma-miR156l	CSVX01021239.1	NA	2	-	K20495|1|8e-14|79.7|adu:107471687|	gi|828331154|ref|XP_012574556.1|	0	PREDICTED: uncharacterized protein LOC101496607, partial [Cicer arietinum]
	gma-miR156l	CSVX01015212.1	2	1	-	-	-	-	-
	gma-miR156l	CSVX01015401.1	4	2.5	-	-	-	-	-
	gma-miR156l	CSVX01032052.1	NA	2.5	-	-	-	-	-
	gma-miR156l	CSVX01042829.1	3	1.5	GO:0005802,GO:0016021,GO:0009505,GO:0005768,	K17087|1|0.0|753|zma:100284948|transmembrane 9 superfamily member 3!K17085|2|0.0|694|ppp:PHYPADRAFT_216379|transmembrane 9 superfamily member 1	gi|922357020|ref|XP_003616193.2|	0	transmembrane 9 family protein [Medicago truncatula]
	gma-miR156l	CSVX01015402.1	4	2.5	-	-	-	-	-
	gma-miR156l	CSVX01032051.1	NA	2.5	-	-	-	-	-
	gma-miR156l	CSVX01021238.1	NA	2	-	K20495|1|8e-14|79.7|adu:107471687|	gi|828331154|ref|XP_012574556.1|	0	PREDICTED: uncharacterized protein LOC101496607, partial [Cicer arietinum]
	gma-miR156l	CSVX01041969.1	2	1	-	K13415|1|7e-20|98.6|mdm:103401427|protein brassinosteroid insensitive 1 [EC:2.7.10.1 2.7.11.1]	gi|502135299|ref|XP_004502285.1|	0	PREDICTED: squamosa promoter-binding-like protein 2 [Cicer arietinum]
	gma-miR156l	CSVX01020281.1	NA	2.5	GO:0005794,GO:0005774,GO:0005524,GO:0009507,GO:0005783,	K09486|1|0.0|734|mtr:MTR_3g081170|hypoxia up-regulated 1	gi|922381804|ref|XP_013461130.1|	0	heat shock 70 kDa protein [Medicago truncatula]
	gma-miR156l	CSVX01032054.1	NA	2.5	-	-	-	-	-
	gma-miR156l	CSVX01032055.1	NA	2.5	-	-	-	-	-
	gma-miR156l	CSVX01020282.1	NA	2.5	GO:0005794,GO:0005774,GO:0005524,GO:0009507,GO:0005783,	K09486|1|0.0|734|mtr:MTR_3g081170|hypoxia up-regulated 1	gi|922381804|ref|XP_013461130.1|	0	heat shock 70 kDa protein [Medicago truncatula]
	gma-miR156l	CSVX01056973.1	2	1	-	-	-	-	-
	gma-miR156l	CSVX01020280.1	NA	2.5	GO:0005794,GO:0005774,GO:0005524,GO:0009507,GO:0005783,	K09486|1|0.0|734|mtr:MTR_3g081170|hypoxia up-regulated 1	gi|922381804|ref|XP_013461130.1|	0	heat shock 70 kDa protein [Medicago truncatula]
	gma-miR156n	CSVX01052962.1	NA	2.5	-	-	-	-	-
	gma-miR156n	CSVX01015213.1	1	1	-	-	-	-	-
	gma-miR156n	CSVX01026288.1	NA	2.5	-	-	gi|357466347|ref|XP_003603458.1|	4.21e-56	hypothetical protein MTR_3g107890 [Medicago truncatula]
	gma-miR156n	CSVX01013363.1	4	NA	-	K14307|1|0.0|577|mtr:MTR_5g018390|nucleoporin p58/p45	gi|357482641|ref|XP_003611607.1|	0	phototropic-responsive NPH3 family protein [Medicago truncatula]
	gma-miR156n	CSVX01047955.1	3	2	-	-	gi|922342052|ref|XP_013447951.1|	8.7e-86	squamosa promoter-binding-like protein [Medicago truncatula]
	gma-miR156n	CSVX01035062.1	NA	2	-	-	-	-	-
	gma-miR156n	CSVX01055584.1	4	NA	GO:0005524,	K18798|1|0.0|896|mtr:MTR_4g129950|peroxisome-assembly ATPase [EC:3.6.4.7]	gi|922372829|ref|XP_013458571.1|	0	AFG1-family ATPase [Medicago truncatula]
	gma-miR156n	CSVX01013364.1	4	NA	-	K14307|1|0.0|577|mtr:MTR_5g018390|nucleoporin p58/p45	gi|357482641|ref|XP_003611607.1|	0	phototropic-responsive NPH3 family protein [Medicago truncatula]
	gma-miR156n	CSVX01047931.1	3	2	GO:0016874,GO:0010099,GO:0005634,	K20217|1|2e-110|321|mtr:MTR_8g085690|ubiquitin-conjugating enzyme E2 E [EC:2.3.2.23]	gi|357518847|ref|XP_003629712.1|	1.08e-109	ubiquitin-conjugating enzyme [Medicago truncatula]
	gma-miR156n	CSVX01015211.1	1	1	-	-	-	-	-
	gma-miR156n	CSVX01026287.1	NA	2.5	-	-	gi|357466347|ref|XP_003603458.1|	1.69e-71	hypothetical protein MTR_3g107890 [Medicago truncatula]
	gma-miR156n	CSVX01004357.1	NA	2.5	-	-	-	-	-
	gma-miR156n	CSVX01041334.1	4	NA	-	-	-	-	-
	gma-miR156n	CSVX01069945.1	3	1.5	-	-	-	-	-
	gma-miR156n	CSVX01015212.1	1	1	-	-	-	-	-
	gma-miR156n	CSVX01053347.1	NA	2.5	-	K17710|1|2e-93|302|atr:18446702|pentatricopeptide repeat domain-containing protein 1	gi|357477483|ref|XP_003609027.1|	0	PPR containing plant-like protein [Medicago truncatula]
	gma-miR156n	CSVX01015401.1	1	0.5	-	-	-	-	-
	gma-miR156n	CSVX01023665.1	NA	2.5	GO:0016021,GO:0016740,	K13680|1|5e-139|432|smo:SELMODRAFT_230176|beta-mannan synthase [EC:2.4.1.32]	gi|922383194|ref|XP_013461819.1|	0	xyloglucan glycosyltransferase [Medicago truncatula]
	gma-miR156n	CSVX01059680.1	NA	2	-	-	-	-	-
	gma-miR156n	CSVX01015402.1	1	0.5	-	-	-	-	-
	gma-miR156n	CSVX01004359.1	NA	2.5	-	-	-	-	-
	gma-miR156n	CSVX01013361.1	4	NA	-	K15095|1|2e-16|88.6|bdi:100839967|(+)-neomenthol dehydrogenase [EC:1.1.1.208]	gi|357482641|ref|XP_003611607.1|	0	phototropic-responsive NPH3 family protein [Medicago truncatula]
	gma-miR156n	CSVX01011290.1	NA	2.5	GO:0008017,GO:0007018,GO:0016887,GO:0005524,GO:0005871,GO:0003777,GO:0005874,	K10406|1|0.0|1564|mtr:MTR_7g109130|kinesin family member C2/C3	gi|922340523|ref|XP_003625931.2|	0	P-loop nucleoside triphosphate hydrolase superfamily protein [Medicago truncatula]
	gma-miR156n	CSVX01041969.1	1	1	-	K13415|1|7e-20|98.6|mdm:103401427|protein brassinosteroid insensitive 1 [EC:2.7.10.1 2.7.11.1]	gi|502135299|ref|XP_004502285.1|	0	PREDICTED: squamosa promoter-binding-like protein 2 [Cicer arietinum]
	gma-miR156n	CSVX01052111.1	4	2.2	GO:0016020,	K20283|1|5e-14|79.7|pmum:103329076|golgin subfamily A member 4	gi|502094911|ref|XP_004490326.1|	0	PREDICTED: WPP domain-interacting tail-anchored protein 2 isoform X1 [Cicer arietinum]
	gma-miR156n	CSVX01035059.1	NA	2	-	-	-	-	-
	gma-miR156n	CSVX01056973.1	1	1	-	-	-	-	-
	gma-miR156n	CSVX01047000.1	3.5	2	-	-	-	-	-
	gma-miR156q	CSVX01015213.1	2	1.5	-	-	-	-	-
	gma-miR156q	CSVX01047955.1	4	2.5	-	-	gi|922342052|ref|XP_013447951.1|	8.7e-86	squamosa promoter-binding-like protein [Medicago truncatula]
	gma-miR156q	CSVX01052287.1	NA	2.5	GO:0009734,GO:0006355,GO:0005515,GO:0005634,	K14484|1|4e-106|315|mtr:MTR_1g093350|auxin-responsive protein IAA	gi|357443077|ref|XP_003591816.1|	2.43e-105	auxin response factor [Medicago truncatula]
	gma-miR156q	CSVX01047931.1	3	2	GO:0016874,GO:0010099,GO:0005634,	K20217|1|2e-110|321|mtr:MTR_8g085690|ubiquitin-conjugating enzyme E2 E [EC:2.3.2.23]	gi|357518847|ref|XP_003629712.1|	1.08e-109	ubiquitin-conjugating enzyme [Medicago truncatula]
	gma-miR156q	CSVX01015211.1	2	1.5	-	-	-	-	-
	gma-miR156q	CSVX01052034.1	NA	2.5	-	-	-	-	-
	gma-miR156q	CSVX01069945.1	3	1.5	-	-	-	-	-
	gma-miR156q	CSVX01015212.1	2	1.5	-	-	-	-	-
	gma-miR156q	CSVX01015401.1	1	0.5	-	-	-	-	-
	gma-miR156q	CSVX01015402.1	1	0.5	-	-	-	-	-
	gma-miR156q	CSVX01050851.1	4	NA	-	-	-	-	-
	gma-miR156q	CSVX01007645.1	NA	2.5	GO:0016021,	K14552|1|7e-50|197|csl:COCSUDRAFT_47298|NET1-associated nuclear protein 1 (U3 small nucleolar RNA-associated protein 17)!K04083|3|5e-32|137|cvr:CHLNCDRAFT_58899|molecular chaperone Hsp33	gi|502091509|ref|XP_004489568.1|	0	PREDICTED: uncharacterized protein LOC101492930 [Cicer arietinum]
	gma-miR156q	CSVX01041969.1	2	1.5	-	K13415|1|7e-20|98.6|mdm:103401427|protein brassinosteroid insensitive 1 [EC:2.7.10.1 2.7.11.1]	gi|502135299|ref|XP_004502285.1|	0	PREDICTED: squamosa promoter-binding-like protein 2 [Cicer arietinum]
	gma-miR156q	CSVX01052111.1	NA	2.5	GO:0016020,	K20283|1|5e-14|79.7|pmum:103329076|golgin subfamily A member 4	gi|502094911|ref|XP_004490326.1|	0	PREDICTED: WPP domain-interacting tail-anchored protein 2 isoform X1 [Cicer arietinum]
	gma-miR156q	CSVX01056973.1	2	1.5	-	-	-	-	-
	gma-miR156q	CSVX01047000.1	NA	2.5	-	-	-	-	-
	gma-miR156r	CSVX01025750.1	4	2.5	GO:0016021,	-	gi|502177219|ref|XP_004516032.1|	0	PREDICTED: uncharacterized protein LOC101491550 isoform X1 [Cicer arietinum]
	gma-miR156r	CSVX01015213.1	3.5	1.8	-	-	-	-	-
	gma-miR156r	CSVX01047955.1	1.5	0.8	-	-	gi|922342052|ref|XP_013447951.1|	8.7e-86	squamosa promoter-binding-like protein [Medicago truncatula]
	gma-miR156r	CSVX01052735.1	NA	2.5	GO:0000902,GO:0005886,	K13173|1|6e-07|55.8|rcu:8261782|arginine and glutamate-rich protein 1!K09291|4|4e-06|55.1|gmx:100788022|nucleoprotein TPR	gi|502112044|ref|XP_004494226.1|	0	PREDICTED: uncharacterized protein LOC101495425 [Cicer arietinum]
	gma-miR156r	CSVX01051377.1	NA	2.5	-	-	gi|922349857|ref|XP_013450797.1|	0	kinesin light chain [Medicago truncatula]
	gma-miR156r	CSVX01015211.1	3.5	1.8	-	-	-	-	-
	gma-miR156r	CSVX01018939.1	4	2.5	GO:0000226,GO:0000910,GO:0008017,	K16732|1|0.0|989|mtr:MTR_5g093860|protein regulator of cytokinesis 1	gi|357494709|ref|XP_003617643.1|	0	microtubule associated protein, MAP65/ASE1 family protein [Medicago truncatula]
	gma-miR156r	CSVX01021239.1	4	1.5	-	K20495|1|8e-14|79.7|adu:107471687|	gi|828331154|ref|XP_012574556.1|	0	PREDICTED: uncharacterized protein LOC101496607, partial [Cicer arietinum]
	gma-miR156r	CSVX01063017.1	NA	2.2	-	-	-	-	-
	gma-miR156r	CSVX01041996.1	4	NA	GO:0016787,	K17623|1|8e-06|50.8|ccp:CHC_T00009043001|pseudouridine 5'-phosphatase [EC:3.1.3.96]	gi|357461513|ref|XP_003601038.1|	0	haloacid dehalogenase-like hydrolase [Medicago truncatula]
	gma-miR156r	CSVX01015212.1	3.5	1.8	-	-	-	-	-
	gma-miR156r	CSVX01050605.1	NA	2.5	GO:0003743,GO:0001731,GO:0016282,GO:0005852,GO:0033290,GO:0006446,GO:0031369,	K03252|1|9e-43|151|cam:101499912|translation initiation factor 3 subunit C	gi|502076739|ref|XP_004485443.1|	6.01e-42	PREDICTED: eukaryotic translation initiation factor 3 subunit C [Cicer arietinum]
	gma-miR156r	CSVX01024394.1	NA	2.5	-	-	gi|922394095|ref|XP_013465452.1|	0	DUF936 family protein [Medicago truncatula]
	gma-miR156r	CSVX01042829.1	4	1.5	GO:0005802,GO:0016021,GO:0009505,GO:0005768,	K17087|1|0.0|753|zma:100284948|transmembrane 9 superfamily member 3!K17085|2|0.0|694|ppp:PHYPADRAFT_216379|transmembrane 9 superfamily member 1	gi|922357020|ref|XP_003616193.2|	0	transmembrane 9 family protein [Medicago truncatula]
	gma-miR156r	CSVX01064817.1	4	2.2	-	-	-	-	-
	gma-miR156r	CSVX01029799.1	NA	2.5	GO:0035091,GO:0032587,GO:0046872,GO:1900027,	K20523|1|0.0|937|mtr:MTR_2g016870|SH3 domain-containing YSC84-like protein 1	gi|922388060|ref|XP_013462613.1|	0	RING/FYVE/PHD-type zinc finger protein [Medicago truncatula]
	gma-miR156r	CSVX01041969.1	3.5	1.8	-	K13415|1|7e-20|98.6|mdm:103401427|protein brassinosteroid insensitive 1 [EC:2.7.10.1 2.7.11.1]	gi|502135299|ref|XP_004502285.1|	0	PREDICTED: squamosa promoter-binding-like protein 2 [Cicer arietinum]
	gma-miR156r	CSVX01021238.1	4	1.5	-	K20495|1|8e-14|79.7|adu:107471687|	gi|828331154|ref|XP_012574556.1|	0	PREDICTED: uncharacterized protein LOC101496607, partial [Cicer arietinum]
	gma-miR156r	CSVX01056973.1	3.5	1.8	-	-	-	-	-
	gma-miR156r	CSVX01029798.1	NA	2.5	GO:0035091,GO:0032587,GO:0046872,GO:1900027,	K20523|1|0.0|937|mtr:MTR_2g016870|SH3 domain-containing YSC84-like protein 1	gi|922388060|ref|XP_013462613.1|	0	RING/FYVE/PHD-type zinc finger protein [Medicago truncatula]
	gma-miR156r	CSVX01024393.1	NA	2.5	-	-	gi|922394095|ref|XP_013465452.1|	0	DUF936 family protein [Medicago truncatula]
	gma-miR156s	CSVX01015213.1	2	1.5	-	-	-	-	-
	gma-miR156s	CSVX01047955.1	4	2.5	-	-	gi|922342052|ref|XP_013447951.1|	8.7e-86	squamosa promoter-binding-like protein [Medicago truncatula]
	gma-miR156s	CSVX01052287.1	NA	2.5	GO:0009734,GO:0006355,GO:0005515,GO:0005634,	K14484|1|4e-106|315|mtr:MTR_1g093350|auxin-responsive protein IAA	gi|357443077|ref|XP_003591816.1|	2.43e-105	auxin response factor [Medicago truncatula]
	gma-miR156s	CSVX01047931.1	3	2	GO:0016874,GO:0010099,GO:0005634,	K20217|1|2e-110|321|mtr:MTR_8g085690|ubiquitin-conjugating enzyme E2 E [EC:2.3.2.23]	gi|357518847|ref|XP_003629712.1|	1.08e-109	ubiquitin-conjugating enzyme [Medicago truncatula]
	gma-miR156s	CSVX01015211.1	2	1.5	-	-	-	-	-
	gma-miR156s	CSVX01052034.1	NA	2.5	-	-	-	-	-
	gma-miR156s	CSVX01069945.1	3	1.5	-	-	-	-	-
	gma-miR156s	CSVX01003794.1	NA	2.5	-	-	-	-	-
	gma-miR156s	CSVX01015212.1	2	1.5	-	-	-	-	-
	gma-miR156s	CSVX01015401.1	1	0.5	-	-	-	-	-
	gma-miR156s	CSVX01015402.1	1	0.5	-	-	-	-	-
	gma-miR156s	CSVX01050851.1	4	NA	-	-	-	-	-
	gma-miR156s	CSVX01007645.1	NA	2.5	GO:0016021,	K14552|1|7e-50|197|csl:COCSUDRAFT_47298|NET1-associated nuclear protein 1 (U3 small nucleolar RNA-associated protein 17)!K04083|3|5e-32|137|cvr:CHLNCDRAFT_58899|molecular chaperone Hsp33	gi|502091509|ref|XP_004489568.1|	0	PREDICTED: uncharacterized protein LOC101492930 [Cicer arietinum]
	gma-miR156s	CSVX01041969.1	2	1.5	-	K13415|1|7e-20|98.6|mdm:103401427|protein brassinosteroid insensitive 1 [EC:2.7.10.1 2.7.11.1]	gi|502135299|ref|XP_004502285.1|	0	PREDICTED: squamosa promoter-binding-like protein 2 [Cicer arietinum]
	gma-miR156s	CSVX01052111.1	NA	2.5	GO:0016020,	K20283|1|5e-14|79.7|pmum:103329076|golgin subfamily A member 4	gi|502094911|ref|XP_004490326.1|	0	PREDICTED: WPP domain-interacting tail-anchored protein 2 isoform X1 [Cicer arietinum]
	gma-miR156s	CSVX01056973.1	2	1.5	-	-	-	-	-
	gma-miR156s	CSVX01047000.1	NA	2.5	-	-	-	-	-
	han-miR156a	CSVX01052962.1	NA	2.5	-	-	-	-	-
	han-miR156a	CSVX01060276.1	NA	2.5	GO:0006289,GO:0006357,GO:0008270,GO:0005675,GO:0000439,	K03142|1|0.0|639|cam:101499964|transcription initiation factor TFIIH subunit 2	gi|502108084|ref|XP_004493385.1|	0	PREDICTED: general transcription factor IIH subunit 2 [Cicer arietinum]
	han-miR156a	CSVX01026288.1	NA	2.5	-	-	gi|357466347|ref|XP_003603458.1|	4.21e-56	hypothetical protein MTR_3g107890 [Medicago truncatula]
	han-miR156a	CSVX01035062.1	NA	2	-	-	-	-	-
	han-miR156a	CSVX01052287.1	NA	2.5	GO:0009734,GO:0006355,GO:0005515,GO:0005634,	K14484|1|4e-106|315|mtr:MTR_1g093350|auxin-responsive protein IAA	gi|357443077|ref|XP_003591816.1|	2.43e-105	auxin response factor [Medicago truncatula]
	han-miR156a	CSVX01047931.1	3	2	GO:0016874,GO:0010099,GO:0005634,	K20217|1|2e-110|321|mtr:MTR_8g085690|ubiquitin-conjugating enzyme E2 E [EC:2.3.2.23]	gi|357518847|ref|XP_003629712.1|	1.08e-109	ubiquitin-conjugating enzyme [Medicago truncatula]
	han-miR156a	CSVX01008211.1	NA	2.5	GO:0032366,GO:0032541,GO:0016125,GO:0006665,GO:0097036,GO:0016020,GO:0005794,	-	gi|502108089|ref|XP_004493386.1|	8.62e-92	PREDICTED: protein arv1 homolog [Cicer arietinum]
	han-miR156a	CSVX01004357.1	NA	2.5	-	-	-	-	-
	han-miR156a	CSVX01052034.1	NA	2.5	-	-	-	-	-
	han-miR156a	CSVX01003794.1	NA	2.5	-	-	-	-	-
	han-miR156a	CSVX01008202.1	NA	2.5	GO:0006289,GO:0006357,GO:0008270,GO:0005675,GO:0000439,	K03142|1|0.0|639|cam:101499964|transcription initiation factor TFIIH subunit 2	gi|502108084|ref|XP_004493385.1|	0	PREDICTED: general transcription factor IIH subunit 2 [Cicer arietinum]
	han-miR156a	CSVX01015401.1	0	0	-	-	-	-	-
	han-miR156a	CSVX01008199.1	NA	2.5	GO:0016021,GO:0032366,GO:0032541,GO:0016125,GO:0006665,GO:0097036,GO:0005794,	-	gi|502108089|ref|XP_004493386.1|	4.36e-40	PREDICTED: protein arv1 homolog [Cicer arietinum]
	han-miR156a	CSVX01059680.1	NA	2	-	-	-	-	-
	han-miR156a	CSVX01004359.1	NA	2.5	-	-	-	-	-
	han-miR156a	CSVX01011290.1	NA	2.5	GO:0008017,GO:0007018,GO:0016887,GO:0005524,GO:0005871,GO:0003777,GO:0005874,	K10406|1|0.0|1564|mtr:MTR_7g109130|kinesin family member C2/C3	gi|922340523|ref|XP_003625931.2|	0	P-loop nucleoside triphosphate hydrolase superfamily protein [Medicago truncatula]
	han-miR156a	CSVX01041969.1	1	1	-	K13415|1|7e-20|98.6|mdm:103401427|protein brassinosteroid insensitive 1 [EC:2.7.10.1 2.7.11.1]	gi|502135299|ref|XP_004502285.1|	0	PREDICTED: squamosa promoter-binding-like protein 2 [Cicer arietinum]
	han-miR156a	CSVX01035059.1	NA	2	-	-	-	-	-
	han-miR156a	CSVX01047000.1	3.5	2	-	-	-	-	-
	han-miR156a	CSVX01015213.1	1	1	-	-	-	-	-
	han-miR156a	CSVX01047955.1	3	2	-	-	gi|922342052|ref|XP_013447951.1|	8.7e-86	squamosa promoter-binding-like protein [Medicago truncatula]
	han-miR156a	CSVX01033407.1	NA	2.5	GO:0016021,GO:0032366,GO:0032541,GO:0016125,GO:0006665,GO:0097036,GO:0005794,	-	gi|502108089|ref|XP_004493386.1|	4.19e-40	PREDICTED: protein arv1 homolog [Cicer arietinum]
	han-miR156a	CSVX01070811.1	NA	2.5	-	-	-	-	-
	han-miR156a	CSVX01056810.1	NA	2.5	GO:0070588,GO:0009626,GO:0005622,GO:0005262,GO:0007263,GO:0005222,GO:0005887,GO:0071805,GO:0005242,GO:0042391,	K05391|1|0.0|1187|cam:101498905|cyclic nucleotide gated channel, other eukaryote	gi|502101741|ref|XP_004491863.1|	0	PREDICTED: cyclic nucleotide-gated ion channel 2 [Cicer arietinum]
	han-miR156a	CSVX01015211.1	1	1	-	-	-	-	-
	han-miR156a	CSVX01058515.1	4	NA	-	-	gi|357495573|ref|XP_003618075.1|	0	hypothetical protein MTR_5g098710 [Medicago truncatula]
	han-miR156a	CSVX01069945.1	2	1	-	-	-	-	-
	han-miR156a	CSVX01015212.1	1	1	-	-	-	-	-
	han-miR156a	CSVX01053347.1	NA	2.5	-	K17710|1|2e-93|302|atr:18446702|pentatricopeptide repeat domain-containing protein 1	gi|357477483|ref|XP_003609027.1|	0	PPR containing plant-like protein [Medicago truncatula]
	han-miR156a	CSVX01060275.1	NA	2.5	GO:0006289,GO:0006357,GO:0008270,GO:0005675,GO:0000439,	K03142|1|0.0|639|cam:101499964|transcription initiation factor TFIIH subunit 2	gi|502108084|ref|XP_004493385.1|	0	PREDICTED: general transcription factor IIH subunit 2 [Cicer arietinum]
	han-miR156a	CSVX01011289.1	NA	2.5	GO:0008017,GO:0007018,GO:0016887,GO:0005524,GO:0005871,GO:0003777,GO:0005874,	K10406|1|0.0|1644|mtr:MTR_7g109130|kinesin family member C2/C3	gi|922346951|ref|XP_013450387.1|	0	P-loop nucleoside triphosphate hydrolase superfamily protein [Medicago truncatula]
	han-miR156a	CSVX01015402.1	0	0	-	-	-	-	-
	han-miR156a	CSVX01007645.1	NA	2.5	GO:0016021,	K14552|1|7e-50|197|csl:COCSUDRAFT_47298|NET1-associated nuclear protein 1 (U3 small nucleolar RNA-associated protein 17)!K04083|3|5e-32|137|cvr:CHLNCDRAFT_58899|molecular chaperone Hsp33	gi|502091509|ref|XP_004489568.1|	0	PREDICTED: uncharacterized protein LOC101492930 [Cicer arietinum]
	han-miR156a	CSVX01050851.1	3	NA	-	-	-	-	-
	han-miR156a	CSVX01008212.1	NA	2.5	GO:0032366,GO:0032541,GO:0016125,GO:0006665,GO:0097036,GO:0016020,GO:0005794,	-	gi|502108089|ref|XP_004493386.1|	8.25e-92	PREDICTED: protein arv1 homolog [Cicer arietinum]
	han-miR156a	CSVX01056973.1	1	1	-	-	-	-	-
	han-miR156a	CSVX01008204.1	NA	2.5	GO:0006289,GO:0006357,GO:0008270,GO:0005675,GO:0000439,	K03142|1|0.0|639|cam:101499964|transcription initiation factor TFIIH subunit 2	gi|502108084|ref|XP_004493385.1|	0	PREDICTED: general transcription factor IIH subunit 2 [Cicer arietinum]
	hbr-miR156	CSVX01032053.1	NA	2.5	-	-	-	-	-
	hbr-miR156	CSVX01044790.1	4	NA	-	-	-	-	-
	hbr-miR156	CSVX01014105.1	NA	2.5	-	K01205|1|8e-39|114|cam:101507514|alpha-N-acetylglucosaminidase [EC:3.2.1.50]	gi|502134464|ref|XP_004502129.1|	4.54e-38	PREDICTED: alpha-N-acetylglucosaminidase-like [Cicer arietinum]
	hbr-miR156	CSVX01020814.1	NA	2.5	GO:0042393,GO:0008270,GO:0010964,GO:0003677,GO:0032776,GO:0005634,	K01062|1|9e-108|378|smo:SELMODRAFT_441340|platelet-activating factor acetylhydrolase [EC:3.1.1.47]!K15223|3|3e-06|55.1|zma:100281818|upstream activation factor subunit UAF30	gi|922376684|ref|XP_003604006.2|	0	zinc finger CCCH domain protein [Medicago truncatula]
	hbr-miR156	CSVX01066040.1	4	2.5	-	-	-	-	-
	hbr-miR156	CSVX01064046.1	NA	2.5	-	-	-	-	-
	hbr-miR156	CSVX01020813.1	NA	2.5	GO:0044260,GO:0046872,GO:0090304,	K01062|1|1e-66|253|smo:SELMODRAFT_441340|platelet-activating factor acetylhydrolase [EC:3.1.1.47]!K15223|4|3e-06|55.1|zma:100281818|upstream activation factor subunit UAF30	gi|922376684|ref|XP_003604006.2|	0	zinc finger CCCH domain protein [Medicago truncatula]
	hbr-miR156	CSVX01014104.1	NA	2.5	-	K01205|1|3e-80|222|mtr:MTR_3g078410|alpha-N-acetylglucosaminidase [EC:3.2.1.50]	gi|922381618|ref|XP_013461038.1|	1.9e-79	alpha-N-acetylglucosaminidase family protein [Medicago truncatula]
	hbr-miR156	CSVX01059963.1	3.5	2.2	GO:0006623,GO:0045053,GO:0005622,GO:0019898,GO:0016021,	K19525|1|0.0|7636|mtr:MTR_4g123110|vacuolar protein sorting-associated protein 13A/C	gi|922372373|ref|XP_013458344.1|	0	calcium-dependent lipid-binding-like protein [Medicago truncatula]
	hbr-miR156	CSVX01020279.1	NA	1.5	GO:0017056,GO:0006606,GO:0051292,GO:0005643,GO:0016740,GO:0016973,	K14309|1|2e-53|195|mtr:MTR_2g103370|nuclear pore complex protein Nup93	gi|357455161|ref|XP_003597861.1|	1.44e-52	nucleoporin interacting component, putative [Medicago truncatula]
	hbr-miR156	CSVX01033093.1	NA	2.5	GO:0016021,GO:0009626,GO:0006810,GO:0005215,	K14677|1|3e-29|124|cam:101489624|aminoacylase [EC:3.5.1.14]	gi|567883677|ref|XP_006434397.1|	1.37e-43	hypothetical protein CICLE_v10000847mg [Citrus clementina]
	hbr-miR156	CSVX01063017.1	NA	2.5	-	-	-	-	-
	hbr-miR156	CSVX01057252.1	NA	2.5	-	-	gi|217074234|gb|ACJ85477.1|	1.45e-26	unknown [Medicago truncatula]
	hbr-miR156	CSVX01002955.1	NA	2.5	GO:0016021,GO:0009626,GO:0006810,GO:0005215,	K14677|1|4e-29|124|cam:101489624|aminoacylase [EC:3.5.1.14]	gi|567883677|ref|XP_006434397.1|	1.49e-43	hypothetical protein CICLE_v10000847mg [Citrus clementina]
	hbr-miR156	CSVX01033094.1	NA	2.5	GO:0016021,GO:0009626,GO:0006810,GO:0005215,	K14677|1|2e-23|107|cam:101489624|aminoacylase [EC:3.5.1.14]	gi|567883677|ref|XP_006434397.1|	1.48e-43	hypothetical protein CICLE_v10000847mg [Citrus clementina]
	hbr-miR156	CSVX01020812.1	NA	2.5	GO:0044260,GO:0046872,GO:0090304,	K01062|1|1e-66|253|smo:SELMODRAFT_441340|platelet-activating factor acetylhydrolase [EC:3.1.1.47]!K15223|4|4e-06|55.1|zma:100281818|upstream activation factor subunit UAF30	gi|922376684|ref|XP_003604006.2|	0	zinc finger CCCH domain protein [Medicago truncatula]
	hbr-miR156	CSVX01035634.1	NA	2.2	-	-	gi|828305380|ref|XP_012570166.1|	1.14e-35	PREDICTED: WD repeat-containing protein 91-like isoform X1 [Cicer arietinum]
	hbr-miR156	CSVX01059511.1	NA	2.5	GO:0008152,GO:0004561,	K01205|1|1e-108|321|sly:101248867|alpha-N-acetylglucosaminidase [EC:3.2.1.50]	gi|641850919|gb|KDO69791.1|	4.48e-108	hypothetical protein CISIN_1g008173mg [Citrus sinensis]
	hbr-miR156	CSVX01014102.1	NA	2.5	-	K01205|1|3e-75|205|mtr:MTR_3g078410|alpha-N-acetylglucosaminidase [EC:3.2.1.50]	gi|922381618|ref|XP_013461038.1|	1.87e-74	alpha-N-acetylglucosaminidase family protein [Medicago truncatula]
	hbr-miR156	CSVX01064817.1	NA	2.5	-	-	-	-	-
	hbr-miR156	CSVX01048941.1	NA	2.5	GO:0016021,GO:0009941,	-	gi|502161940|ref|XP_004512336.1|	1.68e-108	PREDICTED: uncharacterized protein LOC101492946 [Cicer arietinum]
	hbr-miR156	CSVX01041969.1	2	1	-	K13415|1|7e-20|98.6|mdm:103401427|protein brassinosteroid insensitive 1 [EC:2.7.10.1 2.7.11.1]	gi|502135299|ref|XP_004502285.1|	0	PREDICTED: squamosa promoter-binding-like protein 2 [Cicer arietinum]
	hbr-miR156	CSVX01020280.1	NA	1.5	GO:0005794,GO:0005774,GO:0005524,GO:0009507,GO:0005783,	K09486|1|0.0|734|mtr:MTR_3g081170|hypoxia up-regulated 1	gi|922381804|ref|XP_013461130.1|	0	heat shock 70 kDa protein [Medicago truncatula]
	hbr-miR156	CSVX01002982.1	NA	2.5	-	-	gi|920705166|gb|KOM48391.1|	1.97e-06	hypothetical protein LR48_Vigan07g209500 [Vigna angularis]
	hbr-miR156	CSVX01047000.1	NA	2.5	-	-	-	-	-
	hbr-miR156	CSVX01020424.1	4	2	GO:0016132,GO:0016021,GO:0055114,GO:0010268,GO:0009965,GO:0042814,GO:0048441,GO:0016125,GO:0048443,GO:0020037,GO:0016709,GO:0005506,GO:0008395,	K12637|1|0.0|744|mtr:MTR_5g021220|3-epi-6-deoxocathasterone 23-monooxygenase [EC:1.14.13.112]	gi|357483619|ref|XP_003612096.1|	0	cytochrome P450 family brassinosteroid oxidase [Medicago truncatula]
	hbr-miR156	CSVX01059121.1	NA	2.2	GO:0004842,GO:0003723,GO:0016567,GO:0030014,GO:0008270,GO:0000166,	K10643|1|0.0|1036|mtr:MTR_4g061180|CCR4-NOT transcription complex subunit 4 [EC:2.3.2.27]	gi|922362802|ref|XP_003606513.2|	0	RNA-binding (RRM/RBD/RNP motif) family protein [Medicago truncatula]
	hbr-miR156	CSVX01015213.1	2	1	-	-	-	-	-
	hbr-miR156	CSVX01038370.1	NA	2.5	-	-	-	-	-
	hbr-miR156	CSVX01047955.1	0	0	-	-	gi|922342052|ref|XP_013447951.1|	8.7e-86	squamosa promoter-binding-like protein [Medicago truncatula]
	hbr-miR156	CSVX01004710.1	NA	2.2	-	K13174|1|5e-149|451|mtr:MTR_3g101790|THO complex subunit 5	gi|357465531|ref|XP_003603050.1|	3.22e-148	THO complex, protein [Medicago truncatula]
	hbr-miR156	CSVX01059515.1	NA	2.5	GO:0008152,GO:0004561,	K01205|1|1e-49|181|vra:106758041|alpha-N-acetylglucosaminidase [EC:3.2.1.50]	gi|950954439|ref|XP_014496423.1|	7.36e-49	PREDICTED: alpha-N-acetylglucosaminidase-like [Vigna radiata var. radiata]
	hbr-miR156	CSVX01051377.1	NA	2.5	-	-	gi|922349857|ref|XP_013450797.1|	0	kinesin light chain [Medicago truncatula]
	hbr-miR156	CSVX01015211.1	2	1	-	-	-	-	-
	hbr-miR156	CSVX01054520.1	NA	2.5	GO:0005622,GO:0044212,GO:0008270,	K12135|1|3e-29|123|aly:ARALYDRAFT_488429|zinc finger protein CONSTANS	gi|357511155|ref|XP_003625866.1|	0	zinc finger constans-like protein [Medicago truncatula]
	hbr-miR156	CSVX01018939.1	3.5	2.2	GO:0000226,GO:0000910,GO:0008017,	K16732|1|0.0|989|mtr:MTR_5g093860|protein regulator of cytokinesis 1	gi|357494709|ref|XP_003617643.1|	0	microtubule associated protein, MAP65/ASE1 family protein [Medicago truncatula]
	hbr-miR156	CSVX01071059.1	4	2.5	-	-	-	-	-
	hbr-miR156	CSVX01069279.1	NA	2.5	-	-	-	-	-
	hbr-miR156	CSVX01054849.1	NA	2.5	GO:0042026,GO:0005737,GO:0005524,	K04077|1|6e-158|474|gmx:100777674|chaperonin GroEL	gi|357475213|ref|XP_003607892.1|	0	TCP-1/cpn60 chaperonin family protein [Medicago truncatula]
	hbr-miR156	CSVX01021239.1	3	1.5	-	K20495|1|8e-14|79.7|adu:107471687|	gi|828331154|ref|XP_012574556.1|	0	PREDICTED: uncharacterized protein LOC101496607, partial [Cicer arietinum]
	hbr-miR156	CSVX01032568.1	3.5	2.2	-	-	gi|147857336|emb|CAN79194.1|	6.52e-07	hypothetical protein VITISV_000236 [Vitis vinifera]
	hbr-miR156	CSVX01034966.1	NA	2.2	GO:0004842,GO:0003723,GO:0016567,GO:0030014,GO:0008270,GO:0000166,	K10643|1|0.0|962|mtr:MTR_4g061180|CCR4-NOT transcription complex subunit 4 [EC:2.3.2.27]	gi|922362802|ref|XP_003606513.2|	0	RNA-binding (RRM/RBD/RNP motif) family protein [Medicago truncatula]
	hbr-miR156	CSVX01059120.1	NA	2.2	GO:0004842,GO:0003723,GO:0016567,GO:0030014,GO:0008270,GO:0000166,	K10643|1|0.0|962|mtr:MTR_4g061180|CCR4-NOT transcription complex subunit 4 [EC:2.3.2.27]	gi|922362802|ref|XP_003606513.2|	0	RNA-binding (RRM/RBD/RNP motif) family protein [Medicago truncatula]
	hbr-miR156	CSVX01071571.1	3	1.5	GO:0005634,GO:0003677,	-	gi|357465027|ref|XP_003602795.1|	3.55e-30	squamosa promoter-binding 13A-like protein [Medicago truncatula]
	hbr-miR156	CSVX01015212.1	2	1	-	-	-	-	-
	hbr-miR156	CSVX01002964.1	NA	2.5	-	-	gi|920705166|gb|KOM48391.1|	2.56e-06	hypothetical protein LR48_Vigan07g209500 [Vigna angularis]
	hbr-miR156	CSVX01032052.1	NA	2.5	-	-	-	-	-
	hbr-miR156	CSVX01042829.1	1	0.5	GO:0005802,GO:0016021,GO:0009505,GO:0005768,	K17087|1|0.0|753|zma:100284948|transmembrane 9 superfamily member 3!K17085|2|0.0|694|ppp:PHYPADRAFT_216379|transmembrane 9 superfamily member 1	gi|922357020|ref|XP_003616193.2|	0	transmembrane 9 family protein [Medicago truncatula]
	hbr-miR156	CSVX01060868.1	NA	2.5	GO:0016021,GO:0009626,GO:0006810,GO:0005215,	-	gi|922382311|ref|XP_013461383.1|	1.23e-161	organic solute transporter ostalpha protein [Medicago truncatula]
	hbr-miR156	CSVX01015402.1	NA	2.5	-	-	-	-	-
	hbr-miR156	CSVX01029799.1	4	2.2	GO:0035091,GO:0032587,GO:0046872,GO:1900027,	K20523|1|0.0|937|mtr:MTR_2g016870|SH3 domain-containing YSC84-like protein 1	gi|922388060|ref|XP_013462613.1|	0	RING/FYVE/PHD-type zinc finger protein [Medicago truncatula]
	hbr-miR156	CSVX01020281.1	NA	1.5	GO:0005794,GO:0005774,GO:0005524,GO:0009507,GO:0005783,	K09486|1|0.0|734|mtr:MTR_3g081170|hypoxia up-regulated 1	gi|922381804|ref|XP_013461130.1|	0	heat shock 70 kDa protein [Medicago truncatula]
	hbr-miR156	CSVX01035636.1	NA	2.2	-	-	gi|828305380|ref|XP_012570166.1|	1.83e-131	PREDICTED: WD repeat-containing protein 91-like isoform X1 [Cicer arietinum]
	hbr-miR156	CSVX01021238.1	3	1.5	-	K20495|1|8e-14|79.7|adu:107471687|	gi|828331154|ref|XP_012574556.1|	0	PREDICTED: uncharacterized protein LOC101496607, partial [Cicer arietinum]
	hbr-miR156	CSVX01020282.1	NA	1.5	GO:0005794,GO:0005774,GO:0005524,GO:0009507,GO:0005783,	K09486|1|0.0|734|mtr:MTR_3g081170|hypoxia up-regulated 1	gi|922381804|ref|XP_013461130.1|	0	heat shock 70 kDa protein [Medicago truncatula]
	hbr-miR156	CSVX01056973.1	2	1	-	-	-	-	-
	hbr-miR156	CSVX01029798.1	4	2.2	GO:0035091,GO:0032587,GO:0046872,GO:1900027,	K20523|1|0.0|937|mtr:MTR_2g016870|SH3 domain-containing YSC84-like protein 1	gi|922388060|ref|XP_013462613.1|	0	RING/FYVE/PHD-type zinc finger protein [Medicago truncatula]
	hbr-miR156	CSVX01027478.1	4	NA	-	K08737|1|3e-12|76.6|zma:542626|DNA mismatch repair protein MSH6!K11267|2|5e-12|75.9|cam:101495699|sister chromatid cohesion protein PDS5	gi|922396997|ref|XP_013465778.1|	0	enhancer of polycomb-like transcription factor protein [Medicago truncatula]
	hvu-miR156a	CSVX01052962.1	NA	2.5	-	-	-	-	-
	hvu-miR156a	CSVX01060276.1	NA	2.5	GO:0006289,GO:0006357,GO:0008270,GO:0005675,GO:0000439,	K03142|1|0.0|639|cam:101499964|transcription initiation factor TFIIH subunit 2	gi|502108084|ref|XP_004493385.1|	0	PREDICTED: general transcription factor IIH subunit 2 [Cicer arietinum]
	hvu-miR156a	CSVX01015213.1	1	1	-	-	-	-	-
	hvu-miR156a	CSVX01008201.1	NA	2.5	GO:0006289,GO:0006357,GO:0008270,GO:0005675,GO:0000439,	K03142|1|0.0|639|cam:101499964|transcription initiation factor TFIIH subunit 2	gi|502108084|ref|XP_004493385.1|	0	PREDICTED: general transcription factor IIH subunit 2 [Cicer arietinum]
	hvu-miR156a	CSVX01047955.1	3	2	-	-	gi|922342052|ref|XP_013447951.1|	8.7e-86	squamosa promoter-binding-like protein [Medicago truncatula]
	hvu-miR156a	CSVX01035062.1	NA	2.5	-	-	-	-	-
	hvu-miR156a	CSVX01033407.1	NA	2.5	GO:0016021,GO:0032366,GO:0032541,GO:0016125,GO:0006665,GO:0097036,GO:0005794,	-	gi|502108089|ref|XP_004493386.1|	4.19e-40	PREDICTED: protein arv1 homolog [Cicer arietinum]
	hvu-miR156a	CSVX01070811.1	NA	2.5	-	-	-	-	-
	hvu-miR156a	CSVX01056810.1	NA	2.5	GO:0070588,GO:0009626,GO:0005622,GO:0005262,GO:0007263,GO:0005222,GO:0005887,GO:0071805,GO:0005242,GO:0042391,	K05391|1|0.0|1187|cam:101498905|cyclic nucleotide gated channel, other eukaryote	gi|502101741|ref|XP_004491863.1|	0	PREDICTED: cyclic nucleotide-gated ion channel 2 [Cicer arietinum]
	hvu-miR156a	CSVX01047931.1	4	2	GO:0016874,GO:0010099,GO:0005634,	K20217|1|2e-110|321|mtr:MTR_8g085690|ubiquitin-conjugating enzyme E2 E [EC:2.3.2.23]	gi|357518847|ref|XP_003629712.1|	1.08e-109	ubiquitin-conjugating enzyme [Medicago truncatula]
	hvu-miR156a	CSVX01015211.1	1	1	-	-	-	-	-
	hvu-miR156a	CSVX01004357.1	NA	2.5	-	-	-	-	-
	hvu-miR156a	CSVX01008198.1	NA	2.5	GO:0016021,GO:0032366,GO:0032541,GO:0016125,GO:0006665,GO:0097036,GO:0005794,	-	gi|502108089|ref|XP_004493386.1|	3.97e-40	PREDICTED: protein arv1 homolog [Cicer arietinum]
	hvu-miR156a	CSVX01041334.1	4	NA	-	-	-	-	-
	hvu-miR156a	CSVX01069945.1	2	1	-	-	-	-	-
	hvu-miR156a	CSVX01015212.1	1	1	-	-	-	-	-
	hvu-miR156a	CSVX01053347.1	NA	2.5	-	K17710|1|2e-93|302|atr:18446702|pentatricopeptide repeat domain-containing protein 1	gi|357477483|ref|XP_003609027.1|	0	PPR containing plant-like protein [Medicago truncatula]
	hvu-miR156a	CSVX01015401.1	0	0	-	-	-	-	-
	hvu-miR156a	CSVX01060275.1	NA	2.5	GO:0006289,GO:0006357,GO:0008270,GO:0005675,GO:0000439,	K03142|1|0.0|639|cam:101499964|transcription initiation factor TFIIH subunit 2	gi|502108084|ref|XP_004493385.1|	0	PREDICTED: general transcription factor IIH subunit 2 [Cicer arietinum]
	hvu-miR156a	CSVX01011289.1	NA	2.5	GO:0008017,GO:0007018,GO:0016887,GO:0005524,GO:0005871,GO:0003777,GO:0005874,	K10406|1|0.0|1644|mtr:MTR_7g109130|kinesin family member C2/C3	gi|922346951|ref|XP_013450387.1|	0	P-loop nucleoside triphosphate hydrolase superfamily protein [Medicago truncatula]
	hvu-miR156a	CSVX01059680.1	NA	2.5	-	-	-	-	-
	hvu-miR156a	CSVX01008199.1	NA	2.5	GO:0016021,GO:0032366,GO:0032541,GO:0016125,GO:0006665,GO:0097036,GO:0005794,	-	gi|502108089|ref|XP_004493386.1|	4.36e-40	PREDICTED: protein arv1 homolog [Cicer arietinum]
	hvu-miR156a	CSVX01008203.1	NA	2.5	GO:0032366,GO:0032541,GO:0016125,GO:0006665,GO:0097036,GO:0016020,GO:0005794,	-	gi|502108089|ref|XP_004493386.1|	7.06e-92	PREDICTED: protein arv1 homolog [Cicer arietinum]
	hvu-miR156a	CSVX01015402.1	0	0	-	-	-	-	-
	hvu-miR156a	CSVX01041969.1	2	1.5	-	K13415|1|7e-20|98.6|mdm:103401427|protein brassinosteroid insensitive 1 [EC:2.7.10.1 2.7.11.1]	gi|502135299|ref|XP_004502285.1|	0	PREDICTED: squamosa promoter-binding-like protein 2 [Cicer arietinum]
	hvu-miR156a	CSVX01008208.1	NA	2.5	GO:0032366,GO:0032541,GO:0016125,GO:0006665,GO:0097036,GO:0016020,GO:0005794,	-	gi|502108089|ref|XP_004493386.1|	7.92e-92	PREDICTED: protein arv1 homolog [Cicer arietinum]
	hvu-miR156a	CSVX01052111.1	NA	2.5	GO:0016020,	K20283|1|5e-14|79.7|pmum:103329076|golgin subfamily A member 4	gi|502094911|ref|XP_004490326.1|	0	PREDICTED: WPP domain-interacting tail-anchored protein 2 isoform X1 [Cicer arietinum]
	hvu-miR156a	CSVX01056973.1	1	1	-	-	-	-	-
	hvu-miR156a	CSVX01035059.1	NA	2.5	-	-	-	-	-
	hvu-miR156a	CSVX01047000.1	NA	2.5	-	-	-	-	-
	hvu-miR156b	CSVX01056810.1	NA	2.5	GO:0070588,GO:0009626,GO:0005622,GO:0005262,GO:0007263,GO:0005222,GO:0005887,GO:0071805,GO:0005242,GO:0042391,	K05391|1|0.0|1187|cam:101498905|cyclic nucleotide gated channel, other eukaryote	gi|502101741|ref|XP_004491863.1|	0	PREDICTED: cyclic nucleotide-gated ion channel 2 [Cicer arietinum]
	hvu-miR156b	CSVX01052962.1	NA	2.5	-	-	-	-	-
	hvu-miR156b	CSVX01060276.1	NA	2.5	GO:0006289,GO:0006357,GO:0008270,GO:0005675,GO:0000439,	K03142|1|0.0|639|cam:101499964|transcription initiation factor TFIIH subunit 2	gi|502108084|ref|XP_004493385.1|	0	PREDICTED: general transcription factor IIH subunit 2 [Cicer arietinum]
	hvu-miR156b	CSVX01015213.1	1	1	-	-	-	-	-
	hvu-miR156b	CSVX01047955.1	3	2	-	-	gi|922342052|ref|XP_013447951.1|	8.7e-86	squamosa promoter-binding-like protein [Medicago truncatula]
	hvu-miR156b	CSVX01035062.1	NA	2.5	-	-	-	-	-
	hvu-miR156b	CSVX01033407.1	NA	2.5	GO:0016021,GO:0032366,GO:0032541,GO:0016125,GO:0006665,GO:0097036,GO:0005794,	-	gi|502108089|ref|XP_004493386.1|	4.19e-40	PREDICTED: protein arv1 homolog [Cicer arietinum]
	hvu-miR156b	CSVX01070811.1	NA	2.5	-	-	-	-	-
	hvu-miR156b	CSVX01047931.1	4	2	GO:0016874,GO:0010099,GO:0005634,	K20217|1|2e-110|321|mtr:MTR_8g085690|ubiquitin-conjugating enzyme E2 E [EC:2.3.2.23]	gi|357518847|ref|XP_003629712.1|	1.08e-109	ubiquitin-conjugating enzyme [Medicago truncatula]
	hvu-miR156b	CSVX01015211.1	1	1	-	-	-	-	-
	hvu-miR156b	CSVX01041334.1	4	NA	-	-	-	-	-
	hvu-miR156b	CSVX01069945.1	2	1	-	-	-	-	-
	hvu-miR156b	CSVX01008205.1	NA	2.5	GO:0006289,GO:0006357,GO:0008270,GO:0005675,GO:0000439,	K03142|1|0.0|639|cam:101499964|transcription initiation factor TFIIH subunit 2	gi|502108084|ref|XP_004493385.1|	0	PREDICTED: general transcription factor IIH subunit 2 [Cicer arietinum]
	hvu-miR156b	CSVX01015212.1	1	1	-	-	-	-	-
	hvu-miR156b	CSVX01008202.1	NA	2.5	GO:0006289,GO:0006357,GO:0008270,GO:0005675,GO:0000439,	K03142|1|0.0|639|cam:101499964|transcription initiation factor TFIIH subunit 2	gi|502108084|ref|XP_004493385.1|	0	PREDICTED: general transcription factor IIH subunit 2 [Cicer arietinum]
	hvu-miR156b	CSVX01053347.1	NA	2.5	-	K17710|1|2e-93|302|atr:18446702|pentatricopeptide repeat domain-containing protein 1	gi|357477483|ref|XP_003609027.1|	0	PPR containing plant-like protein [Medicago truncatula]
	hvu-miR156b	CSVX01060275.1	NA	2.5	GO:0006289,GO:0006357,GO:0008270,GO:0005675,GO:0000439,	K03142|1|0.0|639|cam:101499964|transcription initiation factor TFIIH subunit 2	gi|502108084|ref|XP_004493385.1|	0	PREDICTED: general transcription factor IIH subunit 2 [Cicer arietinum]
	hvu-miR156b	CSVX01015401.1	0	0	-	-	-	-	-
	hvu-miR156b	CSVX01011289.1	NA	2.5	GO:0008017,GO:0007018,GO:0016887,GO:0005524,GO:0005871,GO:0003777,GO:0005874,	K10406|1|0.0|1644|mtr:MTR_7g109130|kinesin family member C2/C3	gi|922346951|ref|XP_013450387.1|	0	P-loop nucleoside triphosphate hydrolase superfamily protein [Medicago truncatula]
	hvu-miR156b	CSVX01059680.1	NA	2.5	-	-	-	-	-
	hvu-miR156b	CSVX01015402.1	0	0	-	-	-	-	-
	hvu-miR156b	CSVX01008206.1	NA	2.5	GO:0032366,GO:0032541,GO:0016125,GO:0006665,GO:0097036,GO:0016020,GO:0005794,	-	gi|502108089|ref|XP_004493386.1|	7.37e-92	PREDICTED: protein arv1 homolog [Cicer arietinum]
	hvu-miR156b	CSVX01008212.1	NA	2.5	GO:0032366,GO:0032541,GO:0016125,GO:0006665,GO:0097036,GO:0016020,GO:0005794,	-	gi|502108089|ref|XP_004493386.1|	8.25e-92	PREDICTED: protein arv1 homolog [Cicer arietinum]
	hvu-miR156b	CSVX01041969.1	2	1.5	-	K13415|1|7e-20|98.6|mdm:103401427|protein brassinosteroid insensitive 1 [EC:2.7.10.1 2.7.11.1]	gi|502135299|ref|XP_004502285.1|	0	PREDICTED: squamosa promoter-binding-like protein 2 [Cicer arietinum]
	hvu-miR156b	CSVX01052111.1	NA	2.5	GO:0016020,	K20283|1|5e-14|79.7|pmum:103329076|golgin subfamily A member 4	gi|502094911|ref|XP_004490326.1|	0	PREDICTED: WPP domain-interacting tail-anchored protein 2 isoform X1 [Cicer arietinum]
	hvu-miR156b	CSVX01035059.1	NA	2.5	-	-	-	-	-
	hvu-miR156b	CSVX01056973.1	1	1	-	-	-	-	-
	hvu-miR156b	CSVX01008204.1	NA	2.5	GO:0006289,GO:0006357,GO:0008270,GO:0005675,GO:0000439,	K03142|1|0.0|639|cam:101499964|transcription initiation factor TFIIH subunit 2	gi|502108084|ref|XP_004493385.1|	0	PREDICTED: general transcription factor IIH subunit 2 [Cicer arietinum]
	hvu-miR156b	CSVX01047000.1	NA	2.5	-	-	-	-	-
	mdm-miR156f	CSVX01047955.1	3	2	-	-	gi|922342052|ref|XP_013447951.1|	8.7e-86	squamosa promoter-binding-like protein [Medicago truncatula]
	mdm-miR156f	CSVX01056810.1	NA	2.5	GO:0070588,GO:0009626,GO:0005622,GO:0005262,GO:0007263,GO:0005222,GO:0005887,GO:0071805,GO:0005242,GO:0042391,	K05391|1|0.0|1187|cam:101498905|cyclic nucleotide gated channel, other eukaryote	gi|502101741|ref|XP_004491863.1|	0	PREDICTED: cyclic nucleotide-gated ion channel 2 [Cicer arietinum]
	mdm-miR156f	CSVX01011289.1	NA	2.5	GO:0008017,GO:0007018,GO:0016887,GO:0005524,GO:0005871,GO:0003777,GO:0005874,	K10406|1|0.0|1644|mtr:MTR_7g109130|kinesin family member C2/C3	gi|922346951|ref|XP_013450387.1|	0	P-loop nucleoside triphosphate hydrolase superfamily protein [Medicago truncatula]
	mdm-miR156f	CSVX01052962.1	NA	2.5	-	-	-	-	-
	mdm-miR156f	CSVX01060276.1	NA	2.5	GO:0006289,GO:0006357,GO:0008270,GO:0005675,GO:0000439,	K03142|1|0.0|639|cam:101499964|transcription initiation factor TFIIH subunit 2	gi|502108084|ref|XP_004493385.1|	0	PREDICTED: general transcription factor IIH subunit 2 [Cicer arietinum]
	mdm-miR156f	CSVX01026288.1	NA	2.5	-	-	gi|357466347|ref|XP_003603458.1|	4.21e-56	hypothetical protein MTR_3g107890 [Medicago truncatula]
	mdm-miR156f	CSVX01035062.1	NA	2	-	-	-	-	-
	mdm-miR156f	CSVX01047931.1	3	2	GO:0016874,GO:0010099,GO:0005634,	K20217|1|2e-110|321|mtr:MTR_8g085690|ubiquitin-conjugating enzyme E2 E [EC:2.3.2.23]	gi|357518847|ref|XP_003629712.1|	1.08e-109	ubiquitin-conjugating enzyme [Medicago truncatula]
	mdm-miR156f	CSVX01026287.1	NA	2.5	-	-	gi|357466347|ref|XP_003603458.1|	1.69e-71	hypothetical protein MTR_3g107890 [Medicago truncatula]
	mdm-miR156f	CSVX01008211.1	NA	2.5	GO:0032366,GO:0032541,GO:0016125,GO:0006665,GO:0097036,GO:0016020,GO:0005794,	-	gi|502108089|ref|XP_004493386.1|	8.62e-92	PREDICTED: protein arv1 homolog [Cicer arietinum]
	mdm-miR156f	CSVX01004357.1	NA	2.5	-	-	-	-	-
	mdm-miR156f	CSVX01052034.1	NA	2.5	-	-	-	-	-
	mdm-miR156f	CSVX01008205.1	NA	2.5	GO:0006289,GO:0006357,GO:0008270,GO:0005675,GO:0000439,	K03142|1|0.0|639|cam:101499964|transcription initiation factor TFIIH subunit 2	gi|502108084|ref|XP_004493385.1|	0	PREDICTED: general transcription factor IIH subunit 2 [Cicer arietinum]
	mdm-miR156f	CSVX01015401.1	0	0	-	-	-	-	-
	mdm-miR156f	CSVX01059680.1	NA	2	-	-	-	-	-
	mdm-miR156f	CSVX01004359.1	NA	2.5	-	-	-	-	-
	mdm-miR156f	CSVX01008206.1	NA	2.5	GO:0032366,GO:0032541,GO:0016125,GO:0006665,GO:0097036,GO:0016020,GO:0005794,	-	gi|502108089|ref|XP_004493386.1|	7.37e-92	PREDICTED: protein arv1 homolog [Cicer arietinum]
	mdm-miR156f	CSVX01011290.1	NA	2.5	GO:0008017,GO:0007018,GO:0016887,GO:0005524,GO:0005871,GO:0003777,GO:0005874,	K10406|1|0.0|1564|mtr:MTR_7g109130|kinesin family member C2/C3	gi|922340523|ref|XP_003625931.2|	0	P-loop nucleoside triphosphate hydrolase superfamily protein [Medicago truncatula]
	mdm-miR156f	CSVX01041969.1	1	1	-	K13415|1|7e-20|98.6|mdm:103401427|protein brassinosteroid insensitive 1 [EC:2.7.10.1 2.7.11.1]	gi|502135299|ref|XP_004502285.1|	0	PREDICTED: squamosa promoter-binding-like protein 2 [Cicer arietinum]
	mdm-miR156f	CSVX01052111.1	NA	2.5	GO:0016020,	K20283|1|5e-14|79.7|pmum:103329076|golgin subfamily A member 4	gi|502094911|ref|XP_004490326.1|	0	PREDICTED: WPP domain-interacting tail-anchored protein 2 isoform X1 [Cicer arietinum]
	mdm-miR156f	CSVX01035059.1	NA	2	-	-	-	-	-
	mdm-miR156f	CSVX01047000.1	3.5	2	-	-	-	-	-
	mdm-miR156f	CSVX01015213.1	1	1	-	-	-	-	-
	mdm-miR156f	CSVX01008201.1	NA	2.5	GO:0006289,GO:0006357,GO:0008270,GO:0005675,GO:0000439,	K03142|1|0.0|639|cam:101499964|transcription initiation factor TFIIH subunit 2	gi|502108084|ref|XP_004493385.1|	0	PREDICTED: general transcription factor IIH subunit 2 [Cicer arietinum]
	mdm-miR156f	CSVX01033407.1	NA	2.5	GO:0016021,GO:0032366,GO:0032541,GO:0016125,GO:0006665,GO:0097036,GO:0005794,	-	gi|502108089|ref|XP_004493386.1|	4.19e-40	PREDICTED: protein arv1 homolog [Cicer arietinum]
	mdm-miR156f	CSVX01070811.1	NA	2.5	-	-	-	-	-
	mdm-miR156f	CSVX01015211.1	1	1	-	-	-	-	-
	mdm-miR156f	CSVX01058515.1	4	NA	-	-	gi|357495573|ref|XP_003618075.1|	0	hypothetical protein MTR_5g098710 [Medicago truncatula]
	mdm-miR156f	CSVX01069945.1	2	1	-	-	-	-	-
	mdm-miR156f	CSVX01015212.1	1	1	-	-	-	-	-
	mdm-miR156f	CSVX01053347.1	NA	2.5	-	K17710|1|2e-93|302|atr:18446702|pentatricopeptide repeat domain-containing protein 1	gi|357477483|ref|XP_003609027.1|	0	PPR containing plant-like protein [Medicago truncatula]
	mdm-miR156f	CSVX01060275.1	NA	2.5	GO:0006289,GO:0006357,GO:0008270,GO:0005675,GO:0000439,	K03142|1|0.0|639|cam:101499964|transcription initiation factor TFIIH subunit 2	gi|502108084|ref|XP_004493385.1|	0	PREDICTED: general transcription factor IIH subunit 2 [Cicer arietinum]
	mdm-miR156f	CSVX01015402.1	0	0	-	-	-	-	-
	mdm-miR156f	CSVX01050851.1	3	NA	-	-	-	-	-
	mdm-miR156f	CSVX01007645.1	NA	2.5	GO:0016021,	K14552|1|7e-50|197|csl:COCSUDRAFT_47298|NET1-associated nuclear protein 1 (U3 small nucleolar RNA-associated protein 17)!K04083|3|5e-32|137|cvr:CHLNCDRAFT_58899|molecular chaperone Hsp33	gi|502091509|ref|XP_004489568.1|	0	PREDICTED: uncharacterized protein LOC101492930 [Cicer arietinum]
	mdm-miR156f	CSVX01008208.1	NA	2.5	GO:0032366,GO:0032541,GO:0016125,GO:0006665,GO:0097036,GO:0016020,GO:0005794,	-	gi|502108089|ref|XP_004493386.1|	7.92e-92	PREDICTED: protein arv1 homolog [Cicer arietinum]
	mdm-miR156f	CSVX01056973.1	1	1	-	-	-	-	-
	mdm-miR156i	CSVX01052962.1	NA	2.5	-	-	-	-	-
	mdm-miR156i	CSVX01060276.1	NA	2.5	GO:0006289,GO:0006357,GO:0008270,GO:0005675,GO:0000439,	K03142|1|0.0|639|cam:101499964|transcription initiation factor TFIIH subunit 2	gi|502108084|ref|XP_004493385.1|	0	PREDICTED: general transcription factor IIH subunit 2 [Cicer arietinum]
	mdm-miR156i	CSVX01035062.1	NA	2	-	-	-	-	-
	mdm-miR156i	CSVX01052287.1	NA	2.5	GO:0009734,GO:0006355,GO:0005515,GO:0005634,	K14484|1|4e-106|315|mtr:MTR_1g093350|auxin-responsive protein IAA	gi|357443077|ref|XP_003591816.1|	2.43e-105	auxin response factor [Medicago truncatula]
	mdm-miR156i	CSVX01047931.1	3	2	GO:0016874,GO:0010099,GO:0005634,	K20217|1|2e-110|321|mtr:MTR_8g085690|ubiquitin-conjugating enzyme E2 E [EC:2.3.2.23]	gi|357518847|ref|XP_003629712.1|	1.08e-109	ubiquitin-conjugating enzyme [Medicago truncatula]
	mdm-miR156i	CSVX01004357.1	NA	2.5	-	-	-	-	-
	mdm-miR156i	CSVX01008198.1	NA	2.5	GO:0016021,GO:0032366,GO:0032541,GO:0016125,GO:0006665,GO:0097036,GO:0005794,	-	gi|502108089|ref|XP_004493386.1|	3.97e-40	PREDICTED: protein arv1 homolog [Cicer arietinum]
	mdm-miR156i	CSVX01052034.1	NA	2.5	-	-	-	-	-
	mdm-miR156i	CSVX01008205.1	NA	2.5	GO:0006289,GO:0006357,GO:0008270,GO:0005675,GO:0000439,	K03142|1|0.0|639|cam:101499964|transcription initiation factor TFIIH subunit 2	gi|502108084|ref|XP_004493385.1|	0	PREDICTED: general transcription factor IIH subunit 2 [Cicer arietinum]
	mdm-miR156i	CSVX01015401.1	0	0	-	-	-	-	-
	mdm-miR156i	CSVX01023665.1	NA	2.5	GO:0016021,GO:0016740,	K13680|1|5e-139|432|smo:SELMODRAFT_230176|beta-mannan synthase [EC:2.4.1.32]	gi|922383194|ref|XP_013461819.1|	0	xyloglucan glycosyltransferase [Medicago truncatula]
	mdm-miR156i	CSVX01059680.1	NA	2	-	-	-	-	-
	mdm-miR156i	CSVX01008206.1	NA	2.5	GO:0032366,GO:0032541,GO:0016125,GO:0006665,GO:0097036,GO:0016020,GO:0005794,	-	gi|502108089|ref|XP_004493386.1|	7.37e-92	PREDICTED: protein arv1 homolog [Cicer arietinum]
	mdm-miR156i	CSVX01041969.1	1	1	-	K13415|1|7e-20|98.6|mdm:103401427|protein brassinosteroid insensitive 1 [EC:2.7.10.1 2.7.11.1]	gi|502135299|ref|XP_004502285.1|	0	PREDICTED: squamosa promoter-binding-like protein 2 [Cicer arietinum]
	mdm-miR156i	CSVX01052111.1	NA	2.5	GO:0016020,	K20283|1|5e-14|79.7|pmum:103329076|golgin subfamily A member 4	gi|502094911|ref|XP_004490326.1|	0	PREDICTED: WPP domain-interacting tail-anchored protein 2 isoform X1 [Cicer arietinum]
	mdm-miR156i	CSVX01035059.1	NA	2	-	-	-	-	-
	mdm-miR156i	CSVX01047000.1	3.5	2	-	-	-	-	-
	mdm-miR156i	CSVX01015213.1	1	1	-	-	-	-	-
	mdm-miR156i	CSVX01047955.1	3	2	-	-	gi|922342052|ref|XP_013447951.1|	8.7e-86	squamosa promoter-binding-like protein [Medicago truncatula]
	mdm-miR156i	CSVX01008201.1	NA	2.5	GO:0006289,GO:0006357,GO:0008270,GO:0005675,GO:0000439,	K03142|1|0.0|639|cam:101499964|transcription initiation factor TFIIH subunit 2	gi|502108084|ref|XP_004493385.1|	0	PREDICTED: general transcription factor IIH subunit 2 [Cicer arietinum]
	mdm-miR156i	CSVX01070811.1	NA	2.5	-	-	-	-	-
	mdm-miR156i	CSVX01056810.1	NA	2.5	GO:0070588,GO:0009626,GO:0005622,GO:0005262,GO:0007263,GO:0005222,GO:0005887,GO:0071805,GO:0005242,GO:0042391,	K05391|1|0.0|1187|cam:101498905|cyclic nucleotide gated channel, other eukaryote	gi|502101741|ref|XP_004491863.1|	0	PREDICTED: cyclic nucleotide-gated ion channel 2 [Cicer arietinum]
	mdm-miR156i	CSVX01015211.1	1	1	-	-	-	-	-
	mdm-miR156i	CSVX01058515.1	4	NA	-	-	gi|357495573|ref|XP_003618075.1|	0	hypothetical protein MTR_5g098710 [Medicago truncatula]
	mdm-miR156i	CSVX01069945.1	2	1	-	-	-	-	-
	mdm-miR156i	CSVX01015212.1	1	1	-	-	-	-	-
	mdm-miR156i	CSVX01060275.1	NA	2.5	GO:0006289,GO:0006357,GO:0008270,GO:0005675,GO:0000439,	K03142|1|0.0|639|cam:101499964|transcription initiation factor TFIIH subunit 2	gi|502108084|ref|XP_004493385.1|	0	PREDICTED: general transcription factor IIH subunit 2 [Cicer arietinum]
	mdm-miR156i	CSVX01053347.1	NA	2.5	-	K17710|1|2e-93|302|atr:18446702|pentatricopeptide repeat domain-containing protein 1	gi|357477483|ref|XP_003609027.1|	0	PPR containing plant-like protein [Medicago truncatula]
	mdm-miR156i	CSVX01011289.1	NA	2.5	GO:0008017,GO:0007018,GO:0016887,GO:0005524,GO:0005871,GO:0003777,GO:0005874,	K10406|1|0.0|1644|mtr:MTR_7g109130|kinesin family member C2/C3	gi|922346951|ref|XP_013450387.1|	0	P-loop nucleoside triphosphate hydrolase superfamily protein [Medicago truncatula]
	mdm-miR156i	CSVX01015402.1	0	0	-	-	-	-	-
	mdm-miR156i	CSVX01050851.1	3	NA	-	-	-	-	-
	mdm-miR156i	CSVX01008208.1	NA	2.5	GO:0032366,GO:0032541,GO:0016125,GO:0006665,GO:0097036,GO:0016020,GO:0005794,	-	gi|502108089|ref|XP_004493386.1|	7.92e-92	PREDICTED: protein arv1 homolog [Cicer arietinum]
	mdm-miR156i	CSVX01056973.1	1	1	-	-	-	-	-
	mdm-miR156i	CSVX01008204.1	NA	2.5	GO:0006289,GO:0006357,GO:0008270,GO:0005675,GO:0000439,	K03142|1|0.0|639|cam:101499964|transcription initiation factor TFIIH subunit 2	gi|502108084|ref|XP_004493385.1|	0	PREDICTED: general transcription factor IIH subunit 2 [Cicer arietinum]
	mdm-miR156y	CSVX01068915.1	NA	2.5	-	-	gi|124359463|gb|ABN05904.1|	3.91e-09	IMP dehydrogenase/GMP reductase, related [Medicago truncatula]
	mdm-miR156y	CSVX01020424.1	4	2	GO:0016132,GO:0016021,GO:0055114,GO:0010268,GO:0009965,GO:0042814,GO:0048441,GO:0016125,GO:0048443,GO:0020037,GO:0016709,GO:0005506,GO:0008395,	K12637|1|0.0|744|mtr:MTR_5g021220|3-epi-6-deoxocathasterone 23-monooxygenase [EC:1.14.13.112]	gi|357483619|ref|XP_003612096.1|	0	cytochrome P450 family brassinosteroid oxidase [Medicago truncatula]
	mdm-miR156y	CSVX01015213.1	2	1	-	-	-	-	-
	mdm-miR156y	CSVX01071200.1	NA	2.5	-	-	-	-	-
	mdm-miR156y	CSVX01047955.1	0	0	-	-	gi|922342052|ref|XP_013447951.1|	8.7e-86	squamosa promoter-binding-like protein [Medicago truncatula]
	mdm-miR156y	CSVX01042226.1	NA	2.5	GO:0005887,GO:0043091,GO:0015189,GO:0089711,GO:1903401,GO:0051938,GO:0015297,GO:0005313,	K03294|1|0.0|1011|mtr:MTR_2g035430|basic amino acid/polyamine antiporter, APA family	gi|922386254|ref|XP_003594855.2|	0	cationic amino acid transporter [Medicago truncatula]
	mdm-miR156y	CSVX01052735.1	NA	2.5	GO:0000902,GO:0005886,	K13173|1|6e-07|55.8|rcu:8261782|arginine and glutamate-rich protein 1!K09291|4|4e-06|55.1|gmx:100788022|nucleoprotein TPR	gi|502112044|ref|XP_004494226.1|	0	PREDICTED: uncharacterized protein LOC101495425 [Cicer arietinum]
	mdm-miR156y	CSVX01051377.1	NA	2.5	-	-	gi|922349857|ref|XP_013450797.1|	0	kinesin light chain [Medicago truncatula]
	mdm-miR156y	CSVX01015211.1	2	1	-	-	-	-	-
	mdm-miR156y	CSVX01018939.1	NA	2.5	GO:0000226,GO:0000910,GO:0008017,	K16732|1|0.0|989|mtr:MTR_5g093860|protein regulator of cytokinesis 1	gi|357494709|ref|XP_003617643.1|	0	microtubule associated protein, MAP65/ASE1 family protein [Medicago truncatula]
	mdm-miR156y	CSVX01059963.1	NA	2.5	GO:0006623,GO:0045053,GO:0005622,GO:0019898,GO:0016021,	K19525|1|0.0|7636|mtr:MTR_4g123110|vacuolar protein sorting-associated protein 13A/C	gi|922372373|ref|XP_013458344.1|	0	calcium-dependent lipid-binding-like protein [Medicago truncatula]
	mdm-miR156y	CSVX01059675.1	NA	2.5	-	-	gi|828334754|ref|XP_012575240.1|	1.55e-23	PREDICTED: LOW QUALITY PROTEIN: uncharacterized protein LOC105852935 [Cicer arietinum]
	mdm-miR156y	CSVX01021239.1	4	2	-	K20495|1|8e-14|79.7|adu:107471687|	gi|828331154|ref|XP_012574556.1|	0	PREDICTED: uncharacterized protein LOC101496607, partial [Cicer arietinum]
	mdm-miR156y	CSVX01032568.1	NA	2.5	-	-	gi|147857336|emb|CAN79194.1|	6.52e-07	hypothetical protein VITISV_000236 [Vitis vinifera]
	mdm-miR156y	CSVX01015652.1	NA	2.5	GO:0043547,GO:0005086,GO:0032012,GO:0016192,GO:0005802,	K18443|1|0.0|2444|mtr:MTR_3g068130|golgi-specific brefeldin A-resistance guanine nucleotide exchange factor 1	gi|922380964|ref|XP_013460711.1|	0	pattern formation protein GNOM protein [Medicago truncatula]
	mdm-miR156y	CSVX01002159.1	4	2.5	GO:0006468,GO:0005524,GO:0004674,	K04730|1|0.0|636|gra:105802466|interleukin-1 receptor-associated kinase 1 [EC:2.7.11.1]!K04733|3|1e-144|431|thj:104824086|interleukin-1 receptor-associated kinase 4 [EC:2.7.11.1]	gi|922338891|ref|XP_003621108.2|	0	receptor-like kinase plant [Medicago truncatula]
	mdm-miR156y	CSVX01015212.1	2	1	-	-	-	-	-
	mdm-miR156y	CSVX01024394.1	NA	2	-	-	gi|922394095|ref|XP_013465452.1|	0	DUF936 family protein [Medicago truncatula]
	mdm-miR156y	CSVX01015401.1	3	2	-	-	-	-	-
	mdm-miR156y	CSVX01052762.1	4	2	GO:0006412,GO:0003723,GO:0003735,GO:0009579,GO:0022626,GO:0016020,GO:0044434,	K02926|1|1e-114|341|cam:101513780|large subunit ribosomal protein L4	gi|502173492|ref|XP_004515342.1|	7.5e-114	PREDICTED: 50S ribosomal protein L4, chloroplastic [Cicer arietinum]
	mdm-miR156y	CSVX01042829.1	3	1.5	GO:0005802,GO:0016021,GO:0009505,GO:0005768,	K17087|1|0.0|753|zma:100284948|transmembrane 9 superfamily member 3!K17085|2|0.0|694|ppp:PHYPADRAFT_216379|transmembrane 9 superfamily member 1	gi|922357020|ref|XP_003616193.2|	0	transmembrane 9 family protein [Medicago truncatula]
	mdm-miR156y	CSVX01015650.1	NA	2.5	GO:0043547,GO:0005086,GO:0032012,GO:0016192,GO:0005802,	K18443|1|0.0|2398|mtr:MTR_5g080650|golgi-specific brefeldin A-resistance guanine nucleotide exchange factor 1	gi|357492353|ref|XP_003616465.1|	0	pattern formation protein GNOM protein [Medicago truncatula]
	mdm-miR156y	CSVX01015402.1	3	2	-	-	-	-	-
	mdm-miR156y	CSVX01029799.1	NA	2.5	GO:0035091,GO:0032587,GO:0046872,GO:1900027,	K20523|1|0.0|937|mtr:MTR_2g016870|SH3 domain-containing YSC84-like protein 1	gi|922388060|ref|XP_013462613.1|	0	RING/FYVE/PHD-type zinc finger protein [Medicago truncatula]
	mdm-miR156y	CSVX01021238.1	4	2	-	K20495|1|8e-14|79.7|adu:107471687|	gi|828331154|ref|XP_012574556.1|	0	PREDICTED: uncharacterized protein LOC101496607, partial [Cicer arietinum]
	mdm-miR156y	CSVX01041969.1	2	1	-	K13415|1|7e-20|98.6|mdm:103401427|protein brassinosteroid insensitive 1 [EC:2.7.10.1 2.7.11.1]	gi|502135299|ref|XP_004502285.1|	0	PREDICTED: squamosa promoter-binding-like protein 2 [Cicer arietinum]
	mdm-miR156y	CSVX01056973.1	2	1	-	-	-	-	-
	mdm-miR156y	CSVX01024393.1	NA	2	-	-	gi|922394095|ref|XP_013465452.1|	0	DUF936 family protein [Medicago truncatula]
	mdm-miR156y	CSVX01002160.1	4	2.5	GO:0006468,GO:0005524,GO:0004674,	K04730|1|1e-175|444|gra:105802466|interleukin-1 receptor-associated kinase 1 [EC:2.7.11.1]!K04733|5|3e-114|312|thj:104824086|interleukin-1 receptor-associated kinase 4 [EC:2.7.11.1]	gi|922338891|ref|XP_003621108.2|	0	receptor-like kinase plant [Medicago truncatula]
	mdm-miR156z	CSVX01068915.1	NA	2.5	-	-	gi|124359463|gb|ABN05904.1|	3.91e-09	IMP dehydrogenase/GMP reductase, related [Medicago truncatula]
	mdm-miR156z	CSVX01020424.1	4	2	GO:0016132,GO:0016021,GO:0055114,GO:0010268,GO:0009965,GO:0042814,GO:0048441,GO:0016125,GO:0048443,GO:0020037,GO:0016709,GO:0005506,GO:0008395,	K12637|1|0.0|744|mtr:MTR_5g021220|3-epi-6-deoxocathasterone 23-monooxygenase [EC:1.14.13.112]	gi|357483619|ref|XP_003612096.1|	0	cytochrome P450 family brassinosteroid oxidase [Medicago truncatula]
	mdm-miR156z	CSVX01015213.1	2	1	-	-	-	-	-
	mdm-miR156z	CSVX01071200.1	NA	2.5	-	-	-	-	-
	mdm-miR156z	CSVX01047955.1	0	0	-	-	gi|922342052|ref|XP_013447951.1|	8.7e-86	squamosa promoter-binding-like protein [Medicago truncatula]
	mdm-miR156z	CSVX01042226.1	NA	2.5	GO:0005887,GO:0043091,GO:0015189,GO:0089711,GO:1903401,GO:0051938,GO:0015297,GO:0005313,	K03294|1|0.0|1011|mtr:MTR_2g035430|basic amino acid/polyamine antiporter, APA family	gi|922386254|ref|XP_003594855.2|	0	cationic amino acid transporter [Medicago truncatula]
	mdm-miR156z	CSVX01015211.1	2	1	-	-	-	-	-
	mdm-miR156z	CSVX01018939.1	NA	2.5	GO:0000226,GO:0000910,GO:0008017,	K16732|1|0.0|989|mtr:MTR_5g093860|protein regulator of cytokinesis 1	gi|357494709|ref|XP_003617643.1|	0	microtubule associated protein, MAP65/ASE1 family protein [Medicago truncatula]
	mdm-miR156z	CSVX01059963.1	NA	2.5	GO:0006623,GO:0045053,GO:0005622,GO:0019898,GO:0016021,	K19525|1|0.0|7636|mtr:MTR_4g123110|vacuolar protein sorting-associated protein 13A/C	gi|922372373|ref|XP_013458344.1|	0	calcium-dependent lipid-binding-like protein [Medicago truncatula]
	mdm-miR156z	CSVX01059675.1	NA	2.5	-	-	gi|828334754|ref|XP_012575240.1|	1.55e-23	PREDICTED: LOW QUALITY PROTEIN: uncharacterized protein LOC105852935 [Cicer arietinum]
	mdm-miR156z	CSVX01021239.1	4	2	-	K20495|1|8e-14|79.7|adu:107471687|	gi|828331154|ref|XP_012574556.1|	0	PREDICTED: uncharacterized protein LOC101496607, partial [Cicer arietinum]
	mdm-miR156z	CSVX01032568.1	NA	2.5	-	-	gi|147857336|emb|CAN79194.1|	6.52e-07	hypothetical protein VITISV_000236 [Vitis vinifera]
	mdm-miR156z	CSVX01015652.1	NA	2.5	GO:0043547,GO:0005086,GO:0032012,GO:0016192,GO:0005802,	K18443|1|0.0|2444|mtr:MTR_3g068130|golgi-specific brefeldin A-resistance guanine nucleotide exchange factor 1	gi|922380964|ref|XP_013460711.1|	0	pattern formation protein GNOM protein [Medicago truncatula]
	mdm-miR156z	CSVX01002159.1	4	2.5	GO:0006468,GO:0005524,GO:0004674,	K04730|1|0.0|636|gra:105802466|interleukin-1 receptor-associated kinase 1 [EC:2.7.11.1]!K04733|3|1e-144|431|thj:104824086|interleukin-1 receptor-associated kinase 4 [EC:2.7.11.1]	gi|922338891|ref|XP_003621108.2|	0	receptor-like kinase plant [Medicago truncatula]
	mdm-miR156z	CSVX01015212.1	2	1	-	-	-	-	-
	mdm-miR156z	CSVX01015401.1	3	2	-	-	-	-	-
	mdm-miR156z	CSVX01052762.1	4	2	GO:0006412,GO:0003723,GO:0003735,GO:0009579,GO:0022626,GO:0016020,GO:0044434,	K02926|1|1e-114|341|cam:101513780|large subunit ribosomal protein L4	gi|502173492|ref|XP_004515342.1|	7.5e-114	PREDICTED: 50S ribosomal protein L4, chloroplastic [Cicer arietinum]
	mdm-miR156z	CSVX01024394.1	NA	2	-	-	gi|922394095|ref|XP_013465452.1|	0	DUF936 family protein [Medicago truncatula]
	mdm-miR156z	CSVX01042829.1	3	1.5	GO:0005802,GO:0016021,GO:0009505,GO:0005768,	K17087|1|0.0|753|zma:100284948|transmembrane 9 superfamily member 3!K17085|2|0.0|694|ppp:PHYPADRAFT_216379|transmembrane 9 superfamily member 1	gi|922357020|ref|XP_003616193.2|	0	transmembrane 9 family protein [Medicago truncatula]
	mdm-miR156z	CSVX01015650.1	NA	2.5	GO:0043547,GO:0005086,GO:0032012,GO:0016192,GO:0005802,	K18443|1|0.0|2398|mtr:MTR_5g080650|golgi-specific brefeldin A-resistance guanine nucleotide exchange factor 1	gi|357492353|ref|XP_003616465.1|	0	pattern formation protein GNOM protein [Medicago truncatula]
	mdm-miR156z	CSVX01015402.1	3	2	-	-	-	-	-
	mdm-miR156z	CSVX01029799.1	NA	2.5	GO:0035091,GO:0032587,GO:0046872,GO:1900027,	K20523|1|0.0|937|mtr:MTR_2g016870|SH3 domain-containing YSC84-like protein 1	gi|922388060|ref|XP_013462613.1|	0	RING/FYVE/PHD-type zinc finger protein [Medicago truncatula]
	mdm-miR156z	CSVX01021238.1	4	2	-	K20495|1|8e-14|79.7|adu:107471687|	gi|828331154|ref|XP_012574556.1|	0	PREDICTED: uncharacterized protein LOC101496607, partial [Cicer arietinum]
	mdm-miR156z	CSVX01041969.1	2	1	-	K13415|1|7e-20|98.6|mdm:103401427|protein brassinosteroid insensitive 1 [EC:2.7.10.1 2.7.11.1]	gi|502135299|ref|XP_004502285.1|	0	PREDICTED: squamosa promoter-binding-like protein 2 [Cicer arietinum]
	mdm-miR156z	CSVX01056973.1	2	1	-	-	-	-	-
	mdm-miR156z	CSVX01029798.1	NA	2.5	GO:0035091,GO:0032587,GO:0046872,GO:1900027,	K20523|1|0.0|937|mtr:MTR_2g016870|SH3 domain-containing YSC84-like protein 1	gi|922388060|ref|XP_013462613.1|	0	RING/FYVE/PHD-type zinc finger protein [Medicago truncatula]
	mdm-miR156z	CSVX01002160.1	4	2.5	GO:0006468,GO:0005524,GO:0004674,	K04730|1|1e-175|444|gra:105802466|interleukin-1 receptor-associated kinase 1 [EC:2.7.11.1]!K04733|5|3e-114|312|thj:104824086|interleukin-1 receptor-associated kinase 4 [EC:2.7.11.1]	gi|922338891|ref|XP_003621108.2|	0	receptor-like kinase plant [Medicago truncatula]
	mes-miR156b	CSVX01052962.1	NA	2.5	-	-	-	-	-
	mes-miR156b	CSVX01060276.1	NA	2.5	GO:0006289,GO:0006357,GO:0008270,GO:0005675,GO:0000439,	K03142|1|0.0|639|cam:101499964|transcription initiation factor TFIIH subunit 2	gi|502108084|ref|XP_004493385.1|	0	PREDICTED: general transcription factor IIH subunit 2 [Cicer arietinum]
	mes-miR156b	CSVX01026288.1	NA	2.5	-	-	gi|357466347|ref|XP_003603458.1|	4.21e-56	hypothetical protein MTR_3g107890 [Medicago truncatula]
	mes-miR156b	CSVX01035062.1	NA	2	-	-	-	-	-
	mes-miR156b	CSVX01052287.1	NA	2.5	GO:0009734,GO:0006355,GO:0005515,GO:0005634,	K14484|1|4e-106|315|mtr:MTR_1g093350|auxin-responsive protein IAA	gi|357443077|ref|XP_003591816.1|	2.43e-105	auxin response factor [Medicago truncatula]
	mes-miR156b	CSVX01047931.1	3	2	GO:0016874,GO:0010099,GO:0005634,	K20217|1|2e-110|321|mtr:MTR_8g085690|ubiquitin-conjugating enzyme E2 E [EC:2.3.2.23]	gi|357518847|ref|XP_003629712.1|	1.08e-109	ubiquitin-conjugating enzyme [Medicago truncatula]
	mes-miR156b	CSVX01008211.1	NA	2.5	GO:0032366,GO:0032541,GO:0016125,GO:0006665,GO:0097036,GO:0016020,GO:0005794,	-	gi|502108089|ref|XP_004493386.1|	8.62e-92	PREDICTED: protein arv1 homolog [Cicer arietinum]
	mes-miR156b	CSVX01008198.1	NA	2.5	GO:0016021,GO:0032366,GO:0032541,GO:0016125,GO:0006665,GO:0097036,GO:0005794,	-	gi|502108089|ref|XP_004493386.1|	3.97e-40	PREDICTED: protein arv1 homolog [Cicer arietinum]
	mes-miR156b	CSVX01052034.1	NA	2.5	-	-	-	-	-
	mes-miR156b	CSVX01008205.1	NA	2.5	GO:0006289,GO:0006357,GO:0008270,GO:0005675,GO:0000439,	K03142|1|0.0|639|cam:101499964|transcription initiation factor TFIIH subunit 2	gi|502108084|ref|XP_004493385.1|	0	PREDICTED: general transcription factor IIH subunit 2 [Cicer arietinum]
	mes-miR156b	CSVX01008202.1	NA	2.5	GO:0006289,GO:0006357,GO:0008270,GO:0005675,GO:0000439,	K03142|1|0.0|639|cam:101499964|transcription initiation factor TFIIH subunit 2	gi|502108084|ref|XP_004493385.1|	0	PREDICTED: general transcription factor IIH subunit 2 [Cicer arietinum]
	mes-miR156b	CSVX01015401.1	0	0	-	-	-	-	-
	mes-miR156b	CSVX01059680.1	NA	2	-	-	-	-	-
	mes-miR156b	CSVX01008199.1	NA	2.5	GO:0016021,GO:0032366,GO:0032541,GO:0016125,GO:0006665,GO:0097036,GO:0005794,	-	gi|502108089|ref|XP_004493386.1|	4.36e-40	PREDICTED: protein arv1 homolog [Cicer arietinum]
	mes-miR156b	CSVX01008203.1	NA	2.5	GO:0032366,GO:0032541,GO:0016125,GO:0006665,GO:0097036,GO:0016020,GO:0005794,	-	gi|502108089|ref|XP_004493386.1|	7.06e-92	PREDICTED: protein arv1 homolog [Cicer arietinum]
	mes-miR156b	CSVX01004359.1	NA	2.5	-	-	-	-	-
	mes-miR156b	CSVX01008206.1	NA	2.5	GO:0032366,GO:0032541,GO:0016125,GO:0006665,GO:0097036,GO:0016020,GO:0005794,	-	gi|502108089|ref|XP_004493386.1|	7.37e-92	PREDICTED: protein arv1 homolog [Cicer arietinum]
	mes-miR156b	CSVX01041969.1	1	1	-	K13415|1|7e-20|98.6|mdm:103401427|protein brassinosteroid insensitive 1 [EC:2.7.10.1 2.7.11.1]	gi|502135299|ref|XP_004502285.1|	0	PREDICTED: squamosa promoter-binding-like protein 2 [Cicer arietinum]
	mes-miR156b	CSVX01011290.1	NA	2.5	GO:0008017,GO:0007018,GO:0016887,GO:0005524,GO:0005871,GO:0003777,GO:0005874,	K10406|1|0.0|1564|mtr:MTR_7g109130|kinesin family member C2/C3	gi|922340523|ref|XP_003625931.2|	0	P-loop nucleoside triphosphate hydrolase superfamily protein [Medicago truncatula]
	mes-miR156b	CSVX01035059.1	NA	2	-	-	-	-	-
	mes-miR156b	CSVX01047000.1	3.5	2	-	-	-	-	-
	mes-miR156b	CSVX01015213.1	1	1	-	-	-	-	-
	mes-miR156b	CSVX01047955.1	3	2	-	-	gi|922342052|ref|XP_013447951.1|	8.7e-86	squamosa promoter-binding-like protein [Medicago truncatula]
	mes-miR156b	CSVX01033407.1	NA	2.5	GO:0016021,GO:0032366,GO:0032541,GO:0016125,GO:0006665,GO:0097036,GO:0005794,	-	gi|502108089|ref|XP_004493386.1|	4.19e-40	PREDICTED: protein arv1 homolog [Cicer arietinum]
	mes-miR156b	CSVX01070811.1	NA	2.5	-	-	-	-	-
	mes-miR156b	CSVX01056810.1	NA	2.5	GO:0070588,GO:0009626,GO:0005622,GO:0005262,GO:0007263,GO:0005222,GO:0005887,GO:0071805,GO:0005242,GO:0042391,	K05391|1|0.0|1187|cam:101498905|cyclic nucleotide gated channel, other eukaryote	gi|502101741|ref|XP_004491863.1|	0	PREDICTED: cyclic nucleotide-gated ion channel 2 [Cicer arietinum]
	mes-miR156b	CSVX01015211.1	1	1	-	-	-	-	-
	mes-miR156b	CSVX01058515.1	4	NA	-	-	gi|357495573|ref|XP_003618075.1|	0	hypothetical protein MTR_5g098710 [Medicago truncatula]
	mes-miR156b	CSVX01069945.1	2	1	-	-	-	-	-
	mes-miR156b	CSVX01015212.1	1	1	-	-	-	-	-
	mes-miR156b	CSVX01053347.1	NA	2.5	-	K17710|1|2e-93|302|atr:18446702|pentatricopeptide repeat domain-containing protein 1	gi|357477483|ref|XP_003609027.1|	0	PPR containing plant-like protein [Medicago truncatula]
	mes-miR156b	CSVX01060275.1	NA	2.5	GO:0006289,GO:0006357,GO:0008270,GO:0005675,GO:0000439,	K03142|1|0.0|639|cam:101499964|transcription initiation factor TFIIH subunit 2	gi|502108084|ref|XP_004493385.1|	0	PREDICTED: general transcription factor IIH subunit 2 [Cicer arietinum]
	mes-miR156b	CSVX01011289.1	NA	2.5	GO:0008017,GO:0007018,GO:0016887,GO:0005524,GO:0005871,GO:0003777,GO:0005874,	K10406|1|0.0|1644|mtr:MTR_7g109130|kinesin family member C2/C3	gi|922346951|ref|XP_013450387.1|	0	P-loop nucleoside triphosphate hydrolase superfamily protein [Medicago truncatula]
	mes-miR156b	CSVX01015402.1	0	0	-	-	-	-	-
	mes-miR156b	CSVX01050851.1	3	NA	-	-	-	-	-
	mes-miR156b	CSVX01056973.1	1	1	-	-	-	-	-
	mes-miR156b	CSVX01008204.1	NA	2.5	GO:0006289,GO:0006357,GO:0008270,GO:0005675,GO:0000439,	K03142|1|0.0|639|cam:101499964|transcription initiation factor TFIIH subunit 2	gi|502108084|ref|XP_004493385.1|	0	PREDICTED: general transcription factor IIH subunit 2 [Cicer arietinum]
	mtr-miR156g-3p	CSVX01062062.1	NA	2.5	GO:0046856,GO:0016787,	K01099|1|0.0|511|ppp:PHYPADRAFT_146379|inositol polyphosphate 5-phosphatase INPP5B/F [EC:3.1.3.36]!K20279|3|5e-42|171|cre:CHLREDRAFT_147252|synaptojanin [EC:3.1.3.36]	gi|828303923|ref|XP_012569930.1|	0	PREDICTED: type II inositol 1,4,5-trisphosphate 5-phosphatase FRA3 [Cicer arietinum]
	mtr-miR156g-3p	CSVX01049550.1	NA	2.2	-	-	-	-	-
	mtr-miR156g-3p	CSVX01032270.1	NA	2.5	GO:0046856,GO:0016787,	K01099|1|0.0|511|ppp:PHYPADRAFT_146379|inositol polyphosphate 5-phosphatase INPP5B/F [EC:3.1.3.36]!K20279|3|1e-41|171|cre:CHLREDRAFT_147252|synaptojanin [EC:3.1.3.36]	gi|828303923|ref|XP_012569930.1|	0	PREDICTED: type II inositol 1,4,5-trisphosphate 5-phosphatase FRA3 [Cicer arietinum]
	mtr-miR156g-3p	CSVX01022032.1	3.5	2.5	GO:0016788,GO:0016021,GO:0008374,GO:0006629,	K00679|1|0.0|607|cam:101499408|phospholipid:diacylglycerol acyltransferase [EC:2.3.1.158]	gi|502145658|ref|XP_004506121.1|	0	PREDICTED: putative phospholipid:diacylglycerol acyltransferase 2 [Cicer arietinum]
	mtr-miR156g-3p	CSVX01032267.1	NA	2.5	GO:0046856,GO:0016787,	K01099|1|0.0|689|ppp:PHYPADRAFT_146379|inositol polyphosphate 5-phosphatase INPP5B/F [EC:3.1.3.36]!K20279|2|8e-63|239|cre:CHLREDRAFT_147252|synaptojanin [EC:3.1.3.36]	gi|828303923|ref|XP_012569930.1|	0	PREDICTED: type II inositol 1,4,5-trisphosphate 5-phosphatase FRA3 [Cicer arietinum]
	mtr-miR156g-3p	CSVX01025833.1	3.5	NA	GO:0006468,GO:0005524,GO:0016021,GO:0004674,	K04730|1|2e-144|448|pop:POPTR_0017s13170g|interleukin-1 receptor-associated kinase 1 [EC:2.7.11.1]	gi|922344694|ref|XP_013449266.1|	0	feronia receptor-like kinase [Medicago truncatula]
	mtr-miR156g-3p	CSVX01016715.1	3	2	GO:0007165,GO:0006351,	K14491|1|2e-103|320|cam:101508241|two-component response regulator ARR-B family	gi|828313779|ref|XP_012571682.1|	1.1e-102	PREDICTED: two-component response regulator ARR12 [Cicer arietinum]
	mtr-miR156g-3p	CSVX01062059.1	NA	2.5	GO:0004527,GO:0004519,GO:0090305,GO:0046856,GO:0016021,	K01099|1|4e-59|207|ppp:PHYPADRAFT_146379|inositol polyphosphate 5-phosphatase INPP5B/F [EC:3.1.3.36]!K20279|2|2e-24|107|apro:F751_2752|synaptojanin [EC:3.1.3.36]!K01106|3|2e-20|94.0|tcc:TCM_033974|inositol-1,4,5-trisphosphate 5-phosphatase [EC:3.1.3.56]	gi|922403510|ref|XP_013468889.1|	3.74e-166	type I inositol-1,4,5-trisphosphate 5-phosphatase [Medicago truncatula]
	mtr-miR156g-3p	CSVX01057888.1	NA	2.5	GO:0003676,GO:0006950,GO:0009628,	K13162|1|0.0|865|mtr:MTR_3g091800|poly(rC)-binding protein 2/3/4	gi|357463999|ref|XP_003602281.1|	0	RNA-binding KH domain protein [Medicago truncatula]
	mtr-miR156g-3p	CSVX01022038.1	3.5	2.5	GO:0016788,GO:0016021,GO:0008374,GO:0006629,	K00679|1|0.0|675|cam:101499408|phospholipid:diacylglycerol acyltransferase [EC:2.3.1.158]	gi|502145658|ref|XP_004506121.1|	0	PREDICTED: putative phospholipid:diacylglycerol acyltransferase 2 [Cicer arietinum]
	mtr-miR156g-3p	CSVX01016713.1	3	2	GO:0000160,GO:0006355,GO:0003677,GO:0003700,GO:0005634,	K14491|1|0.0|617|mtr:MTR_3g106220|two-component response regulator ARR-B family	gi|357466055|ref|XP_003603312.1|	0	two-component response regulator ARR12-like protein [Medicago truncatula]
	mtr-miR156g-3p	CSVX01040306.1	4	NA	-	-	-	-	-
	mtr-miR156g-3p	CSVX01062061.1	NA	2.5	GO:0046856,GO:0016787,	K01099|1|0.0|709|ppp:PHYPADRAFT_146379|inositol polyphosphate 5-phosphatase INPP5B/F [EC:3.1.3.36]!K20279|2|1e-63|239|cre:CHLREDRAFT_147252|synaptojanin [EC:3.1.3.36]	gi|828303923|ref|XP_012569930.1|	0	PREDICTED: type II inositol 1,4,5-trisphosphate 5-phosphatase FRA3 [Cicer arietinum]
	mtr-miR156g-3p	CSVX01022033.1	3.5	2.5	GO:0016788,GO:0016021,GO:0008374,GO:0006629,	K00679|1|0.0|675|cam:101499408|phospholipid:diacylglycerol acyltransferase [EC:2.3.1.158]	gi|502145658|ref|XP_004506121.1|	0	PREDICTED: putative phospholipid:diacylglycerol acyltransferase 2 [Cicer arietinum]
	mtr-miR156g-3p	CSVX01003442.1	NA	2.5	GO:0046856,GO:0016787,	K01099|1|0.0|727|ppp:PHYPADRAFT_146379|inositol polyphosphate 5-phosphatase INPP5B/F [EC:3.1.3.36]!K20279|2|4e-63|239|cre:CHLREDRAFT_147252|synaptojanin [EC:3.1.3.36]	gi|828303923|ref|XP_012569930.1|	0	PREDICTED: type II inositol 1,4,5-trisphosphate 5-phosphatase FRA3 [Cicer arietinum]
	mtr-miR156g-3p	CSVX01022034.1	3.5	2.5	GO:0016788,GO:0016021,GO:0008374,GO:0006629,	K00679|1|0.0|688|cam:101499408|phospholipid:diacylglycerol acyltransferase [EC:2.3.1.158]	gi|502145658|ref|XP_004506121.1|	0	PREDICTED: putative phospholipid:diacylglycerol acyltransferase 2 [Cicer arietinum]
	mtr-miR156g-3p	CSVX01022037.1	3.5	2.5	GO:0016788,GO:0016021,GO:0008374,GO:0006629,	K00679|1|0.0|688|cam:101499408|phospholipid:diacylglycerol acyltransferase [EC:2.3.1.158]	gi|502145658|ref|XP_004506121.1|	0	PREDICTED: putative phospholipid:diacylglycerol acyltransferase 2 [Cicer arietinum]
	mtr-miR156g-3p	CSVX01003439.1	NA	2.5	GO:0004527,GO:0004519,GO:0090305,GO:0046856,GO:0016021,	K01099|1|5e-35|141|ppp:PHYPADRAFT_146379|inositol polyphosphate 5-phosphatase INPP5B/F [EC:3.1.3.36]!K20279|2|5e-08|59.3|cre:CHLREDRAFT_147252|synaptojanin [EC:3.1.3.36]	gi|922403510|ref|XP_013468889.1|	0	type I inositol-1,4,5-trisphosphate 5-phosphatase [Medicago truncatula]
	mtr-miR156g-3p	CSVX01003441.1	NA	2.5	GO:0004527,GO:0004519,GO:0090305,GO:0046856,GO:0016021,	K01099|1|6e-31|122|ppp:PHYPADRAFT_146379|inositol polyphosphate 5-phosphatase INPP5B/F [EC:3.1.3.36]!K20279|2|5e-09|59.3|cre:CHLREDRAFT_147252|synaptojanin [EC:3.1.3.36]	gi|922403510|ref|XP_013468889.1|	4.23e-98	type I inositol-1,4,5-trisphosphate 5-phosphatase [Medicago truncatula]
	mtr-miR156g-3p	CSVX01022036.1	3.5	2.5	GO:0016788,GO:0016021,GO:0008374,GO:0006629,	K00679|1|0.0|1015|mtr:MTR_4g056140|phospholipid:diacylglycerol acyltransferase [EC:2.3.1.158]	gi|922367437|ref|XP_013455885.1|	0	phosphatidylcholine-sterol acyltransferase [Medicago truncatula]
	mtr-miR156g-3p	CSVX01022035.1	3.5	2.5	GO:0016021,GO:0008374,GO:0006629,	K00679|1|5e-116|362|cam:101499408|phospholipid:diacylglycerol acyltransferase [EC:2.3.1.158]	gi|976906612|gb|KVH94029.1|	2.1e-120	Lecithin:cholesterol/phospholipid:diacylglycerol acyltransferase [Cynara cardunculus var. scolymus]
	mtr-miR156g-3p	CSVX01025834.1	3.5	NA	GO:0006468,GO:0005524,GO:0016021,GO:0004674,	K04730|1|2e-143|448|pop:POPTR_0017s13170g|interleukin-1 receptor-associated kinase 1 [EC:2.7.11.1]	gi|922344694|ref|XP_013449266.1|	0	feronia receptor-like kinase [Medicago truncatula]
	mtr-miR156g-3p	CSVX01032269.1	NA	2.5	GO:0046856,GO:0016787,	K01099|1|0.0|511|ppp:PHYPADRAFT_146379|inositol polyphosphate 5-phosphatase INPP5B/F [EC:3.1.3.36]!K20279|3|1e-41|171|cre:CHLREDRAFT_147252|synaptojanin [EC:3.1.3.36]	gi|828303923|ref|XP_012569930.1|	0	PREDICTED: type II inositol 1,4,5-trisphosphate 5-phosphatase FRA3 [Cicer arietinum]
	mtr-miR156g-3p	CSVX01022039.1	3.5	2.5	GO:0016788,GO:0016021,GO:0008374,GO:0006629,	K00679|1|0.0|1025|mtr:MTR_4g056140|phospholipid:diacylglycerol acyltransferase [EC:2.3.1.158]	gi|922367437|ref|XP_013455885.1|	0	phosphatidylcholine-sterol acyltransferase [Medicago truncatula]
	mtr-miR156g-3p	CSVX01003438.1	NA	2.5	GO:0046856,GO:0016787,	K01099|1|0.0|511|ppp:PHYPADRAFT_146379|inositol polyphosphate 5-phosphatase INPP5B/F [EC:3.1.3.36]!K20279|3|9e-42|171|cre:CHLREDRAFT_147252|synaptojanin [EC:3.1.3.36]	gi|828303923|ref|XP_012569930.1|	0	PREDICTED: type II inositol 1,4,5-trisphosphate 5-phosphatase FRA3 [Cicer arietinum]
	mtr-miR156i-3p	CSVX01072183.1	NA	1.8	GO:0000079,GO:0019901,	-	gi|357469999|ref|XP_003605284.1|	1.42e-25	cyclin p4 [Medicago truncatula]
	mtr-miR156i-3p	CSVX01018612.1	NA	2.5	GO:0005737,GO:0016874,GO:0042787,GO:0004842,GO:0005634,	K10592|1|0.0|3635|mtr:MTR_5g066710|E3 ubiquitin-protein ligase HUWE1 [EC:2.3.2.26]	gi|357490095|ref|XP_003615335.1|	0	E3 ubiquitin-protein ligase UPL1-like protein [Medicago truncatula]
	mtr-miR156i-3p	CSVX01015401.1	0	0	-	-	-	-	-
	mtr-miR156i-3p	CSVX01015402.1	0	0	-	-	-	-	-
	mtr-miR156i-3p	CSVX01029116.1	NA	2.5	GO:0005737,GO:0016874,GO:0031625,GO:0006511,GO:0000209,GO:0061630,GO:0005524,GO:0005634,	K10583|1|1e-132|385|cam:101515409|ubiquitin-conjugating enzyme E2 S [EC:2.3.2.23]	gi|502107487|ref|XP_004493279.1|	8.31e-132	PREDICTED: ubiquitin-conjugating enzyme E2 22 [Cicer arietinum]
	mtr-miR156i-3p	CSVX01042975.1	NA	2.5	GO:0000166,	K13525|1|1e-46|168|mtr:MTR_7g101870|transitional endoplasmic reticulum ATPase	gi|922340417|ref|XP_003625676.2|	9.5e-46	ATPase, AAA-type, CDC48 protein [Medicago truncatula]
	mtr-miR156i-3p	CSVX01034576.1	NA	2.5	-	-	-	-	-
	mtr-miR156i-3p	CSVX01018613.1	NA	2.5	GO:0005737,GO:0016874,GO:0042787,GO:0004842,GO:0005634,	K10592|1|0.0|6167|mtr:MTR_5g066710|E3 ubiquitin-protein ligase HUWE1 [EC:2.3.2.26]	gi|357490095|ref|XP_003615335.1|	0	E3 ubiquitin-protein ligase UPL1-like protein [Medicago truncatula]
	mtr-miR156i-3p	CSVX01018610.1	NA	2.5	GO:0005737,GO:0016874,GO:0042787,GO:0004842,GO:0005634,	K10592|1|0.0|2742|mtr:MTR_5g066710|E3 ubiquitin-protein ligase HUWE1 [EC:2.3.2.26]	gi|357490095|ref|XP_003615335.1|	0	E3 ubiquitin-protein ligase UPL1-like protein [Medicago truncatula]
	osa-miR156f-3p	CSVX01007780.1	3.5	2.5	GO:0032508,GO:0006355,GO:0005524,GO:0043141,GO:0005634,	K11338|1|7e-45|126|mtr:MTR_3g061640|RuvB-like protein 2 [EC:3.6.4.12]	gi|357460397|ref|XP_003600480.1|	3.78e-44	P-loop nucleoside triphosphate hydrolase superfamily protein [Medicago truncatula]
	osa-miR156f-3p	CSVX01067840.1	NA	2.5	-	-	-	-	-
	osa-miR156f-3p	CSVX01031665.1	NA	2.5	-	-	-	-	-
	osa-miR156f-3p	CSVX01007774.1	3.5	2.5	-	K11338|1|3e-26|115|mtr:MTR_3g061640|RuvB-like protein 2 [EC:3.6.4.12]	gi|357460397|ref|XP_003600480.1|	1.9e-25	P-loop nucleoside triphosphate hydrolase superfamily protein [Medicago truncatula]
	osa-miR156f-3p	CSVX01031049.1	4	NA	GO:0005737,GO:0006606,GO:0008536,GO:0005635,	K12669|1|3e-41|150|aly:ARALYDRAFT_334448|oligosaccharyltransferase complex subunit gamma!K17265|2|2e-09|60.8|mtr:MTR_4g109640|Ras GTPase-activating protein-binding protein 1 [EC:3.6.4.12 3.6.4.13]	gi|502135290|ref|XP_004502282.1|	9.13e-80	PREDICTED: nuclear transport factor 2-like [Cicer arietinum]
	osa-miR156f-3p	CSVX01007782.1	3.5	2.5	GO:0016787,	K11338|1|4e-27|118|mtr:MTR_3g061640|RuvB-like protein 2 [EC:3.6.4.12]	gi|734314770|gb|KHN01798.1|	2.51e-26	RuvB-like 2 [Glycine soja]
	osa-miR156f-3p	CSVX01033524.1	NA	2.5	-	-	-	-	-
	osa-miR156f-3p	CSVX01018613.1	NA	2.5	GO:0005737,GO:0016874,GO:0042787,GO:0004842,GO:0005634,	K10592|1|0.0|6167|mtr:MTR_5g066710|E3 ubiquitin-protein ligase HUWE1 [EC:2.3.2.26]	gi|357490095|ref|XP_003615335.1|	0	E3 ubiquitin-protein ligase UPL1-like protein [Medicago truncatula]
	osa-miR156f-3p	CSVX01007786.1	3.5	2.5	-	K11338|1|3e-26|115|mtr:MTR_3g061640|RuvB-like protein 2 [EC:3.6.4.12]	gi|357460397|ref|XP_003600480.1|	1.92e-25	P-loop nucleoside triphosphate hydrolase superfamily protein [Medicago truncatula]
	osa-miR156f-3p	CSVX01015956.1	NA	2.5	-	-	-	-	-
	osa-miR156f-3p	CSVX01007775.1	3.5	2.5	-	K11338|1|4e-26|115|mtr:MTR_3g061640|RuvB-like protein 2 [EC:3.6.4.12]	gi|734314770|gb|KHN01798.1|	2.83e-25	RuvB-like 2 [Glycine soja]
	osa-miR156f-3p	CSVX01007777.1	3.5	2.5	GO:0016787,	K11338|1|8e-27|118|mtr:MTR_3g061640|RuvB-like protein 2 [EC:3.6.4.12]	gi|734314770|gb|KHN01798.1|	4.4e-26	RuvB-like 2 [Glycine soja]
	osa-miR156f-3p	CSVX01018612.1	NA	2.5	GO:0005737,GO:0016874,GO:0042787,GO:0004842,GO:0005634,	K10592|1|0.0|3635|mtr:MTR_5g066710|E3 ubiquitin-protein ligase HUWE1 [EC:2.3.2.26]	gi|357490095|ref|XP_003615335.1|	0	E3 ubiquitin-protein ligase UPL1-like protein [Medicago truncatula]
	osa-miR156f-3p	CSVX01015401.1	1	0.5	-	-	-	-	-
	osa-miR156f-3p	CSVX01015402.1	1	0.5	-	-	-	-	-
	osa-miR156f-3p	CSVX01033679.1	NA	2.5	-	-	-	-	-
	osa-miR156f-3p	CSVX01031666.1	NA	2.5	-	-	-	-	-
	osa-miR156f-3p	CSVX01034254.1	NA	2.5	-	-	-	-	-
	osa-miR156f-3p	CSVX01007783.1	3.5	2.5	GO:0016787,	K11338|1|6e-27|118|mtr:MTR_3g061640|RuvB-like protein 2 [EC:3.6.4.12]	gi|734314770|gb|KHN01798.1|	3.53e-26	RuvB-like 2 [Glycine soja]
	osa-miR156f-3p	CSVX01007785.1	3.5	2.5	-	K11338|1|2e-26|115|mtr:MTR_3g061640|RuvB-like protein 2 [EC:3.6.4.12]	gi|357460397|ref|XP_003600480.1|	1.05e-25	P-loop nucleoside triphosphate hydrolase superfamily protein [Medicago truncatula]
	osa-miR156f-3p	CSVX01007776.1	3.5	2.5	GO:0016787,	K11338|1|6e-27|118|mtr:MTR_3g061640|RuvB-like protein 2 [EC:3.6.4.12]	gi|734314770|gb|KHN01798.1|	3.51e-26	RuvB-like 2 [Glycine soja]
	osa-miR156f-3p	CSVX01031664.1	NA	2.5	-	-	-	-	-
	ptc-miR156h	CSVX01020282.1	NA	2.5	GO:0005794,GO:0005774,GO:0005524,GO:0009507,GO:0005783,	K09486|1|0.0|734|mtr:MTR_3g081170|hypoxia up-regulated 1	gi|922381804|ref|XP_013461130.1|	0	heat shock 70 kDa protein [Medicago truncatula]
	ptc-miR156h	CSVX01020424.1	NA	2.5	GO:0016132,GO:0016021,GO:0055114,GO:0010268,GO:0009965,GO:0042814,GO:0048441,GO:0016125,GO:0048443,GO:0020037,GO:0016709,GO:0005506,GO:0008395,	K12637|1|0.0|744|mtr:MTR_5g021220|3-epi-6-deoxocathasterone 23-monooxygenase [EC:1.14.13.112]	gi|357483619|ref|XP_003612096.1|	0	cytochrome P450 family brassinosteroid oxidase [Medicago truncatula]
	ptc-miR156h	CSVX01032053.1	NA	2.5	-	-	-	-	-
	ptc-miR156h	CSVX01015213.1	2	1	-	-	-	-	-
	ptc-miR156h	CSVX01047955.1	0	0	-	-	gi|922342052|ref|XP_013447951.1|	8.7e-86	squamosa promoter-binding-like protein [Medicago truncatula]
	ptc-miR156h	CSVX01052735.1	NA	2.5	GO:0000902,GO:0005886,	K13173|1|6e-07|55.8|rcu:8261782|arginine and glutamate-rich protein 1!K09291|4|4e-06|55.1|gmx:100788022|nucleoprotein TPR	gi|502112044|ref|XP_004494226.1|	0	PREDICTED: uncharacterized protein LOC101495425 [Cicer arietinum]
	ptc-miR156h	CSVX01015211.1	2	1	-	-	-	-	-
	ptc-miR156h	CSVX01059963.1	3.5	2.2	GO:0006623,GO:0045053,GO:0005622,GO:0019898,GO:0016021,	K19525|1|0.0|7636|mtr:MTR_4g123110|vacuolar protein sorting-associated protein 13A/C	gi|922372373|ref|XP_013458344.1|	0	calcium-dependent lipid-binding-like protein [Medicago truncatula]
	ptc-miR156h	CSVX01020279.1	NA	2.5	GO:0017056,GO:0006606,GO:0051292,GO:0005643,GO:0016740,GO:0016973,	K14309|1|2e-53|195|mtr:MTR_2g103370|nuclear pore complex protein Nup93	gi|357455161|ref|XP_003597861.1|	1.44e-52	nucleoporin interacting component, putative [Medicago truncatula]
	ptc-miR156h	CSVX01015212.1	2	1	-	-	-	-	-
	ptc-miR156h	CSVX01015401.1	4	2.5	-	-	-	-	-
	ptc-miR156h	CSVX01032052.1	NA	2.5	-	-	-	-	-
	ptc-miR156h	CSVX01042829.1	3	1.5	GO:0005802,GO:0016021,GO:0009505,GO:0005768,	K17087|1|0.0|753|zma:100284948|transmembrane 9 superfamily member 3!K17085|2|0.0|694|ppp:PHYPADRAFT_216379|transmembrane 9 superfamily member 1	gi|922357020|ref|XP_003616193.2|	0	transmembrane 9 family protein [Medicago truncatula]
	ptc-miR156h	CSVX01032051.1	NA	2.5	-	-	-	-	-
	ptc-miR156h	CSVX01015402.1	4	2.5	-	-	-	-	-
	ptc-miR156h	CSVX01032054.1	NA	2.5	-	-	-	-	-
	ptc-miR156h	CSVX01041969.1	2	1	-	K13415|1|7e-20|98.6|mdm:103401427|protein brassinosteroid insensitive 1 [EC:2.7.10.1 2.7.11.1]	gi|502135299|ref|XP_004502285.1|	0	PREDICTED: squamosa promoter-binding-like protein 2 [Cicer arietinum]
	ptc-miR156h	CSVX01020281.1	NA	2.5	GO:0005794,GO:0005774,GO:0005524,GO:0009507,GO:0005783,	K09486|1|0.0|734|mtr:MTR_3g081170|hypoxia up-regulated 1	gi|922381804|ref|XP_013461130.1|	0	heat shock 70 kDa protein [Medicago truncatula]
	ptc-miR156h	CSVX01021238.1	NA	2	-	K20495|1|8e-14|79.7|adu:107471687|	gi|828331154|ref|XP_012574556.1|	0	PREDICTED: uncharacterized protein LOC101496607, partial [Cicer arietinum]
	ptc-miR156h	CSVX01032055.1	NA	2.5	-	-	-	-	-
	ptc-miR156h	CSVX01056973.1	2	1	-	-	-	-	-
	ptc-miR156h	CSVX01020280.1	NA	2.5	GO:0005794,GO:0005774,GO:0005524,GO:0009507,GO:0005783,	K09486|1|0.0|734|mtr:MTR_3g081170|hypoxia up-regulated 1	gi|922381804|ref|XP_013461130.1|	0	heat shock 70 kDa protein [Medicago truncatula]
	ptc-miR156h	CSVX01032050.1	NA	2.5	-	-	-	-	-
	ptc-miR156j	CSVX01059963.1	3.5	2.2	GO:0006623,GO:0045053,GO:0005622,GO:0019898,GO:0016021,	K19525|1|0.0|7636|mtr:MTR_4g123110|vacuolar protein sorting-associated protein 13A/C	gi|922372373|ref|XP_013458344.1|	0	calcium-dependent lipid-binding-like protein [Medicago truncatula]
	ptc-miR156j	CSVX01020280.1	NA	2.5	GO:0005794,GO:0005774,GO:0005524,GO:0009507,GO:0005783,	K09486|1|0.0|734|mtr:MTR_3g081170|hypoxia up-regulated 1	gi|922381804|ref|XP_013461130.1|	0	heat shock 70 kDa protein [Medicago truncatula]
	ptc-miR156j	CSVX01020424.1	NA	2.5	GO:0016132,GO:0016021,GO:0055114,GO:0010268,GO:0009965,GO:0042814,GO:0048441,GO:0016125,GO:0048443,GO:0020037,GO:0016709,GO:0005506,GO:0008395,	K12637|1|0.0|744|mtr:MTR_5g021220|3-epi-6-deoxocathasterone 23-monooxygenase [EC:1.14.13.112]	gi|357483619|ref|XP_003612096.1|	0	cytochrome P450 family brassinosteroid oxidase [Medicago truncatula]
	ptc-miR156j	CSVX01032053.1	NA	2.5	-	-	-	-	-
	ptc-miR156j	CSVX01015213.1	2	1	-	-	-	-	-
	ptc-miR156j	CSVX01047955.1	0	0	-	-	gi|922342052|ref|XP_013447951.1|	8.7e-86	squamosa promoter-binding-like protein [Medicago truncatula]
	ptc-miR156j	CSVX01052735.1	NA	2.5	GO:0000902,GO:0005886,	K13173|1|6e-07|55.8|rcu:8261782|arginine and glutamate-rich protein 1!K09291|4|4e-06|55.1|gmx:100788022|nucleoprotein TPR	gi|502112044|ref|XP_004494226.1|	0	PREDICTED: uncharacterized protein LOC101495425 [Cicer arietinum]
	ptc-miR156j	CSVX01015211.1	2	1	-	-	-	-	-
	ptc-miR156j	CSVX01020279.1	NA	2.5	GO:0017056,GO:0006606,GO:0051292,GO:0005643,GO:0016740,GO:0016973,	K14309|1|2e-53|195|mtr:MTR_2g103370|nuclear pore complex protein Nup93	gi|357455161|ref|XP_003597861.1|	1.44e-52	nucleoporin interacting component, putative [Medicago truncatula]
	ptc-miR156j	CSVX01021239.1	NA	2	-	K20495|1|8e-14|79.7|adu:107471687|	gi|828331154|ref|XP_012574556.1|	0	PREDICTED: uncharacterized protein LOC101496607, partial [Cicer arietinum]
	ptc-miR156j	CSVX01015212.1	2	1	-	-	-	-	-
	ptc-miR156j	CSVX01015401.1	4	2.5	-	-	-	-	-
	ptc-miR156j	CSVX01032052.1	NA	2.5	-	-	-	-	-
	ptc-miR156j	CSVX01042829.1	3	1.5	GO:0005802,GO:0016021,GO:0009505,GO:0005768,	K17087|1|0.0|753|zma:100284948|transmembrane 9 superfamily member 3!K17085|2|0.0|694|ppp:PHYPADRAFT_216379|transmembrane 9 superfamily member 1	gi|922357020|ref|XP_003616193.2|	0	transmembrane 9 family protein [Medicago truncatula]
	ptc-miR156j	CSVX01015402.1	4	2.5	-	-	-	-	-
	ptc-miR156j	CSVX01032051.1	NA	2.5	-	-	-	-	-
	ptc-miR156j	CSVX01032054.1	NA	2.5	-	-	-	-	-
	ptc-miR156j	CSVX01041969.1	2	1	-	K13415|1|7e-20|98.6|mdm:103401427|protein brassinosteroid insensitive 1 [EC:2.7.10.1 2.7.11.1]	gi|502135299|ref|XP_004502285.1|	0	PREDICTED: squamosa promoter-binding-like protein 2 [Cicer arietinum]
	ptc-miR156j	CSVX01021238.1	NA	2	-	K20495|1|8e-14|79.7|adu:107471687|	gi|828331154|ref|XP_012574556.1|	0	PREDICTED: uncharacterized protein LOC101496607, partial [Cicer arietinum]
	ptc-miR156j	CSVX01032055.1	NA	2.5	-	-	-	-	-
	ptc-miR156j	CSVX01056973.1	2	1	-	-	-	-	-
	ptc-miR156j	CSVX01020282.1	NA	2.5	GO:0005794,GO:0005774,GO:0005524,GO:0009507,GO:0005783,	K09486|1|0.0|734|mtr:MTR_3g081170|hypoxia up-regulated 1	gi|922381804|ref|XP_013461130.1|	0	heat shock 70 kDa protein [Medicago truncatula]
	ptc-miR156j	CSVX01032050.1	NA	2.5	-	-	-	-	-
	rco-miR156d	CSVX01052962.1	NA	2.5	-	-	-	-	-
	rco-miR156d	CSVX01060276.1	NA	2.5	GO:0006289,GO:0006357,GO:0008270,GO:0005675,GO:0000439,	K03142|1|0.0|639|cam:101499964|transcription initiation factor TFIIH subunit 2	gi|502108084|ref|XP_004493385.1|	0	PREDICTED: general transcription factor IIH subunit 2 [Cicer arietinum]
	rco-miR156d	CSVX01015213.1	1	1	-	-	-	-	-
	rco-miR156d	CSVX01047955.1	3	2	-	-	gi|922342052|ref|XP_013447951.1|	8.7e-86	squamosa promoter-binding-like protein [Medicago truncatula]
	rco-miR156d	CSVX01035062.1	NA	2.5	-	-	-	-	-
	rco-miR156d	CSVX01033407.1	NA	2.5	GO:0016021,GO:0032366,GO:0032541,GO:0016125,GO:0006665,GO:0097036,GO:0005794,	-	gi|502108089|ref|XP_004493386.1|	4.19e-40	PREDICTED: protein arv1 homolog [Cicer arietinum]
	rco-miR156d	CSVX01070811.1	NA	2.5	-	-	-	-	-
	rco-miR156d	CSVX01056810.1	NA	2.5	GO:0070588,GO:0009626,GO:0005622,GO:0005262,GO:0007263,GO:0005222,GO:0005887,GO:0071805,GO:0005242,GO:0042391,	K05391|1|0.0|1187|cam:101498905|cyclic nucleotide gated channel, other eukaryote	gi|502101741|ref|XP_004491863.1|	0	PREDICTED: cyclic nucleotide-gated ion channel 2 [Cicer arietinum]
	rco-miR156d	CSVX01047931.1	4	2	GO:0016874,GO:0010099,GO:0005634,	K20217|1|2e-110|321|mtr:MTR_8g085690|ubiquitin-conjugating enzyme E2 E [EC:2.3.2.23]	gi|357518847|ref|XP_003629712.1|	1.08e-109	ubiquitin-conjugating enzyme [Medicago truncatula]
	rco-miR156d	CSVX01015211.1	1	1	-	-	-	-	-
	rco-miR156d	CSVX01004357.1	NA	2.5	-	-	-	-	-
	rco-miR156d	CSVX01008198.1	NA	2.5	GO:0016021,GO:0032366,GO:0032541,GO:0016125,GO:0006665,GO:0097036,GO:0005794,	-	gi|502108089|ref|XP_004493386.1|	3.97e-40	PREDICTED: protein arv1 homolog [Cicer arietinum]
	rco-miR156d	CSVX01041334.1	4	NA	-	-	-	-	-
	rco-miR156d	CSVX01069945.1	2	1	-	-	-	-	-
	rco-miR156d	CSVX01015212.1	1	1	-	-	-	-	-
	rco-miR156d	CSVX01060275.1	NA	2.5	GO:0006289,GO:0006357,GO:0008270,GO:0005675,GO:0000439,	K03142|1|0.0|639|cam:101499964|transcription initiation factor TFIIH subunit 2	gi|502108084|ref|XP_004493385.1|	0	PREDICTED: general transcription factor IIH subunit 2 [Cicer arietinum]
	rco-miR156d	CSVX01015401.1	0	0	-	-	-	-	-
	rco-miR156d	CSVX01053347.1	NA	2.5	-	K17710|1|2e-93|302|atr:18446702|pentatricopeptide repeat domain-containing protein 1	gi|357477483|ref|XP_003609027.1|	0	PPR containing plant-like protein [Medicago truncatula]
	rco-miR156d	CSVX01011289.1	NA	2.5	GO:0008017,GO:0007018,GO:0016887,GO:0005524,GO:0005871,GO:0003777,GO:0005874,	K10406|1|0.0|1644|mtr:MTR_7g109130|kinesin family member C2/C3	gi|922346951|ref|XP_013450387.1|	0	P-loop nucleoside triphosphate hydrolase superfamily protein [Medicago truncatula]
	rco-miR156d	CSVX01059680.1	NA	2.5	-	-	-	-	-
	rco-miR156d	CSVX01008199.1	NA	2.5	GO:0016021,GO:0032366,GO:0032541,GO:0016125,GO:0006665,GO:0097036,GO:0005794,	-	gi|502108089|ref|XP_004493386.1|	4.36e-40	PREDICTED: protein arv1 homolog [Cicer arietinum]
	rco-miR156d	CSVX01015402.1	0	0	-	-	-	-	-
	rco-miR156d	CSVX01008206.1	NA	2.5	GO:0032366,GO:0032541,GO:0016125,GO:0006665,GO:0097036,GO:0016020,GO:0005794,	-	gi|502108089|ref|XP_004493386.1|	7.37e-92	PREDICTED: protein arv1 homolog [Cicer arietinum]
	rco-miR156d	CSVX01041969.1	2	1.5	-	K13415|1|7e-20|98.6|mdm:103401427|protein brassinosteroid insensitive 1 [EC:2.7.10.1 2.7.11.1]	gi|502135299|ref|XP_004502285.1|	0	PREDICTED: squamosa promoter-binding-like protein 2 [Cicer arietinum]
	rco-miR156d	CSVX01008212.1	NA	2.5	GO:0032366,GO:0032541,GO:0016125,GO:0006665,GO:0097036,GO:0016020,GO:0005794,	-	gi|502108089|ref|XP_004493386.1|	8.25e-92	PREDICTED: protein arv1 homolog [Cicer arietinum]
	rco-miR156d	CSVX01011290.1	NA	2.5	GO:0008017,GO:0007018,GO:0016887,GO:0005524,GO:0005871,GO:0003777,GO:0005874,	K10406|1|0.0|1564|mtr:MTR_7g109130|kinesin family member C2/C3	gi|922340523|ref|XP_003625931.2|	0	P-loop nucleoside triphosphate hydrolase superfamily protein [Medicago truncatula]
	rco-miR156d	CSVX01052111.1	NA	2.5	GO:0016020,	K20283|1|5e-14|79.7|pmum:103329076|golgin subfamily A member 4	gi|502094911|ref|XP_004490326.1|	0	PREDICTED: WPP domain-interacting tail-anchored protein 2 isoform X1 [Cicer arietinum]
	rco-miR156d	CSVX01035059.1	NA	2.5	-	-	-	-	-
	rco-miR156d	CSVX01056973.1	1	1	-	-	-	-	-
	rco-miR156d	CSVX01047000.1	NA	2.5	-	-	-	-	-
	stu-miR156d-3p	CSVX01026569.1	NA	2.5	GO:0006633,GO:0031408,GO:0046872,GO:0016702,GO:0055114,	K15718|1|0.0|1530|mtr:MTR_1g083020|linoleate 9S-lipoxygenase [EC:1.13.11.58]	gi|357441685|ref|XP_003591120.1|	0	linoleate 9S-lipoxygenase-like protein [Medicago truncatula]
	stu-miR156d-3p	CSVX01044882.1	3.5	2	-	K11423|1|9e-19|84.0|vra:106757245|histone-lysine N-methyltransferase SETD2 [EC:2.1.1.43]	gi|965664019|dbj|BAT79728.1|	2.14e-19	hypothetical protein VIGAN_02265300 [Vigna angularis var. angularis]
	stu-miR156d-3p	CSVX01015213.1	NA	2.5	-	-	-	-	-
	stu-miR156d-3p	CSVX01024853.1	4	2.5	GO:0016021,GO:0006506,GO:0031501,GO:0004584,GO:0097502,GO:0005789,	K07542|1|0.0|587|mtr:MTR_4g084070|phosphatidylinositol glycan, class V [EC:2.4.1.-]	gi|357475203|ref|XP_003607887.1|	0	mannosyltransferase PIG-V [Medicago truncatula]
	stu-miR156d-3p	CSVX01015212.1	NA	2.5	-	-	-	-	-
	stu-miR156d-3p	CSVX01010673.1	4	NA	-	-	-	-	-
	stu-miR156d-3p	CSVX01026568.1	NA	2.5	GO:0006633,GO:0031408,GO:0046872,GO:0016702,GO:0055114,	K15718|1|0.0|1530|mtr:MTR_1g083020|linoleate 9S-lipoxygenase [EC:1.13.11.58]	gi|357441685|ref|XP_003591120.1|	0	linoleate 9S-lipoxygenase-like protein [Medicago truncatula]
	stu-miR156d-3p	CSVX01015211.1	NA	2.5	-	-	-	-	-
	stu-miR156d-3p	CSVX01024852.1	4	2.5	GO:0016021,GO:0006506,GO:0031501,GO:0004584,GO:0097502,GO:0005789,	K07542|1|0.0|786|mtr:MTR_4g084070|phosphatidylinositol glycan, class V [EC:2.4.1.-]	gi|357475203|ref|XP_003607887.1|	0	mannosyltransferase PIG-V [Medicago truncatula]
	stu-miR156d-3p	CSVX01056973.1	NA	2.5	-	-	-	-	-
	stu-miR156d-3p	CSVX01010672.1	4	NA	-	-	-	-	-
	stu-miR156d-3p	CSVX01067544.1	NA	2.5	-	-	gi|902182605|gb|KNA09954.1|	3.88e-07	hypothetical protein SOVF_148770 [Spinacia oleracea]
	stu-miR156d-3p	CSVX01010674.1	4	NA	-	-	-	-	-
	stu-miR156f-5p	CSVX01026288.1	NA	2.5	-	-	gi|357466347|ref|XP_003603458.1|	4.21e-56	hypothetical protein MTR_3g107890 [Medicago truncatula]
	stu-miR156f-5p	CSVX01035062.1	NA	2	-	-	-	-	-
	stu-miR156f-5p	CSVX01047931.1	3	2	GO:0016874,GO:0010099,GO:0005634,	K20217|1|2e-110|321|mtr:MTR_8g085690|ubiquitin-conjugating enzyme E2 E [EC:2.3.2.23]	gi|357518847|ref|XP_003629712.1|	1.08e-109	ubiquitin-conjugating enzyme [Medicago truncatula]
	stu-miR156f-5p	CSVX01004357.1	NA	2	-	-	-	-	-
	stu-miR156f-5p	CSVX01042521.1	4	NA	-	-	gi|922407143|ref|XP_013469937.1|	0	transmembrane protein, putative [Medicago truncatula]
	stu-miR156f-5p	CSVX01015401.1	1	0.5	-	-	-	-	-
	stu-miR156f-5p	CSVX01059680.1	NA	2	-	-	-	-	-
	stu-miR156f-5p	CSVX01031792.1	4	2.2	GO:0005794,GO:0036065,GO:0009969,GO:0008107,GO:0009832,GO:0016021,	K13681|1|0.0|850|cam:101494716|xyloglucan fucosyltransferase [EC:2.4.1.-]	gi|502080569|ref|XP_004486606.1|	0	PREDICTED: galactoside 2-alpha-L-fucosyltransferase-like isoform X1 [Cicer arietinum]
	stu-miR156f-5p	CSVX01011290.1	3	1.8	GO:0008017,GO:0007018,GO:0016887,GO:0005524,GO:0005871,GO:0003777,GO:0005874,	K10406|1|0.0|1564|mtr:MTR_7g109130|kinesin family member C2/C3	gi|922340523|ref|XP_003625931.2|	0	P-loop nucleoside triphosphate hydrolase superfamily protein [Medicago truncatula]
	stu-miR156f-5p	CSVX01041969.1	2	1.5	-	K13415|1|7e-20|98.6|mdm:103401427|protein brassinosteroid insensitive 1 [EC:2.7.10.1 2.7.11.1]	gi|502135299|ref|XP_004502285.1|	0	PREDICTED: squamosa promoter-binding-like protein 2 [Cicer arietinum]
	stu-miR156f-5p	CSVX01052111.1	4	2.2	GO:0016020,	K20283|1|5e-14|79.7|pmum:103329076|golgin subfamily A member 4	gi|502094911|ref|XP_004490326.1|	0	PREDICTED: WPP domain-interacting tail-anchored protein 2 isoform X1 [Cicer arietinum]
	stu-miR156f-5p	CSVX01035059.1	NA	2	-	-	-	-	-
	stu-miR156f-5p	CSVX01068349.1	4	NA	-	-	-	-	-
	stu-miR156f-5p	CSVX01047000.1	3.5	2.5	-	-	-	-	-
	stu-miR156f-5p	CSVX01015213.1	2	1.5	-	-	-	-	-
	stu-miR156f-5p	CSVX01047955.1	NA	2.5	-	-	gi|922342052|ref|XP_013447951.1|	8.7e-86	squamosa promoter-binding-like protein [Medicago truncatula]
	stu-miR156f-5p	CSVX01055584.1	4	NA	GO:0005524,	K18798|1|0.0|896|mtr:MTR_4g129950|peroxisome-assembly ATPase [EC:3.6.4.7]	gi|922372829|ref|XP_013458571.1|	0	AFG1-family ATPase [Medicago truncatula]
	stu-miR156f-5p	CSVX01019332.1	4	NA	-	-	gi|703137729|ref|XP_010106532.1|	2.26e-10	Protein TOC75-3 [Morus notabilis]
	stu-miR156f-5p	CSVX01070811.1	NA	2.5	-	-	-	-	-
	stu-miR156f-5p	CSVX01019333.1	4	NA	GO:0044425,GO:0006886,GO:0009707,	K14802|1|6e-06|51.2|mtr:MTR_7g073480|phospholipid-transporting ATPase [EC:3.6.3.1]	gi|703137729|ref|XP_010106532.1|	7.67e-11	Protein TOC75-3 [Morus notabilis]
	stu-miR156f-5p	CSVX01015211.1	2	1.5	-	-	-	-	-
	stu-miR156f-5p	CSVX01019329.1	4	NA	-	-	gi|955395169|ref|XP_014628626.1|	1.54e-19	PREDICTED: uncharacterized protein LOC106797869 [Glycine max]
	stu-miR156f-5p	CSVX01031793.1	4	2.2	GO:0005794,GO:0036065,GO:0009969,GO:0008107,GO:0009832,GO:0016021,	K13681|1|0.0|895|cam:101494716|xyloglucan fucosyltransferase [EC:2.4.1.-]	gi|502080569|ref|XP_004486606.1|	0	PREDICTED: galactoside 2-alpha-L-fucosyltransferase-like isoform X1 [Cicer arietinum]
	stu-miR156f-5p	CSVX01019330.1	4	NA	GO:0044425,GO:0006886,GO:0009707,	-	gi|955395169|ref|XP_014628626.1|	2.2e-19	PREDICTED: uncharacterized protein LOC106797869 [Glycine max]
	stu-miR156f-5p	CSVX01044690.1	NA	2.5	-	-	-	-	-
	stu-miR156f-5p	CSVX01058515.1	3.5	2.5	-	-	gi|357495573|ref|XP_003618075.1|	0	hypothetical protein MTR_5g098710 [Medicago truncatula]
	stu-miR156f-5p	CSVX01071571.1	NA	2	GO:0005634,GO:0003677,	-	gi|357465027|ref|XP_003602795.1|	3.55e-30	squamosa promoter-binding 13A-like protein [Medicago truncatula]
	stu-miR156f-5p	CSVX01069945.1	4	2	-	-	-	-	-
	stu-miR156f-5p	CSVX01015212.1	2	1.5	-	-	-	-	-
	stu-miR156f-5p	CSVX01053347.1	3.5	1.8	-	K17710|1|2e-93|302|atr:18446702|pentatricopeptide repeat domain-containing protein 1	gi|357477483|ref|XP_003609027.1|	0	PPR containing plant-like protein [Medicago truncatula]
	stu-miR156f-5p	CSVX01011289.1	3	1.8	GO:0008017,GO:0007018,GO:0016887,GO:0005524,GO:0005871,GO:0003777,GO:0005874,	K10406|1|0.0|1644|mtr:MTR_7g109130|kinesin family member C2/C3	gi|922346951|ref|XP_013450387.1|	0	P-loop nucleoside triphosphate hydrolase superfamily protein [Medicago truncatula]
	stu-miR156f-5p	CSVX01015402.1	1	0.5	-	-	-	-	-
	stu-miR156f-5p	CSVX01056973.1	2	1.5	-	-	-	-	-
	stu-miR156f-5p	CSVX01047427.1	4	NA	GO:0016746,GO:0016021,GO:0008152,	K13510|1|1e-75|236|mtr:MTR_1g022005|lysophosphatidylcholine acyltransferase / lyso-PAF acetyltransferase [EC:2.3.1.23 2.3.1.67]	gi|922397744|ref|XP_013466062.1|	6.81e-75	phospholipid/glycerol acyltransferase family protein [Medicago truncatula]
	vvi-miR156c	CSVX01052962.1	NA	2.5	-	-	-	-	-
	vvi-miR156c	CSVX01060276.1	NA	2.5	GO:0006289,GO:0006357,GO:0008270,GO:0005675,GO:0000439,	K03142|1|0.0|639|cam:101499964|transcription initiation factor TFIIH subunit 2	gi|502108084|ref|XP_004493385.1|	0	PREDICTED: general transcription factor IIH subunit 2 [Cicer arietinum]
	vvi-miR156c	CSVX01026288.1	NA	2.5	-	-	gi|357466347|ref|XP_003603458.1|	4.21e-56	hypothetical protein MTR_3g107890 [Medicago truncatula]
	vvi-miR156c	CSVX01047931.1	3	2	GO:0016874,GO:0010099,GO:0005634,	K20217|1|2e-110|321|mtr:MTR_8g085690|ubiquitin-conjugating enzyme E2 E [EC:2.3.2.23]	gi|357518847|ref|XP_003629712.1|	1.08e-109	ubiquitin-conjugating enzyme [Medicago truncatula]
	vvi-miR156c	CSVX01026287.1	NA	2.5	-	-	gi|357466347|ref|XP_003603458.1|	1.69e-71	hypothetical protein MTR_3g107890 [Medicago truncatula]
	vvi-miR156c	CSVX01008211.1	NA	2.5	GO:0032366,GO:0032541,GO:0016125,GO:0006665,GO:0097036,GO:0016020,GO:0005794,	-	gi|502108089|ref|XP_004493386.1|	8.62e-92	PREDICTED: protein arv1 homolog [Cicer arietinum]
	vvi-miR156c	CSVX01004357.1	NA	2.5	-	-	-	-	-
	vvi-miR156c	CSVX01008198.1	NA	2.5	GO:0016021,GO:0032366,GO:0032541,GO:0016125,GO:0006665,GO:0097036,GO:0005794,	-	gi|502108089|ref|XP_004493386.1|	3.97e-40	PREDICTED: protein arv1 homolog [Cicer arietinum]
	vvi-miR156c	CSVX01052034.1	NA	2.5	-	-	-	-	-
	vvi-miR156c	CSVX01003794.1	NA	2.5	-	-	-	-	-
	vvi-miR156c	CSVX01008205.1	NA	2.5	GO:0006289,GO:0006357,GO:0008270,GO:0005675,GO:0000439,	K03142|1|0.0|639|cam:101499964|transcription initiation factor TFIIH subunit 2	gi|502108084|ref|XP_004493385.1|	0	PREDICTED: general transcription factor IIH subunit 2 [Cicer arietinum]
	vvi-miR156c	CSVX01008202.1	NA	2.5	GO:0006289,GO:0006357,GO:0008270,GO:0005675,GO:0000439,	K03142|1|0.0|639|cam:101499964|transcription initiation factor TFIIH subunit 2	gi|502108084|ref|XP_004493385.1|	0	PREDICTED: general transcription factor IIH subunit 2 [Cicer arietinum]
	vvi-miR156c	CSVX01015401.1	0	0	-	-	-	-	-
	vvi-miR156c	CSVX01023665.1	NA	2.5	GO:0016021,GO:0016740,	K13680|1|5e-139|432|smo:SELMODRAFT_230176|beta-mannan synthase [EC:2.4.1.32]	gi|922383194|ref|XP_013461819.1|	0	xyloglucan glycosyltransferase [Medicago truncatula]
	vvi-miR156c	CSVX01059680.1	NA	2	-	-	-	-	-
	vvi-miR156c	CSVX01008203.1	NA	2.5	GO:0032366,GO:0032541,GO:0016125,GO:0006665,GO:0097036,GO:0016020,GO:0005794,	-	gi|502108089|ref|XP_004493386.1|	7.06e-92	PREDICTED: protein arv1 homolog [Cicer arietinum]
	vvi-miR156c	CSVX01041969.1	1	1	-	K13415|1|7e-20|98.6|mdm:103401427|protein brassinosteroid insensitive 1 [EC:2.7.10.1 2.7.11.1]	gi|502135299|ref|XP_004502285.1|	0	PREDICTED: squamosa promoter-binding-like protein 2 [Cicer arietinum]
	vvi-miR156c	CSVX01011290.1	NA	2.5	GO:0008017,GO:0007018,GO:0016887,GO:0005524,GO:0005871,GO:0003777,GO:0005874,	K10406|1|0.0|1564|mtr:MTR_7g109130|kinesin family member C2/C3	gi|922340523|ref|XP_003625931.2|	0	P-loop nucleoside triphosphate hydrolase superfamily protein [Medicago truncatula]
	vvi-miR156c	CSVX01035059.1	NA	2	-	-	-	-	-
	vvi-miR156c	CSVX01047000.1	3.5	2	-	-	-	-	-
	vvi-miR156c	CSVX01015213.1	1	1	-	-	-	-	-
	vvi-miR156c	CSVX01047955.1	3	2	-	-	gi|922342052|ref|XP_013447951.1|	8.7e-86	squamosa promoter-binding-like protein [Medicago truncatula]
	vvi-miR156c	CSVX01008201.1	NA	2.5	GO:0006289,GO:0006357,GO:0008270,GO:0005675,GO:0000439,	K03142|1|0.0|639|cam:101499964|transcription initiation factor TFIIH subunit 2	gi|502108084|ref|XP_004493385.1|	0	PREDICTED: general transcription factor IIH subunit 2 [Cicer arietinum]
	vvi-miR156c	CSVX01033407.1	NA	2.5	GO:0016021,GO:0032366,GO:0032541,GO:0016125,GO:0006665,GO:0097036,GO:0005794,	-	gi|502108089|ref|XP_004493386.1|	4.19e-40	PREDICTED: protein arv1 homolog [Cicer arietinum]
	vvi-miR156c	CSVX01070811.1	NA	2.5	-	-	-	-	-
	vvi-miR156c	CSVX01056810.1	NA	2.5	GO:0070588,GO:0009626,GO:0005622,GO:0005262,GO:0007263,GO:0005222,GO:0005887,GO:0071805,GO:0005242,GO:0042391,	K05391|1|0.0|1187|cam:101498905|cyclic nucleotide gated channel, other eukaryote	gi|502101741|ref|XP_004491863.1|	0	PREDICTED: cyclic nucleotide-gated ion channel 2 [Cicer arietinum]
	vvi-miR156c	CSVX01015211.1	1	1	-	-	-	-	-
	vvi-miR156c	CSVX01058515.1	4	NA	-	-	gi|357495573|ref|XP_003618075.1|	0	hypothetical protein MTR_5g098710 [Medicago truncatula]
	vvi-miR156c	CSVX01069945.1	2	1	-	-	-	-	-
	vvi-miR156c	CSVX01015212.1	1	1	-	-	-	-	-
	vvi-miR156c	CSVX01060275.1	NA	2.5	GO:0006289,GO:0006357,GO:0008270,GO:0005675,GO:0000439,	K03142|1|0.0|639|cam:101499964|transcription initiation factor TFIIH subunit 2	gi|502108084|ref|XP_004493385.1|	0	PREDICTED: general transcription factor IIH subunit 2 [Cicer arietinum]
	vvi-miR156c	CSVX01053347.1	NA	2.5	-	K17710|1|2e-93|302|atr:18446702|pentatricopeptide repeat domain-containing protein 1	gi|357477483|ref|XP_003609027.1|	0	PPR containing plant-like protein [Medicago truncatula]
	vvi-miR156c	CSVX01011289.1	NA	2.5	GO:0008017,GO:0007018,GO:0016887,GO:0005524,GO:0005871,GO:0003777,GO:0005874,	K10406|1|0.0|1644|mtr:MTR_7g109130|kinesin family member C2/C3	gi|922346951|ref|XP_013450387.1|	0	P-loop nucleoside triphosphate hydrolase superfamily protein [Medicago truncatula]
	vvi-miR156c	CSVX01015402.1	0	0	-	-	-	-	-
	vvi-miR156c	CSVX01050851.1	3	NA	-	-	-	-	-
	vvi-miR156c	CSVX01008212.1	NA	2.5	GO:0032366,GO:0032541,GO:0016125,GO:0006665,GO:0097036,GO:0016020,GO:0005794,	-	gi|502108089|ref|XP_004493386.1|	8.25e-92	PREDICTED: protein arv1 homolog [Cicer arietinum]
	vvi-miR156c	CSVX01056973.1	1	1	-	-	-	-	-
	vvi-miR156c	CSVX01008204.1	NA	2.5	GO:0006289,GO:0006357,GO:0008270,GO:0005675,GO:0000439,	K03142|1|0.0|639|cam:101499964|transcription initiation factor TFIIH subunit 2	gi|502108084|ref|XP_004493385.1|	0	PREDICTED: general transcription factor IIH subunit 2 [Cicer arietinum]
	zma-miR156e-3p	CSVX01018613.1	4	2	GO:0005737,GO:0016874,GO:0042787,GO:0004842,GO:0005634,	K10592|1|0.0|6167|mtr:MTR_5g066710|E3 ubiquitin-protein ligase HUWE1 [EC:2.3.2.26]	gi|357490095|ref|XP_003615335.1|	0	E3 ubiquitin-protein ligase UPL1-like protein [Medicago truncatula]
	zma-miR156e-3p	CSVX01056977.1	4	2.5	-	-	-	-	-
	zma-miR156e-3p	CSVX01018612.1	4	2	GO:0005737,GO:0016874,GO:0042787,GO:0004842,GO:0005634,	K10592|1|0.0|3635|mtr:MTR_5g066710|E3 ubiquitin-protein ligase HUWE1 [EC:2.3.2.26]	gi|357490095|ref|XP_003615335.1|	0	E3 ubiquitin-protein ligase UPL1-like protein [Medicago truncatula]
	zma-miR156e-3p	CSVX01015401.1	4	2	-	-	-	-	-
	zma-miR156e-3p	CSVX01018610.1	4	2	GO:0005737,GO:0016874,GO:0042787,GO:0004842,GO:0005634,	K10592|1|0.0|2742|mtr:MTR_5g066710|E3 ubiquitin-protein ligase HUWE1 [EC:2.3.2.26]	gi|357490095|ref|XP_003615335.1|	0	E3 ubiquitin-protein ligase UPL1-like protein [Medicago truncatula]
	zma-miR156e-3p	CSVX01015402.1	4	2	-	-	-	-	-
	aly-miR157d-3p	CSVX01026568.1	4	2	GO:0006633,GO:0031408,GO:0046872,GO:0016702,GO:0055114,	K15718|1|0.0|1530|mtr:MTR_1g083020|linoleate 9S-lipoxygenase [EC:1.13.11.58]	gi|357441685|ref|XP_003591120.1|	0	linoleate 9S-lipoxygenase-like protein [Medicago truncatula]
	bol-miR157a	CSVX01032053.1	NA	2.5	-	-	-	-	-
	bol-miR157a	CSVX01020424.1	NA	2.5	GO:0016132,GO:0016021,GO:0055114,GO:0010268,GO:0009965,GO:0042814,GO:0048441,GO:0016125,GO:0048443,GO:0020037,GO:0016709,GO:0005506,GO:0008395,	K12637|1|0.0|744|mtr:MTR_5g021220|3-epi-6-deoxocathasterone 23-monooxygenase [EC:1.14.13.112]	gi|357483619|ref|XP_003612096.1|	0	cytochrome P450 family brassinosteroid oxidase [Medicago truncatula]
	bol-miR157a	CSVX01015213.1	2	1	-	-	-	-	-
	bol-miR157a	CSVX01047955.1	0	0	-	-	gi|922342052|ref|XP_013447951.1|	8.7e-86	squamosa promoter-binding-like protein [Medicago truncatula]
	bol-miR157a	CSVX01052735.1	NA	2.5	GO:0000902,GO:0005886,	K13173|1|6e-07|55.8|rcu:8261782|arginine and glutamate-rich protein 1!K09291|4|4e-06|55.1|gmx:100788022|nucleoprotein TPR	gi|502112044|ref|XP_004494226.1|	0	PREDICTED: uncharacterized protein LOC101495425 [Cicer arietinum]
	bol-miR157a	CSVX01015211.1	2	1	-	-	-	-	-
	bol-miR157a	CSVX01059963.1	3.5	2.2	GO:0006623,GO:0045053,GO:0005622,GO:0019898,GO:0016021,	K19525|1|0.0|7636|mtr:MTR_4g123110|vacuolar protein sorting-associated protein 13A/C	gi|922372373|ref|XP_013458344.1|	0	calcium-dependent lipid-binding-like protein [Medicago truncatula]
	bol-miR157a	CSVX01021239.1	NA	2	-	K20495|1|8e-14|79.7|adu:107471687|	gi|828331154|ref|XP_012574556.1|	0	PREDICTED: uncharacterized protein LOC101496607, partial [Cicer arietinum]
	bol-miR157a	CSVX01015212.1	2	1	-	-	-	-	-
	bol-miR157a	CSVX01015401.1	4	2.5	-	-	-	-	-
	bol-miR157a	CSVX01032052.1	NA	2.5	-	-	-	-	-
	bol-miR157a	CSVX01042829.1	3	1.5	GO:0005802,GO:0016021,GO:0009505,GO:0005768,	K17087|1|0.0|753|zma:100284948|transmembrane 9 superfamily member 3!K17085|2|0.0|694|ppp:PHYPADRAFT_216379|transmembrane 9 superfamily member 1	gi|922357020|ref|XP_003616193.2|	0	transmembrane 9 family protein [Medicago truncatula]
	bol-miR157a	CSVX01015402.1	4	2.5	-	-	-	-	-
	bol-miR157a	CSVX01020281.1	NA	2.5	GO:0005794,GO:0005774,GO:0005524,GO:0009507,GO:0005783,	K09486|1|0.0|734|mtr:MTR_3g081170|hypoxia up-regulated 1	gi|922381804|ref|XP_013461130.1|	0	heat shock 70 kDa protein [Medicago truncatula]
	bol-miR157a	CSVX01021238.1	NA	2	-	K20495|1|8e-14|79.7|adu:107471687|	gi|828331154|ref|XP_012574556.1|	0	PREDICTED: uncharacterized protein LOC101496607, partial [Cicer arietinum]
	bol-miR157a	CSVX01041969.1	2	1	-	K13415|1|7e-20|98.6|mdm:103401427|protein brassinosteroid insensitive 1 [EC:2.7.10.1 2.7.11.1]	gi|502135299|ref|XP_004502285.1|	0	PREDICTED: squamosa promoter-binding-like protein 2 [Cicer arietinum]
	bol-miR157a	CSVX01032054.1	NA	2.5	-	-	-	-	-
	bol-miR157a	CSVX01032055.1	NA	2.5	-	-	-	-	-
	bol-miR157a	CSVX01056973.1	2	1	-	-	-	-	-
	bol-miR157a	CSVX01020280.1	NA	2.5	GO:0005794,GO:0005774,GO:0005524,GO:0009507,GO:0005783,	K09486|1|0.0|734|mtr:MTR_3g081170|hypoxia up-regulated 1	gi|922381804|ref|XP_013461130.1|	0	heat shock 70 kDa protein [Medicago truncatula]
	bol-miR157a	CSVX01032050.1	NA	2.5	-	-	-	-	-
	aly-miR157d-3p	CSVX01044882.1	3.5	2	-	K11423|1|9e-19|84.0|vra:106757245|histone-lysine N-methyltransferase SETD2 [EC:2.1.1.43]	gi|965664019|dbj|BAT79728.1|	2.14e-19	hypothetical protein VIGAN_02265300 [Vigna angularis var. angularis]
	aly-miR157d-3p	CSVX01026569.1	4	2	GO:0006633,GO:0031408,GO:0046872,GO:0016702,GO:0055114,	K15718|1|0.0|1530|mtr:MTR_1g083020|linoleate 9S-lipoxygenase [EC:1.13.11.58]	gi|357441685|ref|XP_003591120.1|	0	linoleate 9S-lipoxygenase-like protein [Medicago truncatula]
	aly-miR157d-3p	CSVX01015213.1	NA	2.5	-	-	-	-	-
	aly-miR157d-3p	CSVX01024853.1	4	2.5	GO:0016021,GO:0006506,GO:0031501,GO:0004584,GO:0097502,GO:0005789,	K07542|1|0.0|587|mtr:MTR_4g084070|phosphatidylinositol glycan, class V [EC:2.4.1.-]	gi|357475203|ref|XP_003607887.1|	0	mannosyltransferase PIG-V [Medicago truncatula]
	aly-miR157d-3p	CSVX01015212.1	NA	2.5	-	-	-	-	-
	aly-miR157d-3p	CSVX01052644.1	4	NA	GO:0016021,GO:0006810,GO:0005215,	K14638|1|0.0|844|mtr:MTR_5g085850|solute carrier family 15 (peptide/histidine transporter), member 3/4	gi|357493285|ref|XP_003616931.1|	0	peptide/nitrate transporter [Medicago truncatula]
	aly-miR157d-3p	CSVX01036222.1	4	NA	-	-	gi|502121843|ref|XP_004497461.1|	8.72e-37	PREDICTED: pentatricopeptide repeat-containing protein At3g09650, chloroplastic [Cicer arietinum]
	aly-miR157d-3p	CSVX01010673.1	4	NA	-	-	-	-	-
	aly-miR157d-3p	CSVX01056973.1	NA	2.5	-	-	-	-	-
	aly-miR157d-3p	CSVX01024852.1	4	2.5	GO:0016021,GO:0006506,GO:0031501,GO:0004584,GO:0097502,GO:0005789,	K07542|1|0.0|786|mtr:MTR_4g084070|phosphatidylinositol glycan, class V [EC:2.4.1.-]	gi|357475203|ref|XP_003607887.1|	0	mannosyltransferase PIG-V [Medicago truncatula]
	aly-miR157d-3p	CSVX01067544.1	NA	2.5	-	-	gi|902182605|gb|KNA09954.1|	3.88e-07	hypothetical protein SOVF_148770 [Spinacia oleracea]
	aly-miR157d-3p	CSVX01010674.1	4	NA	-	-	-	-	-
	gra-miR157b	CSVX01020424.1	NA	2.5	GO:0016132,GO:0016021,GO:0055114,GO:0010268,GO:0009965,GO:0042814,GO:0048441,GO:0016125,GO:0048443,GO:0020037,GO:0016709,GO:0005506,GO:0008395,	K12637|1|0.0|744|mtr:MTR_5g021220|3-epi-6-deoxocathasterone 23-monooxygenase [EC:1.14.13.112]	gi|357483619|ref|XP_003612096.1|	0	cytochrome P450 family brassinosteroid oxidase [Medicago truncatula]
	gra-miR157b	CSVX01032053.1	NA	2.5	-	-	-	-	-
	gra-miR157b	CSVX01015213.1	2	1	-	-	-	-	-
	gra-miR157b	CSVX01047955.1	0	0	-	-	gi|922342052|ref|XP_013447951.1|	8.7e-86	squamosa promoter-binding-like protein [Medicago truncatula]
	gra-miR157b	CSVX01052735.1	NA	2.5	GO:0000902,GO:0005886,	K13173|1|6e-07|55.8|rcu:8261782|arginine and glutamate-rich protein 1!K09291|4|4e-06|55.1|gmx:100788022|nucleoprotein TPR	gi|502112044|ref|XP_004494226.1|	0	PREDICTED: uncharacterized protein LOC101495425 [Cicer arietinum]
	gra-miR157b	CSVX01015211.1	2	1	-	-	-	-	-
	gra-miR157b	CSVX01059963.1	3.5	2.2	GO:0006623,GO:0045053,GO:0005622,GO:0019898,GO:0016021,	K19525|1|0.0|7636|mtr:MTR_4g123110|vacuolar protein sorting-associated protein 13A/C	gi|922372373|ref|XP_013458344.1|	0	calcium-dependent lipid-binding-like protein [Medicago truncatula]
	gra-miR157b	CSVX01020279.1	NA	2.5	GO:0017056,GO:0006606,GO:0051292,GO:0005643,GO:0016740,GO:0016973,	K14309|1|2e-53|195|mtr:MTR_2g103370|nuclear pore complex protein Nup93	gi|357455161|ref|XP_003597861.1|	1.44e-52	nucleoporin interacting component, putative [Medicago truncatula]
	gra-miR157b	CSVX01015212.1	2	1	-	-	-	-	-
	gra-miR157b	CSVX01015401.1	4	2.5	-	-	-	-	-
	gra-miR157b	CSVX01032052.1	NA	2.5	-	-	-	-	-
	gra-miR157b	CSVX01042829.1	3	1.5	GO:0005802,GO:0016021,GO:0009505,GO:0005768,	K17087|1|0.0|753|zma:100284948|transmembrane 9 superfamily member 3!K17085|2|0.0|694|ppp:PHYPADRAFT_216379|transmembrane 9 superfamily member 1	gi|922357020|ref|XP_003616193.2|	0	transmembrane 9 family protein [Medicago truncatula]
	gra-miR157b	CSVX01015402.1	4	2.5	-	-	-	-	-
	gra-miR157b	CSVX01032051.1	NA	2.5	-	-	-	-	-
	gra-miR157b	CSVX01041969.1	2	1	-	K13415|1|7e-20|98.6|mdm:103401427|protein brassinosteroid insensitive 1 [EC:2.7.10.1 2.7.11.1]	gi|502135299|ref|XP_004502285.1|	0	PREDICTED: squamosa promoter-binding-like protein 2 [Cicer arietinum]
	gra-miR157b	CSVX01020281.1	NA	2.5	GO:0005794,GO:0005774,GO:0005524,GO:0009507,GO:0005783,	K09486|1|0.0|734|mtr:MTR_3g081170|hypoxia up-regulated 1	gi|922381804|ref|XP_013461130.1|	0	heat shock 70 kDa protein [Medicago truncatula]
	gra-miR157b	CSVX01032054.1	NA	2.5	-	-	-	-	-
	gra-miR157b	CSVX01021238.1	NA	2	-	K20495|1|8e-14|79.7|adu:107471687|	gi|828331154|ref|XP_012574556.1|	0	PREDICTED: uncharacterized protein LOC101496607, partial [Cicer arietinum]
	gra-miR157b	CSVX01032055.1	NA	2.5	-	-	-	-	-
	gra-miR157b	CSVX01056973.1	2	1	-	-	-	-	-
	gra-miR157b	CSVX01020282.1	NA	2.5	GO:0005794,GO:0005774,GO:0005524,GO:0009507,GO:0005783,	K09486|1|0.0|734|mtr:MTR_3g081170|hypoxia up-regulated 1	gi|922381804|ref|XP_013461130.1|	0	heat shock 70 kDa protein [Medicago truncatula]
	gra-miR157b	CSVX01032050.1	NA	2.5	-	-	-	-	-
	mes-miR159b	CSVX01008887.1	NA	2.2	GO:0003677,	K09422|1|0.0|809|mtr:MTR_8g042410|myb proto-oncogene protein, plant	gi|922334336|ref|XP_013445158.1|	0	myb transcription factor [Medicago truncatula]
	mes-miR159b	CSVX01060495.1	0	0	-	-	-	-	-
	mes-miR159b	CSVX01065641.1	1.5	1.5	-	-	gi|357470309|ref|XP_003605439.1|	8.37e-07	hypothetical protein MTR_4g031400 [Medicago truncatula]
	mes-miR159b	CSVX01033083.1	2.5	2.2	-	K13024|1|3e-09|61.6|nnu:104602841|inositol-hexakisphosphate/diphosphoinositol-pentakisphosphate 1-kinase [EC:2.7.4.24]!K10406|3|3e-08|61.2|atr:18442604|kinesin family member C2/C3!K13116|4|5e-08|60.1|pda:103723897|ATP-dependent RNA helicase DDX41 [EC:3.6.4.13]!K11583|5|3e-07|57.4|nnu:104586299|serine/threonine-protein phosphatase 2A regulatory subunit B''	gi|698485790|ref|XP_009789657.1|	6.08e-12	PREDICTED: uncharacterized protein LOC104237253 [Nicotiana sylvestris]
	mes-miR159b	CSVX01001627.1	4	2.5	-	-	gi|922392395|ref|XP_013464607.1|	3.53e-109	hypothetical protein MTR_2g078220 [Medicago truncatula]
	mes-miR159b	CSVX01018603.1	4	NA	-	K12472|1|6e-07|58.2|ota:Ot15g00490|epidermal growth factor receptor substrate 15!K20478|2|2e-06|56.2|ppp:PHYPADRAFT_162316|golgin subfamily B member 1	gi|922389064|ref|XP_013463012.1|	0	WPP domain associated protein [Medicago truncatula]
	mes-miR159b	CSVX01026736.1	0	0	-	-	-	-	-
		CSVX01001628.1	4	2.5	-	K19475|1|8e-08|59.3|sind:105165428|WAS/WASL-interacting protein	gi|922392395|ref|XP_013464607.1|	4.57e-117	hypothetical protein MTR_2g078220 [Medicago truncatula]
	mes-miR159b	CSVX01033082.1	2.5	2.2	-	K13024|1|3e-09|61.6|nnu:104602841|inositol-hexakisphosphate/diphosphoinositol-pentakisphosphate 1-kinase [EC:2.7.4.24]!K10406|3|3e-08|61.2|atr:18442604|kinesin family member C2/C3!K13116|4|5e-08|60.1|pda:103723897|ATP-dependent RNA helicase DDX41 [EC:3.6.4.13]!K11583|5|3e-07|57.4|nnu:104586299|serine/threonine-protein phosphatase 2A regulatory subunit B''	gi|698485790|ref|XP_009789657.1|	6.12e-12	PREDICTED: uncharacterized protein LOC104237253 [Nicotiana sylvestris]
	mes-miR159b	CSVX01039460.1	3.5	NA	-	-	-	-	-
	mes-miR159b	CSVX01026735.1	0	0	-	-	-	-	-
	mes-miR159b	CSVX01064827.1	4	2.5	-	-	-	-	-
	mes-miR159b	CSVX01011586.1	2.5	2.2	-	K13024|1|2e-09|61.6|nnu:104602841|inositol-hexakisphosphate/diphosphoinositol-pentakisphosphate 1-kinase [EC:2.7.4.24]!K10406|3|1e-08|61.2|atr:18442604|kinesin family member C2/C3!K13116|4|3e-08|60.1|pda:103723897|ATP-dependent RNA helicase DDX41 [EC:3.6.4.13]!K11583|5|2e-07|57.4|nnu:104586299|serine/threonine-protein phosphatase 2A regulatory subunit B''	gi|698485790|ref|XP_009789657.1|	3.5e-12	PREDICTED: uncharacterized protein LOC104237253 [Nicotiana sylvestris]
	mes-miR159b	CSVX01001630.1	4	2.5	-	-	gi|922392395|ref|XP_013464607.1|	3.55e-132	hypothetical protein MTR_2g078220 [Medicago truncatula]
	mes-miR159b	CSVX01006999.1	4	NA	-	-	gi|922403605|ref|XP_013468936.1|	0	plastid transcriptionally active protein [Medicago truncatula]
	mes-miR159b	CSVX01031816.1	3	NA	GO:0016021,GO:0050662,GO:0003824,	K15891|1|0.0|590|mtr:MTR_3g101500|farnesol dehydrogenase [EC:1.1.1.216]	gi|357465477|ref|XP_003603023.1|	0	NAD(P)-binding rossmann-fold protein [Medicago truncatula]
	mes-miR159b	CSVX01001625.1	4	2.5	-	K19475|1|7e-08|59.3|sind:105165428|WAS/WASL-interacting protein	gi|922392395|ref|XP_013464607.1|	4.89e-117	hypothetical protein MTR_2g078220 [Medicago truncatula]
	mes-miR159b	CSVX01001629.1	4	2.5	-	K19475|1|1e-10|67.8|sind:105165428|WAS/WASL-interacting protein	gi|922392395|ref|XP_013464607.1|	3.18e-140	hypothetical protein MTR_2g078220 [Medicago truncatula]
	mes-miR159b	CSVX01001626.1	4	2.5	-	-	gi|922392395|ref|XP_013464607.1|	3.13e-130	hypothetical protein MTR_2g078220 [Medicago truncatula]
	mes-miR159b	CSVX01051754.1	4	NA	-	-	-	-	-
	mes-miR159b	CSVX01011588.1	2.5	2.2	-	K13024|1|2e-09|61.6|nnu:104602841|inositol-hexakisphosphate/diphosphoinositol-pentakisphosphate 1-kinase [EC:2.7.4.24]!K10406|3|1e-08|61.2|atr:18442604|kinesin family member C2/C3!K13116|4|2e-08|60.1|pda:103723897|ATP-dependent RNA helicase DDX41 [EC:3.6.4.13]!K11583|5|2e-07|57.4|nnu:104586299|serine/threonine-protein phosphatase 2A regulatory subunit B''	gi|698485790|ref|XP_009789657.1|	3.45e-12	PREDICTED: uncharacterized protein LOC104237253 [Nicotiana sylvestris]
	mes-miR159b	CSVX01070307.1	2	2	-	-	-	-	-
	mes-miR159b	CSVX01018602.1	4	NA	-	K12472|1|6e-07|58.2|ota:Ot15g00490|epidermal growth factor receptor substrate 15!K20478|2|2e-06|56.2|ppp:PHYPADRAFT_162316|golgin subfamily B member 1	gi|922389064|ref|XP_013463012.1|	0	WPP domain associated protein [Medicago truncatula]
	mes-miR159b	CSVX01061969.1	NA	2.5	GO:0004672,GO:0006468,GO:0005524,GO:0016021,	K13415|1|1e-47|190|egu:105047907|protein brassinosteroid insensitive 1 [EC:2.7.10.1 2.7.11.1]	gi|922397826|ref|XP_013466103.1|	0	LRR receptor-like kinase family protein [Medicago truncatula]
	mes-miR159b	CSVX01007000.1	4	NA	-	K02717|1|7e-15|82.8|dosa:Os10t0461100-01|photosystem II oxygen-evolving enhancer protein 2!K17964|4|3e-12|75.1|zma:732779|leucine-rich PPR motif-containing protein, mitochondrial	gi|922403605|ref|XP_013468936.1|	0	plastid transcriptionally active protein [Medicago truncatula]
	mes-miR159b	CSVX01001623.1	4	2.5	-	-	gi|922392395|ref|XP_013464607.1|	4.17e-109	hypothetical protein MTR_2g078220 [Medicago truncatula]
	mes-miR159b	CSVX01001624.1	4	2.5	-	K19475|1|1e-10|67.8|sind:105165428|WAS/WASL-interacting protein	gi|922392395|ref|XP_013464607.1|	2.65e-140	hypothetical protein MTR_2g078220 [Medicago truncatula]
	mes-miR159b	CSVX01072859.1	4	NA	-	-	-	-	-
	sof-miR159a	CSVX01020262.1	NA	2.5	GO:0016021,	-	gi|502141100|ref|XP_004504445.1|	5.59e-117	PREDICTED: endoplasmic reticulum metallopeptidase 1 [Cicer arietinum]
	sof-miR159a	CSVX01060495.1	0.5	0.2	-	-	-	-	-
	sof-miR159a	CSVX01021724.1	NA	2.5	-	-	gi|357486603|ref|XP_003613589.1|	1.52e-176	plant/MEB5-like protein [Medicago truncatula]
	sof-miR159a	CSVX01065641.1	2	1.8	-	-	gi|357470309|ref|XP_003605439.1|	8.37e-07	hypothetical protein MTR_4g031400 [Medicago truncatula]
	sof-miR159a	CSVX01033083.1	3	2.5	-	K13024|1|3e-09|61.6|nnu:104602841|inositol-hexakisphosphate/diphosphoinositol-pentakisphosphate 1-kinase [EC:2.7.4.24]!K10406|3|3e-08|61.2|atr:18442604|kinesin family member C2/C3!K13116|4|5e-08|60.1|pda:103723897|ATP-dependent RNA helicase DDX41 [EC:3.6.4.13]!K11583|5|3e-07|57.4|nnu:104586299|serine/threonine-protein phosphatase 2A regulatory subunit B''	gi|698485790|ref|XP_009789657.1|	6.08e-12	PREDICTED: uncharacterized protein LOC104237253 [Nicotiana sylvestris]
	sof-miR159a	CSVX01008887.1	3.5	1.8	GO:0003677,	K09422|1|0.0|809|mtr:MTR_8g042410|myb proto-oncogene protein, plant	gi|922334336|ref|XP_013445158.1|	0	myb transcription factor [Medicago truncatula]
	sof-miR159a	CSVX01026736.1	0.5	0.2	-	-	-	-	-
	sof-miR159a	CSVX01033082.1	3	2.5	-	K13024|1|3e-09|61.6|nnu:104602841|inositol-hexakisphosphate/diphosphoinositol-pentakisphosphate 1-kinase [EC:2.7.4.24]!K10406|3|3e-08|61.2|atr:18442604|kinesin family member C2/C3!K13116|4|5e-08|60.1|pda:103723897|ATP-dependent RNA helicase DDX41 [EC:3.6.4.13]!K11583|5|3e-07|57.4|nnu:104586299|serine/threonine-protein phosphatase 2A regulatory subunit B''	gi|698485790|ref|XP_009789657.1|	6.12e-12	PREDICTED: uncharacterized protein LOC104237253 [Nicotiana sylvestris]
	sof-miR159a	CSVX01021725.1	NA	2.5	GO:0016020,	-	gi|356501924|ref|XP_003519773.1|	1.89e-142	PREDICTED: uncharacterized protein LOC100812482 isoform X1 [Glycine max]
	sof-miR159a	CSVX01013994.1	4	NA	-	K03006|1|0.0|1009|adu:107466525|DNA-directed RNA polymerase II subunit RPB1 [EC:2.7.7.6]!K03549|2|1e-157|525|mdm:103412324|KUP system potassium uptake protein!K20093|3|5e-119|410|bdi:100846696|DNA excision repair protein ERCC-6-like [EC:3.6.4.12]!K05658|4|2e-113|409|bvg:104905624|ATP-binding cassette, subfamily B (MDR/TAP), member 1 [EC:3.6.3.44]	gi|147820839|emb|CAN65188.1|	0	hypothetical protein VITISV_004365 [Vitis vinifera]
	sof-miR159a	CSVX01039460.1	4	NA	-	-	-	-	-
	sof-miR159a	CSVX01052054.1	NA	2.5	-	-	-	-	-
	sof-miR159a	CSVX01026735.1	0.5	0.2	-	-	-	-	-
	sof-miR159a	CSVX01013996.1	4	NA	-	K03006|1|0.0|1009|adu:107466525|DNA-directed RNA polymerase II subunit RPB1 [EC:2.7.7.6]!K03549|2|2e-157|525|mdm:103412324|KUP system potassium uptake protein!K20093|3|5e-119|410|bdi:100846696|DNA excision repair protein ERCC-6-like [EC:3.6.4.12]!K05658|4|3e-113|409|bvg:104905624|ATP-binding cassette, subfamily B (MDR/TAP), member 1 [EC:3.6.3.44]	gi|147820839|emb|CAN65188.1|	0	hypothetical protein VITISV_004365 [Vitis vinifera]
	sof-miR159a	CSVX01011586.1	3	2.5	-	K13024|1|2e-09|61.6|nnu:104602841|inositol-hexakisphosphate/diphosphoinositol-pentakisphosphate 1-kinase [EC:2.7.4.24]!K10406|3|1e-08|61.2|atr:18442604|kinesin family member C2/C3!K13116|4|3e-08|60.1|pda:103723897|ATP-dependent RNA helicase DDX41 [EC:3.6.4.13]!K11583|5|2e-07|57.4|nnu:104586299|serine/threonine-protein phosphatase 2A regulatory subunit B''	gi|698485790|ref|XP_009789657.1|	3.5e-12	PREDICTED: uncharacterized protein LOC104237253 [Nicotiana sylvestris]
	sof-miR159a	CSVX01047435.1	4	NA	GO:0010150,GO:0004607,GO:0043231,GO:0034434,GO:0046027,GO:0080095,GO:0016127,GO:0080096,	K00679|1|4e-29|126|olu:OSTLU_1469|phospholipid:diacylglycerol acyltransferase [EC:2.3.1.158]	gi|922346035|ref|XP_013449932.1|	0	phosphatidylcholine-sterol acyltransferase [Medicago truncatula]
	sof-miR159a	CSVX01031816.1	3	2	GO:0016021,GO:0050662,GO:0003824,	K15891|1|0.0|590|mtr:MTR_3g101500|farnesol dehydrogenase [EC:1.1.1.216]	gi|357465477|ref|XP_003603023.1|	0	NAD(P)-binding rossmann-fold protein [Medicago truncatula]
	sof-miR159a	CSVX01011588.1	3	2.5	-	K13024|1|2e-09|61.6|nnu:104602841|inositol-hexakisphosphate/diphosphoinositol-pentakisphosphate 1-kinase [EC:2.7.4.24]!K10406|3|1e-08|61.2|atr:18442604|kinesin family member C2/C3!K13116|4|2e-08|60.1|pda:103723897|ATP-dependent RNA helicase DDX41 [EC:3.6.4.13]!K11583|5|2e-07|57.4|nnu:104586299|serine/threonine-protein phosphatase 2A regulatory subunit B''	gi|698485790|ref|XP_009789657.1|	3.45e-12	PREDICTED: uncharacterized protein LOC104237253 [Nicotiana sylvestris]
	sof-miR159a	CSVX01070307.1	2.5	2.2	-	-	-	-	-
	sof-miR159a	CSVX01021720.1	NA	2.5	-	-	gi|357486603|ref|XP_003613589.1|	9.01e-165	plant/MEB5-like protein [Medicago truncatula]
	sof-miR159a	CSVX01020263.1	NA	2.5	GO:0016021,	K12599|1|7e-24|103|gra:105786089|antiviral helicase SKI2 [EC:3.6.4.-]	gi|502141100|ref|XP_004504445.1|	0	PREDICTED: endoplasmic reticulum metallopeptidase 1 [Cicer arietinum]
	gma-miR159d	CSVX01060495.1	1	0.5	-	-	-	-	-
	gma-miR159d	CSVX01026735.1	1	0.5	-	-	-	-	-
	gma-miR159d	CSVX01026736.1	1	0.5	-	-	-	-	-
	hvu-miR159b	CSVX01020262.1	NA	2.5	GO:0016021,	-	gi|502141100|ref|XP_004504445.1|	5.59e-117	PREDICTED: endoplasmic reticulum metallopeptidase 1 [Cicer arietinum]
	hvu-miR159b	CSVX01060495.1	0.5	0.2	-	-	-	-	-
	hvu-miR159b	CSVX01021724.1	NA	2.5	-	-	gi|357486603|ref|XP_003613589.1|	1.52e-176	plant/MEB5-like protein [Medicago truncatula]
	hvu-miR159b	CSVX01065641.1	2	1.8	-	-	gi|357470309|ref|XP_003605439.1|	8.37e-07	hypothetical protein MTR_4g031400 [Medicago truncatula]
	hvu-miR159b	CSVX01033083.1	3	2.5	-	K13024|1|3e-09|61.6|nnu:104602841|inositol-hexakisphosphate/diphosphoinositol-pentakisphosphate 1-kinase [EC:2.7.4.24]!K10406|3|3e-08|61.2|atr:18442604|kinesin family member C2/C3!K13116|4|5e-08|60.1|pda:103723897|ATP-dependent RNA helicase DDX41 [EC:3.6.4.13]!K11583|5|3e-07|57.4|nnu:104586299|serine/threonine-protein phosphatase 2A regulatory subunit B''	gi|698485790|ref|XP_009789657.1|	6.08e-12	PREDICTED: uncharacterized protein LOC104237253 [Nicotiana sylvestris]
	hvu-miR159b	CSVX01008887.1	3.5	1.8	GO:0003677,	K09422|1|0.0|809|mtr:MTR_8g042410|myb proto-oncogene protein, plant	gi|922334336|ref|XP_013445158.1|	0	myb transcription factor [Medicago truncatula]
	hvu-miR159b	CSVX01026736.1	0.5	0.2	-	-	-	-	-
	hvu-miR159b	CSVX01033082.1	3	2.5	-	K13024|1|3e-09|61.6|nnu:104602841|inositol-hexakisphosphate/diphosphoinositol-pentakisphosphate 1-kinase [EC:2.7.4.24]!K10406|3|3e-08|61.2|atr:18442604|kinesin family member C2/C3!K13116|4|5e-08|60.1|pda:103723897|ATP-dependent RNA helicase DDX41 [EC:3.6.4.13]!K11583|5|3e-07|57.4|nnu:104586299|serine/threonine-protein phosphatase 2A regulatory subunit B''	gi|698485790|ref|XP_009789657.1|	6.12e-12	PREDICTED: uncharacterized protein LOC104237253 [Nicotiana sylvestris]
	hvu-miR159b	CSVX01021725.1	NA	2.5	GO:0016020,	-	gi|356501924|ref|XP_003519773.1|	1.89e-142	PREDICTED: uncharacterized protein LOC100812482 isoform X1 [Glycine max]
	hvu-miR159b	CSVX01013994.1	4	NA	-	K03006|1|0.0|1009|adu:107466525|DNA-directed RNA polymerase II subunit RPB1 [EC:2.7.7.6]!K03549|2|1e-157|525|mdm:103412324|KUP system potassium uptake protein!K20093|3|5e-119|410|bdi:100846696|DNA excision repair protein ERCC-6-like [EC:3.6.4.12]!K05658|4|2e-113|409|bvg:104905624|ATP-binding cassette, subfamily B (MDR/TAP), member 1 [EC:3.6.3.44]	gi|147820839|emb|CAN65188.1|	0	hypothetical protein VITISV_004365 [Vitis vinifera]
	hvu-miR159b	CSVX01039460.1	4	NA	-	-	-	-	-
	hvu-miR159b	CSVX01052054.1	NA	2.5	-	-	-	-	-
	hvu-miR159b	CSVX01026735.1	0.5	0.2	-	-	-	-	-
	hvu-miR159b	CSVX01013996.1	4	NA	-	K03006|1|0.0|1009|adu:107466525|DNA-directed RNA polymerase II subunit RPB1 [EC:2.7.7.6]!K03549|2|2e-157|525|mdm:103412324|KUP system potassium uptake protein!K20093|3|5e-119|410|bdi:100846696|DNA excision repair protein ERCC-6-like [EC:3.6.4.12]!K05658|4|3e-113|409|bvg:104905624|ATP-binding cassette, subfamily B (MDR/TAP), member 1 [EC:3.6.3.44]	gi|147820839|emb|CAN65188.1|	0	hypothetical protein VITISV_004365 [Vitis vinifera]
	hvu-miR159b	CSVX01011586.1	3	2.5	-	K13024|1|2e-09|61.6|nnu:104602841|inositol-hexakisphosphate/diphosphoinositol-pentakisphosphate 1-kinase [EC:2.7.4.24]!K10406|3|1e-08|61.2|atr:18442604|kinesin family member C2/C3!K13116|4|3e-08|60.1|pda:103723897|ATP-dependent RNA helicase DDX41 [EC:3.6.4.13]!K11583|5|2e-07|57.4|nnu:104586299|serine/threonine-protein phosphatase 2A regulatory subunit B''	gi|698485790|ref|XP_009789657.1|	3.5e-12	PREDICTED: uncharacterized protein LOC104237253 [Nicotiana sylvestris]
	hvu-miR159b	CSVX01047435.1	4	NA	GO:0010150,GO:0004607,GO:0043231,GO:0034434,GO:0046027,GO:0080095,GO:0016127,GO:0080096,	K00679|1|4e-29|126|olu:OSTLU_1469|phospholipid:diacylglycerol acyltransferase [EC:2.3.1.158]	gi|922346035|ref|XP_013449932.1|	0	phosphatidylcholine-sterol acyltransferase [Medicago truncatula]
	hvu-miR159b	CSVX01031816.1	3	2	GO:0016021,GO:0050662,GO:0003824,	K15891|1|0.0|590|mtr:MTR_3g101500|farnesol dehydrogenase [EC:1.1.1.216]	gi|357465477|ref|XP_003603023.1|	0	NAD(P)-binding rossmann-fold protein [Medicago truncatula]
	hvu-miR159b	CSVX01011588.1	3	2.5	-	K13024|1|2e-09|61.6|nnu:104602841|inositol-hexakisphosphate/diphosphoinositol-pentakisphosphate 1-kinase [EC:2.7.4.24]!K10406|3|1e-08|61.2|atr:18442604|kinesin family member C2/C3!K13116|4|2e-08|60.1|pda:103723897|ATP-dependent RNA helicase DDX41 [EC:3.6.4.13]!K11583|5|2e-07|57.4|nnu:104586299|serine/threonine-protein phosphatase 2A regulatory subunit B''	gi|698485790|ref|XP_009789657.1|	3.45e-12	PREDICTED: uncharacterized protein LOC104237253 [Nicotiana sylvestris]
	hvu-miR159b	CSVX01070307.1	2.5	2.2	-	-	-	-	-
	hvu-miR159b	CSVX01021720.1	NA	2.5	-	-	gi|357486603|ref|XP_003613589.1|	9.01e-165	plant/MEB5-like protein [Medicago truncatula]
	hvu-miR159b	CSVX01020263.1	NA	2.5	GO:0016021,	K12599|1|7e-24|103|gra:105786089|antiviral helicase SKI2 [EC:3.6.4.-]	gi|502141100|ref|XP_004504445.1|	0	PREDICTED: endoplasmic reticulum metallopeptidase 1 [Cicer arietinum]
	tae-miR159a	CSVX01020262.1	NA	2.5	GO:0016021,	-	gi|502141100|ref|XP_004504445.1|	5.59e-117	PREDICTED: endoplasmic reticulum metallopeptidase 1 [Cicer arietinum]
	tae-miR159a	CSVX01060495.1	0.5	0.2	-	-	-	-	-
	tae-miR159a	CSVX01021724.1	NA	2.5	-	-	gi|357486603|ref|XP_003613589.1|	1.52e-176	plant/MEB5-like protein [Medicago truncatula]
	tae-miR159a	CSVX01065641.1	2	1.8	-	-	gi|357470309|ref|XP_003605439.1|	8.37e-07	hypothetical protein MTR_4g031400 [Medicago truncatula]
	tae-miR159a	CSVX01033083.1	3	2.5	-	K13024|1|3e-09|61.6|nnu:104602841|inositol-hexakisphosphate/diphosphoinositol-pentakisphosphate 1-kinase [EC:2.7.4.24]!K10406|3|3e-08|61.2|atr:18442604|kinesin family member C2/C3!K13116|4|5e-08|60.1|pda:103723897|ATP-dependent RNA helicase DDX41 [EC:3.6.4.13]!K11583|5|3e-07|57.4|nnu:104586299|serine/threonine-protein phosphatase 2A regulatory subunit B''	gi|698485790|ref|XP_009789657.1|	6.08e-12	PREDICTED: uncharacterized protein LOC104237253 [Nicotiana sylvestris]
	tae-miR159a	CSVX01008887.1	3.5	1.8	GO:0003677,	K09422|1|0.0|809|mtr:MTR_8g042410|myb proto-oncogene protein, plant	gi|922334336|ref|XP_013445158.1|	0	myb transcription factor [Medicago truncatula]
	tae-miR159a	CSVX01026736.1	0.5	0.2	-	-	-	-	-
	tae-miR159a	CSVX01033082.1	3	2.5	-	K13024|1|3e-09|61.6|nnu:104602841|inositol-hexakisphosphate/diphosphoinositol-pentakisphosphate 1-kinase [EC:2.7.4.24]!K10406|3|3e-08|61.2|atr:18442604|kinesin family member C2/C3!K13116|4|5e-08|60.1|pda:103723897|ATP-dependent RNA helicase DDX41 [EC:3.6.4.13]!K11583|5|3e-07|57.4|nnu:104586299|serine/threonine-protein phosphatase 2A regulatory subunit B''	gi|698485790|ref|XP_009789657.1|	6.12e-12	PREDICTED: uncharacterized protein LOC104237253 [Nicotiana sylvestris]
	tae-miR159a	CSVX01021725.1	NA	2.5	GO:0016020,	-	gi|356501924|ref|XP_003519773.1|	1.89e-142	PREDICTED: uncharacterized protein LOC100812482 isoform X1 [Glycine max]
	tae-miR159a	CSVX01013994.1	4	NA	-	K03006|1|0.0|1009|adu:107466525|DNA-directed RNA polymerase II subunit RPB1 [EC:2.7.7.6]!K03549|2|1e-157|525|mdm:103412324|KUP system potassium uptake protein!K20093|3|5e-119|410|bdi:100846696|DNA excision repair protein ERCC-6-like [EC:3.6.4.12]!K05658|4|2e-113|409|bvg:104905624|ATP-binding cassette, subfamily B (MDR/TAP), member 1 [EC:3.6.3.44]	gi|147820839|emb|CAN65188.1|	0	hypothetical protein VITISV_004365 [Vitis vinifera]
	tae-miR159a	CSVX01039460.1	4	NA	-	-	-	-	-
	tae-miR159a	CSVX01052054.1	NA	2.5	-	-	-	-	-
	tae-miR159a	CSVX01026735.1	0.5	0.2	-	-	-	-	-
	tae-miR159a	CSVX01011586.1	3	2.5	-	K13024|1|2e-09|61.6|nnu:104602841|inositol-hexakisphosphate/diphosphoinositol-pentakisphosphate 1-kinase [EC:2.7.4.24]!K10406|3|1e-08|61.2|atr:18442604|kinesin family member C2/C3!K13116|4|3e-08|60.1|pda:103723897|ATP-dependent RNA helicase DDX41 [EC:3.6.4.13]!K11583|5|2e-07|57.4|nnu:104586299|serine/threonine-protein phosphatase 2A regulatory subunit B''	gi|698485790|ref|XP_009789657.1|	3.5e-12	PREDICTED: uncharacterized protein LOC104237253 [Nicotiana sylvestris]
	tae-miR159a	CSVX01047435.1	4	NA	GO:0010150,GO:0004607,GO:0043231,GO:0034434,GO:0046027,GO:0080095,GO:0016127,GO:0080096,	K00679|1|4e-29|126|olu:OSTLU_1469|phospholipid:diacylglycerol acyltransferase [EC:2.3.1.158]	gi|922346035|ref|XP_013449932.1|	0	phosphatidylcholine-sterol acyltransferase [Medicago truncatula]
	tae-miR159a	CSVX01031816.1	3	2	GO:0016021,GO:0050662,GO:0003824,	K15891|1|0.0|590|mtr:MTR_3g101500|farnesol dehydrogenase [EC:1.1.1.216]	gi|357465477|ref|XP_003603023.1|	0	NAD(P)-binding rossmann-fold protein [Medicago truncatula]
	tae-miR159a	CSVX01011588.1	3	2.5	-	K13024|1|2e-09|61.6|nnu:104602841|inositol-hexakisphosphate/diphosphoinositol-pentakisphosphate 1-kinase [EC:2.7.4.24]!K10406|3|1e-08|61.2|atr:18442604|kinesin family member C2/C3!K13116|4|2e-08|60.1|pda:103723897|ATP-dependent RNA helicase DDX41 [EC:3.6.4.13]!K11583|5|2e-07|57.4|nnu:104586299|serine/threonine-protein phosphatase 2A regulatory subunit B''	gi|698485790|ref|XP_009789657.1|	3.45e-12	PREDICTED: uncharacterized protein LOC104237253 [Nicotiana sylvestris]
	tae-miR159a	CSVX01070307.1	2.5	2.2	-	-	-	-	-
	tae-miR159a	CSVX01021720.1	NA	2.5	-	-	gi|357486603|ref|XP_003613589.1|	9.01e-165	plant/MEB5-like protein [Medicago truncatula]
	tae-miR159a	CSVX01020263.1	NA	2.5	GO:0016021,	K12599|1|7e-24|103|gra:105786089|antiviral helicase SKI2 [EC:3.6.4.-]	gi|502141100|ref|XP_004504445.1|	0	PREDICTED: endoplasmic reticulum metallopeptidase 1 [Cicer arietinum]
	osa-miR159a.1	CSVX01020262.1	NA	2.5	GO:0016021,	-	gi|502141100|ref|XP_004504445.1|	5.59e-117	PREDICTED: endoplasmic reticulum metallopeptidase 1 [Cicer arietinum]
	osa-miR159a.1	CSVX01060495.1	0.5	0.2	-	-	-	-	-
	osa-miR159a.1	CSVX01021724.1	NA	2.5	-	-	gi|357486603|ref|XP_003613589.1|	1.52e-176	plant/MEB5-like protein [Medicago truncatula]
	osa-miR159a.1	CSVX01065641.1	2	1.8	-	-	gi|357470309|ref|XP_003605439.1|	8.37e-07	hypothetical protein MTR_4g031400 [Medicago truncatula]
	osa-miR159a.1	CSVX01033083.1	3	2.5	-	K13024|1|3e-09|61.6|nnu:104602841|inositol-hexakisphosphate/diphosphoinositol-pentakisphosphate 1-kinase [EC:2.7.4.24]!K10406|3|3e-08|61.2|atr:18442604|kinesin family member C2/C3!K13116|4|5e-08|60.1|pda:103723897|ATP-dependent RNA helicase DDX41 [EC:3.6.4.13]!K11583|5|3e-07|57.4|nnu:104586299|serine/threonine-protein phosphatase 2A regulatory subunit B''	gi|698485790|ref|XP_009789657.1|	6.08e-12	PREDICTED: uncharacterized protein LOC104237253 [Nicotiana sylvestris]
	osa-miR159a.1	CSVX01008887.1	3.5	1.8	GO:0003677,	K09422|1|0.0|809|mtr:MTR_8g042410|myb proto-oncogene protein, plant	gi|922334336|ref|XP_013445158.1|	0	myb transcription factor [Medicago truncatula]
	osa-miR159a.1	CSVX01026736.1	0.5	0.2	-	-	-	-	-
	osa-miR159a.1	CSVX01033082.1	3	2.5	-	K13024|1|3e-09|61.6|nnu:104602841|inositol-hexakisphosphate/diphosphoinositol-pentakisphosphate 1-kinase [EC:2.7.4.24]!K10406|3|3e-08|61.2|atr:18442604|kinesin family member C2/C3!K13116|4|5e-08|60.1|pda:103723897|ATP-dependent RNA helicase DDX41 [EC:3.6.4.13]!K11583|5|3e-07|57.4|nnu:104586299|serine/threonine-protein phosphatase 2A regulatory subunit B''	gi|698485790|ref|XP_009789657.1|	6.12e-12	PREDICTED: uncharacterized protein LOC104237253 [Nicotiana sylvestris]
	osa-miR159a.1	CSVX01021725.1	NA	2.5	GO:0016020,	-	gi|356501924|ref|XP_003519773.1|	1.89e-142	PREDICTED: uncharacterized protein LOC100812482 isoform X1 [Glycine max]
	osa-miR159a.1	CSVX01013994.1	4	NA	-	K03006|1|0.0|1009|adu:107466525|DNA-directed RNA polymerase II subunit RPB1 [EC:2.7.7.6]!K03549|2|1e-157|525|mdm:103412324|KUP system potassium uptake protein!K20093|3|5e-119|410|bdi:100846696|DNA excision repair protein ERCC-6-like [EC:3.6.4.12]!K05658|4|2e-113|409|bvg:104905624|ATP-binding cassette, subfamily B (MDR/TAP), member 1 [EC:3.6.3.44]	gi|147820839|emb|CAN65188.1|	0	hypothetical protein VITISV_004365 [Vitis vinifera]
	osa-miR159a.1	CSVX01039460.1	4	NA	-	-	-	-	-
	osa-miR159a.1	CSVX01052054.1	NA	2.5	-	-	-	-	-
	osa-miR159a.1	CSVX01026735.1	0.5	0.2	-	-	-	-	-
	osa-miR159a.1	CSVX01013996.1	4	NA	-	K03006|1|0.0|1009|adu:107466525|DNA-directed RNA polymerase II subunit RPB1 [EC:2.7.7.6]!K03549|2|2e-157|525|mdm:103412324|KUP system potassium uptake protein!K20093|3|5e-119|410|bdi:100846696|DNA excision repair protein ERCC-6-like [EC:3.6.4.12]!K05658|4|3e-113|409|bvg:104905624|ATP-binding cassette, subfamily B (MDR/TAP), member 1 [EC:3.6.3.44]	gi|147820839|emb|CAN65188.1|	0	hypothetical protein VITISV_004365 [Vitis vinifera]
	osa-miR159a.1	CSVX01011586.1	3	2.5	-	K13024|1|2e-09|61.6|nnu:104602841|inositol-hexakisphosphate/diphosphoinositol-pentakisphosphate 1-kinase [EC:2.7.4.24]!K10406|3|1e-08|61.2|atr:18442604|kinesin family member C2/C3!K13116|4|3e-08|60.1|pda:103723897|ATP-dependent RNA helicase DDX41 [EC:3.6.4.13]!K11583|5|2e-07|57.4|nnu:104586299|serine/threonine-protein phosphatase 2A regulatory subunit B''	gi|698485790|ref|XP_009789657.1|	3.5e-12	PREDICTED: uncharacterized protein LOC104237253 [Nicotiana sylvestris]
	osa-miR159a.1	CSVX01047435.1	4	NA	GO:0010150,GO:0004607,GO:0043231,GO:0034434,GO:0046027,GO:0080095,GO:0016127,GO:0080096,	K00679|1|4e-29|126|olu:OSTLU_1469|phospholipid:diacylglycerol acyltransferase [EC:2.3.1.158]	gi|922346035|ref|XP_013449932.1|	0	phosphatidylcholine-sterol acyltransferase [Medicago truncatula]
	osa-miR159a.1	CSVX01031816.1	3	2	GO:0016021,GO:0050662,GO:0003824,	K15891|1|0.0|590|mtr:MTR_3g101500|farnesol dehydrogenase [EC:1.1.1.216]	gi|357465477|ref|XP_003603023.1|	0	NAD(P)-binding rossmann-fold protein [Medicago truncatula]
	osa-miR159a.1	CSVX01011588.1	3	2.5	-	K13024|1|2e-09|61.6|nnu:104602841|inositol-hexakisphosphate/diphosphoinositol-pentakisphosphate 1-kinase [EC:2.7.4.24]!K10406|3|1e-08|61.2|atr:18442604|kinesin family member C2/C3!K13116|4|2e-08|60.1|pda:103723897|ATP-dependent RNA helicase DDX41 [EC:3.6.4.13]!K11583|5|2e-07|57.4|nnu:104586299|serine/threonine-protein phosphatase 2A regulatory subunit B''	gi|698485790|ref|XP_009789657.1|	3.45e-12	PREDICTED: uncharacterized protein LOC104237253 [Nicotiana sylvestris]
	osa-miR159a.1	CSVX01070307.1	2.5	2.2	-	-	-	-	-
	osa-miR159a.1	CSVX01021720.1	NA	2.5	-	-	gi|357486603|ref|XP_003613589.1|	9.01e-165	plant/MEB5-like protein [Medicago truncatula]
	osa-miR159a.1	CSVX01020263.1	NA	2.5	GO:0016021,	K12599|1|7e-24|103|gra:105786089|antiviral helicase SKI2 [EC:3.6.4.-]	gi|502141100|ref|XP_004504445.1|	0	PREDICTED: endoplasmic reticulum metallopeptidase 1 [Cicer arietinum]
	zma-miR159a-3p	CSVX01020262.1	NA	2.5	GO:0016021,	-	gi|502141100|ref|XP_004504445.1|	5.59e-117	PREDICTED: endoplasmic reticulum metallopeptidase 1 [Cicer arietinum]
	zma-miR159a-3p	CSVX01060495.1	0.5	0.2	-	-	-	-	-
	zma-miR159a-3p	CSVX01021724.1	NA	2.5	-	-	gi|357486603|ref|XP_003613589.1|	1.52e-176	plant/MEB5-like protein [Medicago truncatula]
	zma-miR159a-3p	CSVX01065641.1	2	1.8	-	-	gi|357470309|ref|XP_003605439.1|	8.37e-07	hypothetical protein MTR_4g031400 [Medicago truncatula]
	zma-miR159a-3p	CSVX01033083.1	3	2.5	-	K13024|1|3e-09|61.6|nnu:104602841|inositol-hexakisphosphate/diphosphoinositol-pentakisphosphate 1-kinase [EC:2.7.4.24]!K10406|3|3e-08|61.2|atr:18442604|kinesin family member C2/C3!K13116|4|5e-08|60.1|pda:103723897|ATP-dependent RNA helicase DDX41 [EC:3.6.4.13]!K11583|5|3e-07|57.4|nnu:104586299|serine/threonine-protein phosphatase 2A regulatory subunit B''	gi|698485790|ref|XP_009789657.1|	6.08e-12	PREDICTED: uncharacterized protein LOC104237253 [Nicotiana sylvestris]
	zma-miR159a-3p	CSVX01008887.1	3.5	1.8	GO:0003677,	K09422|1|0.0|809|mtr:MTR_8g042410|myb proto-oncogene protein, plant	gi|922334336|ref|XP_013445158.1|	0	myb transcription factor [Medicago truncatula]
	zma-miR159a-3p	CSVX01026736.1	0.5	0.2	-	-	-	-	-
	zma-miR159a-3p	CSVX01033082.1	3	2.5	-	K13024|1|3e-09|61.6|nnu:104602841|inositol-hexakisphosphate/diphosphoinositol-pentakisphosphate 1-kinase [EC:2.7.4.24]!K10406|3|3e-08|61.2|atr:18442604|kinesin family member C2/C3!K13116|4|5e-08|60.1|pda:103723897|ATP-dependent RNA helicase DDX41 [EC:3.6.4.13]!K11583|5|3e-07|57.4|nnu:104586299|serine/threonine-protein phosphatase 2A regulatory subunit B''	gi|698485790|ref|XP_009789657.1|	6.12e-12	PREDICTED: uncharacterized protein LOC104237253 [Nicotiana sylvestris]
	zma-miR159a-3p	CSVX01021725.1	NA	2.5	GO:0016020,	-	gi|356501924|ref|XP_003519773.1|	1.89e-142	PREDICTED: uncharacterized protein LOC100812482 isoform X1 [Glycine max]
	zma-miR159a-3p	CSVX01039460.1	4	NA	-	-	-	-	-
	zma-miR159a-3p	CSVX01052054.1	NA	2.5	-	-	-	-	-
	zma-miR159a-3p	CSVX01026735.1	0.5	0.2	-	-	-	-	-
	zma-miR159a-3p	CSVX01013996.1	4	NA	-	K03006|1|0.0|1009|adu:107466525|DNA-directed RNA polymerase II subunit RPB1 [EC:2.7.7.6]!K03549|2|2e-157|525|mdm:103412324|KUP system potassium uptake protein!K20093|3|5e-119|410|bdi:100846696|DNA excision repair protein ERCC-6-like [EC:3.6.4.12]!K05658|4|3e-113|409|bvg:104905624|ATP-binding cassette, subfamily B (MDR/TAP), member 1 [EC:3.6.3.44]	gi|147820839|emb|CAN65188.1|	0	hypothetical protein VITISV_004365 [Vitis vinifera]
	zma-miR159a-3p	CSVX01011586.1	3	2.5	-	K13024|1|2e-09|61.6|nnu:104602841|inositol-hexakisphosphate/diphosphoinositol-pentakisphosphate 1-kinase [EC:2.7.4.24]!K10406|3|1e-08|61.2|atr:18442604|kinesin family member C2/C3!K13116|4|3e-08|60.1|pda:103723897|ATP-dependent RNA helicase DDX41 [EC:3.6.4.13]!K11583|5|2e-07|57.4|nnu:104586299|serine/threonine-protein phosphatase 2A regulatory subunit B''	gi|698485790|ref|XP_009789657.1|	3.5e-12	PREDICTED: uncharacterized protein LOC104237253 [Nicotiana sylvestris]
	zma-miR159a-3p	CSVX01047435.1	4	NA	GO:0010150,GO:0004607,GO:0043231,GO:0034434,GO:0046027,GO:0080095,GO:0016127,GO:0080096,	K00679|1|4e-29|126|olu:OSTLU_1469|phospholipid:diacylglycerol acyltransferase [EC:2.3.1.158]	gi|922346035|ref|XP_013449932.1|	0	phosphatidylcholine-sterol acyltransferase [Medicago truncatula]
	zma-miR159a-3p	CSVX01031816.1	3	2	GO:0016021,GO:0050662,GO:0003824,	K15891|1|0.0|590|mtr:MTR_3g101500|farnesol dehydrogenase [EC:1.1.1.216]	gi|357465477|ref|XP_003603023.1|	0	NAD(P)-binding rossmann-fold protein [Medicago truncatula]
	zma-miR159a-3p	CSVX01011588.1	3	2.5	-	K13024|1|2e-09|61.6|nnu:104602841|inositol-hexakisphosphate/diphosphoinositol-pentakisphosphate 1-kinase [EC:2.7.4.24]!K10406|3|1e-08|61.2|atr:18442604|kinesin family member C2/C3!K13116|4|2e-08|60.1|pda:103723897|ATP-dependent RNA helicase DDX41 [EC:3.6.4.13]!K11583|5|2e-07|57.4|nnu:104586299|serine/threonine-protein phosphatase 2A regulatory subunit B''	gi|698485790|ref|XP_009789657.1|	3.45e-12	PREDICTED: uncharacterized protein LOC104237253 [Nicotiana sylvestris]
	zma-miR159a-3p	CSVX01070307.1	2.5	2.2	-	-	-	-	-
	zma-miR159a-3p	CSVX01021720.1	NA	2.5	-	-	gi|357486603|ref|XP_003613589.1|	9.01e-165	plant/MEB5-like protein [Medicago truncatula]
	aly-miR159c-3p	CSVX01052054.1	NA	2.5	-	-	-	-	-
	aly-miR159c-3p	CSVX01060495.1	2	0.5	-	-	-	-	-
	aly-miR159c-3p	CSVX01026735.1	2	0.5	-	-	-	-	-
	aly-miR159c-3p	CSVX01065641.1	3.5	2	-	-	gi|357470309|ref|XP_003605439.1|	8.37e-07	hypothetical protein MTR_4g031400 [Medicago truncatula]
	aly-miR159c-3p	CSVX01008887.1	4	2	GO:0003677,	K09422|1|0.0|809|mtr:MTR_8g042410|myb proto-oncogene protein, plant	gi|922334336|ref|XP_013445158.1|	0	myb transcription factor [Medicago truncatula]
	aly-miR159c-3p	CSVX01026736.1	2	0.5	-	-	-	-	-
	aly-miR159c-3p	CSVX01070307.1	NA	2.5	-	-	-	-	-
	aly-miR159c-3p	CSVX01031816.1	2	1.5	GO:0016021,GO:0050662,GO:0003824,	K15891|1|0.0|590|mtr:MTR_3g101500|farnesol dehydrogenase [EC:1.1.1.216]	gi|357465477|ref|XP_003603023.1|	0	NAD(P)-binding rossmann-fold protein [Medicago truncatula]
	bna-miR159	CSVX01060495.1	0	0	-	-	-	-	-
	bna-miR159	CSVX01008887.1	NA	2.2	GO:0003677,	K09422|1|0.0|809|mtr:MTR_8g042410|myb proto-oncogene protein, plant	gi|922334336|ref|XP_013445158.1|	0	myb transcription factor [Medicago truncatula]
	bna-miR159	CSVX01065641.1	1.5	1.5	-	-	gi|357470309|ref|XP_003605439.1|	8.37e-07	hypothetical protein MTR_4g031400 [Medicago truncatula]
	bna-miR159	CSVX01033083.1	2.5	2.2	-	K13024|1|3e-09|61.6|nnu:104602841|inositol-hexakisphosphate/diphosphoinositol-pentakisphosphate 1-kinase [EC:2.7.4.24]!K10406|3|3e-08|61.2|atr:18442604|kinesin family member C2/C3!K13116|4|5e-08|60.1|pda:103723897|ATP-dependent RNA helicase DDX41 [EC:3.6.4.13]!K11583|5|3e-07|57.4|nnu:104586299|serine/threonine-protein phosphatase 2A regulatory subunit B''	gi|698485790|ref|XP_009789657.1|	6.08e-12	PREDICTED: uncharacterized protein LOC104237253 [Nicotiana sylvestris]
	bna-miR159	CSVX01001627.1	4	2.5	-	-	gi|922392395|ref|XP_013464607.1|	3.53e-109	hypothetical protein MTR_2g078220 [Medicago truncatula]
	bna-miR159	CSVX01018603.1	4	NA	-	K12472|1|6e-07|58.2|ota:Ot15g00490|epidermal growth factor receptor substrate 15!K20478|2|2e-06|56.2|ppp:PHYPADRAFT_162316|golgin subfamily B member 1	gi|922389064|ref|XP_013463012.1|	0	WPP domain associated protein [Medicago truncatula]
	bna-miR159	CSVX01026736.1	0	0	-	-	-	-	-
	bna-miR159	CSVX01001628.1	4	2.5	-	K19475|1|8e-08|59.3|sind:105165428|WAS/WASL-interacting protein	gi|922392395|ref|XP_013464607.1|	4.57e-117	hypothetical protein MTR_2g078220 [Medicago truncatula]
	bna-miR159	CSVX01033082.1	2.5	2.2	-	K13024|1|3e-09|61.6|nnu:104602841|inositol-hexakisphosphate/diphosphoinositol-pentakisphosphate 1-kinase [EC:2.7.4.24]!K10406|3|3e-08|61.2|atr:18442604|kinesin family member C2/C3!K13116|4|5e-08|60.1|pda:103723897|ATP-dependent RNA helicase DDX41 [EC:3.6.4.13]!K11583|5|3e-07|57.4|nnu:104586299|serine/threonine-protein phosphatase 2A regulatory subunit B''	gi|698485790|ref|XP_009789657.1|	6.12e-12	PREDICTED: uncharacterized protein LOC104237253 [Nicotiana sylvestris]
	bna-miR159	CSVX01039460.1	3.5	NA	-	-	-	-	-
	bna-miR159	CSVX01026735.1	0	0	-	-	-	-	-
	bna-miR159	CSVX01064827.1	4	2.5	-	-	-	-	-
	bna-miR159	CSVX01011586.1	2.5	2.2	-	K13024|1|2e-09|61.6|nnu:104602841|inositol-hexakisphosphate/diphosphoinositol-pentakisphosphate 1-kinase [EC:2.7.4.24]!K10406|3|1e-08|61.2|atr:18442604|kinesin family member C2/C3!K13116|4|3e-08|60.1|pda:103723897|ATP-dependent RNA helicase DDX41 [EC:3.6.4.13]!K11583|5|2e-07|57.4|nnu:104586299|serine/threonine-protein phosphatase 2A regulatory subunit B''	gi|698485790|ref|XP_009789657.1|	3.5e-12	PREDICTED: uncharacterized protein LOC104237253 [Nicotiana sylvestris]
	bna-miR159	CSVX01001630.1	4	2.5	-	-	gi|922392395|ref|XP_013464607.1|	3.55e-132	hypothetical protein MTR_2g078220 [Medicago truncatula]
	bna-miR159	CSVX01006999.1	4	NA	-	-	gi|922403605|ref|XP_013468936.1|	0	plastid transcriptionally active protein [Medicago truncatula]
	bna-miR159	CSVX01031816.1	3	NA	GO:0016021,GO:0050662,GO:0003824,	K15891|1|0.0|590|mtr:MTR_3g101500|farnesol dehydrogenase [EC:1.1.1.216]	gi|357465477|ref|XP_003603023.1|	0	NAD(P)-binding rossmann-fold protein [Medicago truncatula]
	bna-miR159	CSVX01001625.1	4	2.5	-	K19475|1|7e-08|59.3|sind:105165428|WAS/WASL-interacting protein	gi|922392395|ref|XP_013464607.1|	4.89e-117	hypothetical protein MTR_2g078220 [Medicago truncatula]
	bna-miR159	CSVX01001629.1	4	2.5	-	K19475|1|1e-10|67.8|sind:105165428|WAS/WASL-interacting protein	gi|922392395|ref|XP_013464607.1|	3.18e-140	hypothetical protein MTR_2g078220 [Medicago truncatula]
	bna-miR159	CSVX01001626.1	4	2.5	-	-	gi|922392395|ref|XP_013464607.1|	3.13e-130	hypothetical protein MTR_2g078220 [Medicago truncatula]
	bna-miR159	CSVX01051754.1	4	NA	-	-	-	-	-
	bna-miR159	CSVX01011588.1	2.5	2.2	-	K13024|1|2e-09|61.6|nnu:104602841|inositol-hexakisphosphate/diphosphoinositol-pentakisphosphate 1-kinase [EC:2.7.4.24]!K10406|3|1e-08|61.2|atr:18442604|kinesin family member C2/C3!K13116|4|2e-08|60.1|pda:103723897|ATP-dependent RNA helicase DDX41 [EC:3.6.4.13]!K11583|5|2e-07|57.4|nnu:104586299|serine/threonine-protein phosphatase 2A regulatory subunit B''	gi|698485790|ref|XP_009789657.1|	3.45e-12	PREDICTED: uncharacterized protein LOC104237253 [Nicotiana sylvestris]
	bna-miR159	CSVX01070307.1	2	2	-	-	-	-	-
	bna-miR159	CSVX01018602.1	4	NA	-	K12472|1|6e-07|58.2|ota:Ot15g00490|epidermal growth factor receptor substrate 15!K20478|2|2e-06|56.2|ppp:PHYPADRAFT_162316|golgin subfamily B member 1	gi|922389064|ref|XP_013463012.1|	0	WPP domain associated protein [Medicago truncatula]
	bna-miR159	CSVX01061969.1	NA	2.5	GO:0004672,GO:0006468,GO:0005524,GO:0016021,	K13415|1|1e-47|190|egu:105047907|protein brassinosteroid insensitive 1 [EC:2.7.10.1 2.7.11.1]	gi|922397826|ref|XP_013466103.1|	0	LRR receptor-like kinase family protein [Medicago truncatula]
	bna-miR159	CSVX01001623.1	4	2.5	-	-	gi|922392395|ref|XP_013464607.1|	4.17e-109	hypothetical protein MTR_2g078220 [Medicago truncatula]
	bna-miR159	CSVX01001624.1	4	2.5	-	K19475|1|1e-10|67.8|sind:105165428|WAS/WASL-interacting protein	gi|922392395|ref|XP_013464607.1|	2.65e-140	hypothetical protein MTR_2g078220 [Medicago truncatula]
	bna-miR159	CSVX01072859.1	4	NA	-	-	-	-	-
	ahy-miR159	CSVX01060495.1	0	0	-	-	-	-	-
	ahy-miR159	CSVX01008887.1	NA	2.2	GO:0003677,	K09422|1|0.0|809|mtr:MTR_8g042410|myb proto-oncogene protein, plant	gi|922334336|ref|XP_013445158.1|	0	myb transcription factor [Medicago truncatula]
	ahy-miR159	CSVX01065641.1	1.5	1.5	-	-	gi|357470309|ref|XP_003605439.1|	8.37e-07	hypothetical protein MTR_4g031400 [Medicago truncatula]
	ahy-miR159	CSVX01033083.1	2.5	2.2	-	K13024|1|3e-09|61.6|nnu:104602841|inositol-hexakisphosphate/diphosphoinositol-pentakisphosphate 1-kinase [EC:2.7.4.24]!K10406|3|3e-08|61.2|atr:18442604|kinesin family member C2/C3!K13116|4|5e-08|60.1|pda:103723897|ATP-dependent RNA helicase DDX41 [EC:3.6.4.13]!K11583|5|3e-07|57.4|nnu:104586299|serine/threonine-protein phosphatase 2A regulatory subunit B''	gi|698485790|ref|XP_009789657.1|	6.08e-12	PREDICTED: uncharacterized protein LOC104237253 [Nicotiana sylvestris]
	ahy-miR159	CSVX01001627.1	4	2.5	-	-	gi|922392395|ref|XP_013464607.1|	3.53e-109	hypothetical protein MTR_2g078220 [Medicago truncatula]
	ahy-miR159	CSVX01018603.1	4	NA	-	K12472|1|6e-07|58.2|ota:Ot15g00490|epidermal growth factor receptor substrate 15!K20478|2|2e-06|56.2|ppp:PHYPADRAFT_162316|golgin subfamily B member 1	gi|922389064|ref|XP_013463012.1|	0	WPP domain associated protein [Medicago truncatula]
	ahy-miR159	CSVX01026736.1	0	0	-	-	-	-	-
	ahy-miR159	CSVX01001628.1	4	2.5	-	K19475|1|8e-08|59.3|sind:105165428|WAS/WASL-interacting protein	gi|922392395|ref|XP_013464607.1|	4.57e-117	hypothetical protein MTR_2g078220 [Medicago truncatula]
	ahy-miR159	CSVX01033082.1	2.5	2.2	-	K13024|1|3e-09|61.6|nnu:104602841|inositol-hexakisphosphate/diphosphoinositol-pentakisphosphate 1-kinase [EC:2.7.4.24]!K10406|3|3e-08|61.2|atr:18442604|kinesin family member C2/C3!K13116|4|5e-08|60.1|pda:103723897|ATP-dependent RNA helicase DDX41 [EC:3.6.4.13]!K11583|5|3e-07|57.4|nnu:104586299|serine/threonine-protein phosphatase 2A regulatory subunit B''	gi|698485790|ref|XP_009789657.1|	6.12e-12	PREDICTED: uncharacterized protein LOC104237253 [Nicotiana sylvestris]
	ahy-miR159	CSVX01039460.1	3.5	NA	-	-	-	-	-
	ahy-miR159	CSVX01026735.1	0	0	-	-	-	-	-
	ahy-miR159	CSVX01064827.1	4	2.5	-	-	-	-	-
	ahy-miR159	CSVX01011586.1	2.5	2.2	-	K13024|1|2e-09|61.6|nnu:104602841|inositol-hexakisphosphate/diphosphoinositol-pentakisphosphate 1-kinase [EC:2.7.4.24]!K10406|3|1e-08|61.2|atr:18442604|kinesin family member C2/C3!K13116|4|3e-08|60.1|pda:103723897|ATP-dependent RNA helicase DDX41 [EC:3.6.4.13]!K11583|5|2e-07|57.4|nnu:104586299|serine/threonine-protein phosphatase 2A regulatory subunit B''	gi|698485790|ref|XP_009789657.1|	3.5e-12	PREDICTED: uncharacterized protein LOC104237253 [Nicotiana sylvestris]
	ahy-miR159	CSVX01001630.1	4	2.5	-	-	gi|922392395|ref|XP_013464607.1|	3.55e-132	hypothetical protein MTR_2g078220 [Medicago truncatula]
	ahy-miR159	CSVX01006999.1	4	NA	-	-	gi|922403605|ref|XP_013468936.1|	0	plastid transcriptionally active protein [Medicago truncatula]
	ahy-miR159	CSVX01031816.1	3	NA	GO:0016021,GO:0050662,GO:0003824,	K15891|1|0.0|590|mtr:MTR_3g101500|farnesol dehydrogenase [EC:1.1.1.216]	gi|357465477|ref|XP_003603023.1|	0	NAD(P)-binding rossmann-fold protein [Medicago truncatula]
	ahy-miR159	CSVX01001625.1	4	2.5	-	K19475|1|7e-08|59.3|sind:105165428|WAS/WASL-interacting protein	gi|922392395|ref|XP_013464607.1|	4.89e-117	hypothetical protein MTR_2g078220 [Medicago truncatula]
	ahy-miR159	CSVX01001629.1	4	2.5	-	K19475|1|1e-10|67.8|sind:105165428|WAS/WASL-interacting protein	gi|922392395|ref|XP_013464607.1|	3.18e-140	hypothetical protein MTR_2g078220 [Medicago truncatula]
	ahy-miR159	CSVX01001626.1	4	2.5	-	-	gi|922392395|ref|XP_013464607.1|	3.13e-130	hypothetical protein MTR_2g078220 [Medicago truncatula]
	ahy-miR159	CSVX01051754.1	4	NA	-	-	-	-	-
	ahy-miR159	CSVX01011588.1	2.5	2.2	-	K13024|1|2e-09|61.6|nnu:104602841|inositol-hexakisphosphate/diphosphoinositol-pentakisphosphate 1-kinase [EC:2.7.4.24]!K10406|3|1e-08|61.2|atr:18442604|kinesin family member C2/C3!K13116|4|2e-08|60.1|pda:103723897|ATP-dependent RNA helicase DDX41 [EC:3.6.4.13]!K11583|5|2e-07|57.4|nnu:104586299|serine/threonine-protein phosphatase 2A regulatory subunit B''	gi|698485790|ref|XP_009789657.1|	3.45e-12	PREDICTED: uncharacterized protein LOC104237253 [Nicotiana sylvestris]
	ahy-miR159	CSVX01070307.1	2	2	-	-	-	-	-
	ahy-miR159	CSVX01018602.1	4	NA	-	K12472|1|6e-07|58.2|ota:Ot15g00490|epidermal growth factor receptor substrate 15!K20478|2|2e-06|56.2|ppp:PHYPADRAFT_162316|golgin subfamily B member 1	gi|922389064|ref|XP_013463012.1|	0	WPP domain associated protein [Medicago truncatula]
	ahy-miR159	CSVX01061969.1	NA	2.5	GO:0004672,GO:0006468,GO:0005524,GO:0016021,	K13415|1|1e-47|190|egu:105047907|protein brassinosteroid insensitive 1 [EC:2.7.10.1 2.7.11.1]	gi|922397826|ref|XP_013466103.1|	0	LRR receptor-like kinase family protein [Medicago truncatula]
	ahy-miR159	CSVX01007000.1	4	NA	-	K02717|1|7e-15|82.8|dosa:Os10t0461100-01|photosystem II oxygen-evolving enhancer protein 2!K17964|4|3e-12|75.1|zma:732779|leucine-rich PPR motif-containing protein, mitochondrial	gi|922403605|ref|XP_013468936.1|	0	plastid transcriptionally active protein [Medicago truncatula]
	ahy-miR159	CSVX01001623.1	4	2.5	-	-	gi|922392395|ref|XP_013464607.1|	4.17e-109	hypothetical protein MTR_2g078220 [Medicago truncatula]
	ahy-miR159	CSVX01001624.1	4	2.5	-	K19475|1|1e-10|67.8|sind:105165428|WAS/WASL-interacting protein	gi|922392395|ref|XP_013464607.1|	2.65e-140	hypothetical protein MTR_2g078220 [Medicago truncatula]
	ahy-miR159	CSVX01072859.1	4	NA	-	-	-	-	-
	far-miR159	CSVX01060495.1	0.5	0.2	-	-	-	-	-
	far-miR159	CSVX01021724.1	NA	2.5	-	-	gi|357486603|ref|XP_003613589.1|	1.52e-176	plant/MEB5-like protein [Medicago truncatula]
	far-miR159	CSVX01065641.1	2	1.8	-	-	gi|357470309|ref|XP_003605439.1|	8.37e-07	hypothetical protein MTR_4g031400 [Medicago truncatula]
	far-miR159	CSVX01033083.1	3	2.5	-	K13024|1|3e-09|61.6|nnu:104602841|inositol-hexakisphosphate/diphosphoinositol-pentakisphosphate 1-kinase [EC:2.7.4.24]!K10406|3|3e-08|61.2|atr:18442604|kinesin family member C2/C3!K13116|4|5e-08|60.1|pda:103723897|ATP-dependent RNA helicase DDX41 [EC:3.6.4.13]!K11583|5|3e-07|57.4|nnu:104586299|serine/threonine-protein phosphatase 2A regulatory subunit B''	gi|698485790|ref|XP_009789657.1|	6.08e-12	PREDICTED: uncharacterized protein LOC104237253 [Nicotiana sylvestris]
	far-miR159	CSVX01008887.1	3.5	1.8	GO:0003677,	K09422|1|0.0|809|mtr:MTR_8g042410|myb proto-oncogene protein, plant	gi|922334336|ref|XP_013445158.1|	0	myb transcription factor [Medicago truncatula]
	far-miR159	CSVX01026736.1	0.5	0.2	-	-	-	-	-
	far-miR159	CSVX01033082.1	3	2.5	-	K13024|1|3e-09|61.6|nnu:104602841|inositol-hexakisphosphate/diphosphoinositol-pentakisphosphate 1-kinase [EC:2.7.4.24]!K10406|3|3e-08|61.2|atr:18442604|kinesin family member C2/C3!K13116|4|5e-08|60.1|pda:103723897|ATP-dependent RNA helicase DDX41 [EC:3.6.4.13]!K11583|5|3e-07|57.4|nnu:104586299|serine/threonine-protein phosphatase 2A regulatory subunit B''	gi|698485790|ref|XP_009789657.1|	6.12e-12	PREDICTED: uncharacterized protein LOC104237253 [Nicotiana sylvestris]
	far-miR159	CSVX01021725.1	NA	2.5	GO:0016020,	-	gi|356501924|ref|XP_003519773.1|	1.89e-142	PREDICTED: uncharacterized protein LOC100812482 isoform X1 [Glycine max]
	far-miR159	CSVX01013994.1	4	NA	-	K03006|1|0.0|1009|adu:107466525|DNA-directed RNA polymerase II subunit RPB1 [EC:2.7.7.6]!K03549|2|1e-157|525|mdm:103412324|KUP system potassium uptake protein!K20093|3|5e-119|410|bdi:100846696|DNA excision repair protein ERCC-6-like [EC:3.6.4.12]!K05658|4|2e-113|409|bvg:104905624|ATP-binding cassette, subfamily B (MDR/TAP), member 1 [EC:3.6.3.44]	gi|147820839|emb|CAN65188.1|	0	hypothetical protein VITISV_004365 [Vitis vinifera]
	far-miR159	CSVX01052054.1	NA	2.5	-	-	-	-	-
	far-miR159	CSVX01026735.1	0.5	0.2	-	-	-	-	-
	far-miR159	CSVX01013996.1	4	NA	-	K03006|1|0.0|1009|adu:107466525|DNA-directed RNA polymerase II subunit RPB1 [EC:2.7.7.6]!K03549|2|2e-157|525|mdm:103412324|KUP system potassium uptake protein!K20093|3|5e-119|410|bdi:100846696|DNA excision repair protein ERCC-6-like [EC:3.6.4.12]!K05658|4|3e-113|409|bvg:104905624|ATP-binding cassette, subfamily B (MDR/TAP), member 1 [EC:3.6.3.44]	gi|147820839|emb|CAN65188.1|	0	hypothetical protein VITISV_004365 [Vitis vinifera]
	far-miR159	CSVX01011586.1	3	2.5	-	K13024|1|2e-09|61.6|nnu:104602841|inositol-hexakisphosphate/diphosphoinositol-pentakisphosphate 1-kinase [EC:2.7.4.24]!K10406|3|1e-08|61.2|atr:18442604|kinesin family member C2/C3!K13116|4|3e-08|60.1|pda:103723897|ATP-dependent RNA helicase DDX41 [EC:3.6.4.13]!K11583|5|2e-07|57.4|nnu:104586299|serine/threonine-protein phosphatase 2A regulatory subunit B''	gi|698485790|ref|XP_009789657.1|	3.5e-12	PREDICTED: uncharacterized protein LOC104237253 [Nicotiana sylvestris]
	far-miR159	CSVX01047435.1	4	NA	GO:0010150,GO:0004607,GO:0043231,GO:0034434,GO:0046027,GO:0080095,GO:0016127,GO:0080096,	K00679|1|4e-29|126|olu:OSTLU_1469|phospholipid:diacylglycerol acyltransferase [EC:2.3.1.158]	gi|922346035|ref|XP_013449932.1|	0	phosphatidylcholine-sterol acyltransferase [Medicago truncatula]
	far-miR159	CSVX01031816.1	3	2	GO:0016021,GO:0050662,GO:0003824,	K15891|1|0.0|590|mtr:MTR_3g101500|farnesol dehydrogenase [EC:1.1.1.216]	gi|357465477|ref|XP_003603023.1|	0	NAD(P)-binding rossmann-fold protein [Medicago truncatula]
	far-miR159	CSVX01011588.1	3	2.5	-	K13024|1|2e-09|61.6|nnu:104602841|inositol-hexakisphosphate/diphosphoinositol-pentakisphosphate 1-kinase [EC:2.7.4.24]!K10406|3|1e-08|61.2|atr:18442604|kinesin family member C2/C3!K13116|4|2e-08|60.1|pda:103723897|ATP-dependent RNA helicase DDX41 [EC:3.6.4.13]!K11583|5|2e-07|57.4|nnu:104586299|serine/threonine-protein phosphatase 2A regulatory subunit B''	gi|698485790|ref|XP_009789657.1|	3.45e-12	PREDICTED: uncharacterized protein LOC104237253 [Nicotiana sylvestris]
	far-miR159	CSVX01070307.1	2.5	2.2	-	-	-	-	-
	far-miR159	CSVX01021720.1	NA	2.5	-	-	gi|357486603|ref|XP_003613589.1|	9.01e-165	plant/MEB5-like protein [Medicago truncatula]
	far-miR159	CSVX01020263.1	NA	2.5	GO:0016021,	K12599|1|7e-24|103|gra:105786089|antiviral helicase SKI2 [EC:3.6.4.-]	gi|502141100|ref|XP_004504445.1|	0	PREDICTED: endoplasmic reticulum metallopeptidase 1 [Cicer arietinum]
	ppe-miR159	CSVX01060495.1	0	0	-	-	-	-	-
	ppe-miR159	CSVX01008887.1	NA	2.2	GO:0003677,	K09422|1|0.0|809|mtr:MTR_8g042410|myb proto-oncogene protein, plant	gi|922334336|ref|XP_013445158.1|	0	myb transcription factor [Medicago truncatula]
	ppe-miR159	CSVX01065641.1	1.5	1.5	-	-	gi|357470309|ref|XP_003605439.1|	8.37e-07	hypothetical protein MTR_4g031400 [Medicago truncatula]
	ppe-miR159	CSVX01033083.1	2.5	2.2	-	K13024|1|3e-09|61.6|nnu:104602841|inositol-hexakisphosphate/diphosphoinositol-pentakisphosphate 1-kinase [EC:2.7.4.24]!K10406|3|3e-08|61.2|atr:18442604|kinesin family member C2/C3!K13116|4|5e-08|60.1|pda:103723897|ATP-dependent RNA helicase DDX41 [EC:3.6.4.13]!K11583|5|3e-07|57.4|nnu:104586299|serine/threonine-protein phosphatase 2A regulatory subunit B''	gi|698485790|ref|XP_009789657.1|	6.08e-12	PREDICTED: uncharacterized protein LOC104237253 [Nicotiana sylvestris]
	ppe-miR159	CSVX01001627.1	4	2.5	-	-	gi|922392395|ref|XP_013464607.1|	3.53e-109	hypothetical protein MTR_2g078220 [Medicago truncatula]
	ppe-miR159	CSVX01018603.1	4	NA	-	K12472|1|6e-07|58.2|ota:Ot15g00490|epidermal growth factor receptor substrate 15!K20478|2|2e-06|56.2|ppp:PHYPADRAFT_162316|golgin subfamily B member 1	gi|922389064|ref|XP_013463012.1|	0	WPP domain associated protein [Medicago truncatula]
	ppe-miR159	CSVX01026736.1	0	0	-	-	-	-	-
	ppe-miR159	CSVX01001628.1	4	2.5	-	K19475|1|8e-08|59.3|sind:105165428|WAS/WASL-interacting protein	gi|922392395|ref|XP_013464607.1|	4.57e-117	hypothetical protein MTR_2g078220 [Medicago truncatula]
	ppe-miR159	CSVX01033082.1	2.5	2.2	-	K13024|1|3e-09|61.6|nnu:104602841|inositol-hexakisphosphate/diphosphoinositol-pentakisphosphate 1-kinase [EC:2.7.4.24]!K10406|3|3e-08|61.2|atr:18442604|kinesin family member C2/C3!K13116|4|5e-08|60.1|pda:103723897|ATP-dependent RNA helicase DDX41 [EC:3.6.4.13]!K11583|5|3e-07|57.4|nnu:104586299|serine/threonine-protein phosphatase 2A regulatory subunit B''	gi|698485790|ref|XP_009789657.1|	6.12e-12	PREDICTED: uncharacterized protein LOC104237253 [Nicotiana sylvestris]
	ppe-miR159	CSVX01039460.1	3.5	NA	-	-	-	-	-
	ppe-miR159	CSVX01026735.1	0	0	-	-	-	-	-
	ppe-miR159	CSVX01064827.1	4	2.5	-	-	-	-	-
	ppe-miR159	CSVX01011586.1	2.5	2.2	-	K13024|1|2e-09|61.6|nnu:104602841|inositol-hexakisphosphate/diphosphoinositol-pentakisphosphate 1-kinase [EC:2.7.4.24]!K10406|3|1e-08|61.2|atr:18442604|kinesin family member C2/C3!K13116|4|3e-08|60.1|pda:103723897|ATP-dependent RNA helicase DDX41 [EC:3.6.4.13]!K11583|5|2e-07|57.4|nnu:104586299|serine/threonine-protein phosphatase 2A regulatory subunit B''	gi|698485790|ref|XP_009789657.1|	3.5e-12	PREDICTED: uncharacterized protein LOC104237253 [Nicotiana sylvestris]
	ppe-miR159	CSVX01001630.1	4	2.5	-	-	gi|922392395|ref|XP_013464607.1|	3.55e-132	hypothetical protein MTR_2g078220 [Medicago truncatula]
	ppe-miR159	CSVX01006999.1	4	NA	-	-	gi|922403605|ref|XP_013468936.1|	0	plastid transcriptionally active protein [Medicago truncatula]
	ppe-miR159	CSVX01031816.1	3	NA	GO:0016021,GO:0050662,GO:0003824,	K15891|1|0.0|590|mtr:MTR_3g101500|farnesol dehydrogenase [EC:1.1.1.216]	gi|357465477|ref|XP_003603023.1|	0	NAD(P)-binding rossmann-fold protein [Medicago truncatula]
	ppe-miR159	CSVX01001625.1	4	2.5	-	K19475|1|7e-08|59.3|sind:105165428|WAS/WASL-interacting protein	gi|922392395|ref|XP_013464607.1|	4.89e-117	hypothetical protein MTR_2g078220 [Medicago truncatula]
	ppe-miR159	CSVX01001629.1	4	2.5	-	K19475|1|1e-10|67.8|sind:105165428|WAS/WASL-interacting protein	gi|922392395|ref|XP_013464607.1|	3.18e-140	hypothetical protein MTR_2g078220 [Medicago truncatula]
	ppe-miR159	CSVX01001626.1	4	2.5	-	-	gi|922392395|ref|XP_013464607.1|	3.13e-130	hypothetical protein MTR_2g078220 [Medicago truncatula]
	ppe-miR159	CSVX01051754.1	4	NA	-	-	-	-	-
	ppe-miR159	CSVX01011588.1	2.5	2.2	-	K13024|1|2e-09|61.6|nnu:104602841|inositol-hexakisphosphate/diphosphoinositol-pentakisphosphate 1-kinase [EC:2.7.4.24]!K10406|3|1e-08|61.2|atr:18442604|kinesin family member C2/C3!K13116|4|2e-08|60.1|pda:103723897|ATP-dependent RNA helicase DDX41 [EC:3.6.4.13]!K11583|5|2e-07|57.4|nnu:104586299|serine/threonine-protein phosphatase 2A regulatory subunit B''	gi|698485790|ref|XP_009789657.1|	3.45e-12	PREDICTED: uncharacterized protein LOC104237253 [Nicotiana sylvestris]
	ppe-miR159	CSVX01070307.1	2	2	-	-	-	-	-
	ppe-miR159	CSVX01018602.1	4	NA	-	K12472|1|6e-07|58.2|ota:Ot15g00490|epidermal growth factor receptor substrate 15!K20478|2|2e-06|56.2|ppp:PHYPADRAFT_162316|golgin subfamily B member 1	gi|922389064|ref|XP_013463012.1|	0	WPP domain associated protein [Medicago truncatula]
	ppe-miR159	CSVX01061969.1	NA	2.5	GO:0004672,GO:0006468,GO:0005524,GO:0016021,	K13415|1|1e-47|190|egu:105047907|protein brassinosteroid insensitive 1 [EC:2.7.10.1 2.7.11.1]	gi|922397826|ref|XP_013466103.1|	0	LRR receptor-like kinase family protein [Medicago truncatula]
	ppe-miR159	CSVX01001623.1	4	2.5	-	-	gi|922392395|ref|XP_013464607.1|	4.17e-109	hypothetical protein MTR_2g078220 [Medicago truncatula]
	ppe-miR159	CSVX01001624.1	4	2.5	-	K19475|1|1e-10|67.8|sind:105165428|WAS/WASL-interacting protein	gi|922392395|ref|XP_013464607.1|	2.65e-140	hypothetical protein MTR_2g078220 [Medicago truncatula]
	ppe-miR159	CSVX01072859.1	4	NA	-	-	-	-	-
	mes-miR159a	CSVX01060495.1	0	0	-	-	-	-	-
	mes-miR159a	CSVX01008887.1	NA	2.2	GO:0003677,	K09422|1|0.0|809|mtr:MTR_8g042410|myb proto-oncogene protein, plant	gi|922334336|ref|XP_013445158.1|	0	myb transcription factor [Medicago truncatula]
	mes-miR159a	CSVX01065641.1	1.5	1.5	-	-	gi|357470309|ref|XP_003605439.1|	8.37e-07	hypothetical protein MTR_4g031400 [Medicago truncatula]
	mes-miR159a	CSVX01033083.1	2.5	2.2	-	K13024|1|3e-09|61.6|nnu:104602841|inositol-hexakisphosphate/diphosphoinositol-pentakisphosphate 1-kinase [EC:2.7.4.24]!K10406|3|3e-08|61.2|atr:18442604|kinesin family member C2/C3!K13116|4|5e-08|60.1|pda:103723897|ATP-dependent RNA helicase DDX41 [EC:3.6.4.13]!K11583|5|3e-07|57.4|nnu:104586299|serine/threonine-protein phosphatase 2A regulatory subunit B''	gi|698485790|ref|XP_009789657.1|	6.08e-12	PREDICTED: uncharacterized protein LOC104237253 [Nicotiana sylvestris]
	mes-miR159a	CSVX01001627.1	4	2.5	-	-	gi|922392395|ref|XP_013464607.1|	3.53e-109	hypothetical protein MTR_2g078220 [Medicago truncatula]
	mes-miR159a	CSVX01018603.1	4	NA	-	K12472|1|6e-07|58.2|ota:Ot15g00490|epidermal growth factor receptor substrate 15!K20478|2|2e-06|56.2|ppp:PHYPADRAFT_162316|golgin subfamily B member 1	gi|922389064|ref|XP_013463012.1|	0	WPP domain associated protein [Medicago truncatula]
	mes-miR159a	CSVX01026736.1	0	0	-	-	-	-	-
	mes-miR159a	CSVX01001628.1	4	2.5	-	K19475|1|8e-08|59.3|sind:105165428|WAS/WASL-interacting protein	gi|922392395|ref|XP_013464607.1|	4.57e-117	hypothetical protein MTR_2g078220 [Medicago truncatula]
	mes-miR159a	CSVX01033082.1	2.5	2.2	-	K13024|1|3e-09|61.6|nnu:104602841|inositol-hexakisphosphate/diphosphoinositol-pentakisphosphate 1-kinase [EC:2.7.4.24]!K10406|3|3e-08|61.2|atr:18442604|kinesin family member C2/C3!K13116|4|5e-08|60.1|pda:103723897|ATP-dependent RNA helicase DDX41 [EC:3.6.4.13]!K11583|5|3e-07|57.4|nnu:104586299|serine/threonine-protein phosphatase 2A regulatory subunit B''	gi|698485790|ref|XP_009789657.1|	6.12e-12	PREDICTED: uncharacterized protein LOC104237253 [Nicotiana sylvestris]
	mes-miR159a	CSVX01039460.1	3.5	NA	-	-	-	-	-
	mes-miR159a	CSVX01026735.1	0	0	-	-	-	-	-
	mes-miR159a	CSVX01064827.1	4	2.5	-	-	-	-	-
	mes-miR159a	CSVX01011586.1	2.5	2.2	-	K13024|1|2e-09|61.6|nnu:104602841|inositol-hexakisphosphate/diphosphoinositol-pentakisphosphate 1-kinase [EC:2.7.4.24]!K10406|3|1e-08|61.2|atr:18442604|kinesin family member C2/C3!K13116|4|3e-08|60.1|pda:103723897|ATP-dependent RNA helicase DDX41 [EC:3.6.4.13]!K11583|5|2e-07|57.4|nnu:104586299|serine/threonine-protein phosphatase 2A regulatory subunit B''	gi|698485790|ref|XP_009789657.1|	3.5e-12	PREDICTED: uncharacterized protein LOC104237253 [Nicotiana sylvestris]
	mes-miR159a	CSVX01001630.1	4	2.5	-	-	gi|922392395|ref|XP_013464607.1|	3.55e-132	hypothetical protein MTR_2g078220 [Medicago truncatula]
	mes-miR159a	CSVX01006999.1	4	NA	-	-	gi|922403605|ref|XP_013468936.1|	0	plastid transcriptionally active protein [Medicago truncatula]
	mes-miR159a	CSVX01031816.1	3	NA	GO:0016021,GO:0050662,GO:0003824,	K15891|1|0.0|590|mtr:MTR_3g101500|farnesol dehydrogenase [EC:1.1.1.216]	gi|357465477|ref|XP_003603023.1|	0	NAD(P)-binding rossmann-fold protein [Medicago truncatula]
	mes-miR159a	CSVX01001625.1	4	2.5	-	K19475|1|7e-08|59.3|sind:105165428|WAS/WASL-interacting protein	gi|922392395|ref|XP_013464607.1|	4.89e-117	hypothetical protein MTR_2g078220 [Medicago truncatula]
	mes-miR159a	CSVX01001629.1	4	2.5	-	K19475|1|1e-10|67.8|sind:105165428|WAS/WASL-interacting protein	gi|922392395|ref|XP_013464607.1|	3.18e-140	hypothetical protein MTR_2g078220 [Medicago truncatula]
	mes-miR159a	CSVX01001626.1	4	2.5	-	-	gi|922392395|ref|XP_013464607.1|	3.13e-130	hypothetical protein MTR_2g078220 [Medicago truncatula]
	mes-miR159a	CSVX01051754.1	4	NA	-	-	-	-	-
	mes-miR159a	CSVX01011588.1	2.5	2.2	-	K13024|1|2e-09|61.6|nnu:104602841|inositol-hexakisphosphate/diphosphoinositol-pentakisphosphate 1-kinase [EC:2.7.4.24]!K10406|3|1e-08|61.2|atr:18442604|kinesin family member C2/C3!K13116|4|2e-08|60.1|pda:103723897|ATP-dependent RNA helicase DDX41 [EC:3.6.4.13]!K11583|5|2e-07|57.4|nnu:104586299|serine/threonine-protein phosphatase 2A regulatory subunit B''	gi|698485790|ref|XP_009789657.1|	3.45e-12	PREDICTED: uncharacterized protein LOC104237253 [Nicotiana sylvestris]
	mes-miR159a	CSVX01070307.1	2	2	-	-	-	-	-
	mes-miR159a	CSVX01018602.1	4	NA	-	K12472|1|6e-07|58.2|ota:Ot15g00490|epidermal growth factor receptor substrate 15!K20478|2|2e-06|56.2|ppp:PHYPADRAFT_162316|golgin subfamily B member 1	gi|922389064|ref|XP_013463012.1|	0	WPP domain associated protein [Medicago truncatula]
	mes-miR159a	CSVX01061969.1	NA	2.5	GO:0004672,GO:0006468,GO:0005524,GO:0016021,	K13415|1|1e-47|190|egu:105047907|protein brassinosteroid insensitive 1 [EC:2.7.10.1 2.7.11.1]	gi|922397826|ref|XP_013466103.1|	0	LRR receptor-like kinase family protein [Medicago truncatula]
	mes-miR159a	CSVX01007000.1	4	NA	-	K02717|1|7e-15|82.8|dosa:Os10t0461100-01|photosystem II oxygen-evolving enhancer protein 2!K17964|4|3e-12|75.1|zma:732779|leucine-rich PPR motif-containing protein, mitochondrial	gi|922403605|ref|XP_013468936.1|	0	plastid transcriptionally active protein [Medicago truncatula]
	mes-miR159a	CSVX01001623.1	4	2.5	-	-	gi|922392395|ref|XP_013464607.1|	4.17e-109	hypothetical protein MTR_2g078220 [Medicago truncatula]
	mes-miR159a	CSVX01001624.1	4	2.5	-	K19475|1|1e-10|67.8|sind:105165428|WAS/WASL-interacting protein	gi|922392395|ref|XP_013464607.1|	2.65e-140	hypothetical protein MTR_2g078220 [Medicago truncatula]
	mes-miR159a	CSVX01072859.1	4	NA	-	-	-	-	-
	cme-miR159a	CSVX01060495.1	0	0	-	-	-	-	-
	cme-miR159a	CSVX01008887.1	NA	2.2	GO:0003677,	K09422|1|0.0|809|mtr:MTR_8g042410|myb proto-oncogene protein, plant	gi|922334336|ref|XP_013445158.1|	0	myb transcription factor [Medicago truncatula]
	cme-miR159a	CSVX01065641.1	1.5	1.5	-	-	gi|357470309|ref|XP_003605439.1|	8.37e-07	hypothetical protein MTR_4g031400 [Medicago truncatula]
	cme-miR159a	CSVX01033083.1	2.5	2.2	-	K13024|1|3e-09|61.6|nnu:104602841|inositol-hexakisphosphate/diphosphoinositol-pentakisphosphate 1-kinase [EC:2.7.4.24]!K10406|3|3e-08|61.2|atr:18442604|kinesin family member C2/C3!K13116|4|5e-08|60.1|pda:103723897|ATP-dependent RNA helicase DDX41 [EC:3.6.4.13]!K11583|5|3e-07|57.4|nnu:104586299|serine/threonine-protein phosphatase 2A regulatory subunit B''	gi|698485790|ref|XP_009789657.1|	6.08e-12	PREDICTED: uncharacterized protein LOC104237253 [Nicotiana sylvestris]
	cme-miR159a	CSVX01001627.1	4	2.5	-	-	gi|922392395|ref|XP_013464607.1|	3.53e-109	hypothetical protein MTR_2g078220 [Medicago truncatula]
	cme-miR159a	CSVX01018603.1	4	NA	-	K12472|1|6e-07|58.2|ota:Ot15g00490|epidermal growth factor receptor substrate 15!K20478|2|2e-06|56.2|ppp:PHYPADRAFT_162316|golgin subfamily B member 1	gi|922389064|ref|XP_013463012.1|	0	WPP domain associated protein [Medicago truncatula]
	cme-miR159a	CSVX01026736.1	0	0	-	-	-	-	-
	cme-miR159a	CSVX01001628.1	4	2.5	-	K19475|1|8e-08|59.3|sind:105165428|WAS/WASL-interacting protein	gi|922392395|ref|XP_013464607.1|	4.57e-117	hypothetical protein MTR_2g078220 [Medicago truncatula]
	cme-miR159a	CSVX01033082.1	2.5	2.2	-	K13024|1|3e-09|61.6|nnu:104602841|inositol-hexakisphosphate/diphosphoinositol-pentakisphosphate 1-kinase [EC:2.7.4.24]!K10406|3|3e-08|61.2|atr:18442604|kinesin family member C2/C3!K13116|4|5e-08|60.1|pda:103723897|ATP-dependent RNA helicase DDX41 [EC:3.6.4.13]!K11583|5|3e-07|57.4|nnu:104586299|serine/threonine-protein phosphatase 2A regulatory subunit B''	gi|698485790|ref|XP_009789657.1|	6.12e-12	PREDICTED: uncharacterized protein LOC104237253 [Nicotiana sylvestris]
	cme-miR159a	CSVX01039460.1	3.5	NA	-	-	-	-	-
	cme-miR159a	CSVX01026735.1	0	0	-	-	-	-	-
	cme-miR159a	CSVX01064827.1	4	2.5	-	-	-	-	-
	cme-miR159a	CSVX01011586.1	2.5	2.2	-	K13024|1|2e-09|61.6|nnu:104602841|inositol-hexakisphosphate/diphosphoinositol-pentakisphosphate 1-kinase [EC:2.7.4.24]!K10406|3|1e-08|61.2|atr:18442604|kinesin family member C2/C3!K13116|4|3e-08|60.1|pda:103723897|ATP-dependent RNA helicase DDX41 [EC:3.6.4.13]!K11583|5|2e-07|57.4|nnu:104586299|serine/threonine-protein phosphatase 2A regulatory subunit B''	gi|698485790|ref|XP_009789657.1|	3.5e-12	PREDICTED: uncharacterized protein LOC104237253 [Nicotiana sylvestris]
	cme-miR159a	CSVX01001630.1	4	2.5	-	-	gi|922392395|ref|XP_013464607.1|	3.55e-132	hypothetical protein MTR_2g078220 [Medicago truncatula]
	cme-miR159a	CSVX01006999.1	4	NA	-	-	gi|922403605|ref|XP_013468936.1|	0	plastid transcriptionally active protein [Medicago truncatula]
	cme-miR159a	CSVX01031816.1	3	NA	GO:0016021,GO:0050662,GO:0003824,	K15891|1|0.0|590|mtr:MTR_3g101500|farnesol dehydrogenase [EC:1.1.1.216]	gi|357465477|ref|XP_003603023.1|	0	NAD(P)-binding rossmann-fold protein [Medicago truncatula]
	cme-miR159a	CSVX01001625.1	4	2.5	-	K19475|1|7e-08|59.3|sind:105165428|WAS/WASL-interacting protein	gi|922392395|ref|XP_013464607.1|	4.89e-117	hypothetical protein MTR_2g078220 [Medicago truncatula]
	cme-miR159a	CSVX01001629.1	4	2.5	-	K19475|1|1e-10|67.8|sind:105165428|WAS/WASL-interacting protein	gi|922392395|ref|XP_013464607.1|	3.18e-140	hypothetical protein MTR_2g078220 [Medicago truncatula]
	cme-miR159a	CSVX01001626.1	4	2.5	-	-	gi|922392395|ref|XP_013464607.1|	3.13e-130	hypothetical protein MTR_2g078220 [Medicago truncatula]
	cme-miR159a	CSVX01051754.1	4	NA	-	-	-	-	-
	cme-miR159a	CSVX01011588.1	2.5	2.2	-	K13024|1|2e-09|61.6|nnu:104602841|inositol-hexakisphosphate/diphosphoinositol-pentakisphosphate 1-kinase [EC:2.7.4.24]!K10406|3|1e-08|61.2|atr:18442604|kinesin family member C2/C3!K13116|4|2e-08|60.1|pda:103723897|ATP-dependent RNA helicase DDX41 [EC:3.6.4.13]!K11583|5|2e-07|57.4|nnu:104586299|serine/threonine-protein phosphatase 2A regulatory subunit B''	gi|698485790|ref|XP_009789657.1|	3.45e-12	PREDICTED: uncharacterized protein LOC104237253 [Nicotiana sylvestris]
	cme-miR159a	CSVX01070307.1	2	2	-	-	-	-	-
	cme-miR159a	CSVX01018602.1	4	NA	-	K12472|1|6e-07|58.2|ota:Ot15g00490|epidermal growth factor receptor substrate 15!K20478|2|2e-06|56.2|ppp:PHYPADRAFT_162316|golgin subfamily B member 1	gi|922389064|ref|XP_013463012.1|	0	WPP domain associated protein [Medicago truncatula]
	cme-miR159a	CSVX01061969.1	NA	2.5	GO:0004672,GO:0006468,GO:0005524,GO:0016021,	K13415|1|1e-47|190|egu:105047907|protein brassinosteroid insensitive 1 [EC:2.7.10.1 2.7.11.1]	gi|922397826|ref|XP_013466103.1|	0	LRR receptor-like kinase family protein [Medicago truncatula]
	cme-miR159a	CSVX01007000.1	4	NA	-	K02717|1|7e-15|82.8|dosa:Os10t0461100-01|photosystem II oxygen-evolving enhancer protein 2!K17964|4|3e-12|75.1|zma:732779|leucine-rich PPR motif-containing protein, mitochondrial	gi|922403605|ref|XP_013468936.1|	0	plastid transcriptionally active protein [Medicago truncatula]
	cme-miR159a	CSVX01001623.1	4	2.5	-	-	gi|922392395|ref|XP_013464607.1|	4.17e-109	hypothetical protein MTR_2g078220 [Medicago truncatula]
	cme-miR159a	CSVX01001624.1	4	2.5	-	K19475|1|1e-10|67.8|sind:105165428|WAS/WASL-interacting protein	gi|922392395|ref|XP_013464607.1|	2.65e-140	hypothetical protein MTR_2g078220 [Medicago truncatula]
	cme-miR159a	CSVX01072859.1	4	NA	-	-	-	-	-
	zma-miR159k-3p	CSVX01020262.1	NA	2.5	GO:0016021,	-	gi|502141100|ref|XP_004504445.1|	5.59e-117	PREDICTED: endoplasmic reticulum metallopeptidase 1 [Cicer arietinum]
	zma-miR159k-3p	CSVX01060495.1	0.5	0.2	-	-	-	-	-
	zma-miR159k-3p	CSVX01021724.1	NA	2.5	-	-	gi|357486603|ref|XP_003613589.1|	1.52e-176	plant/MEB5-like protein [Medicago truncatula]
	zma-miR159k-3p	CSVX01065641.1	2	1.8	-	-	gi|357470309|ref|XP_003605439.1|	8.37e-07	hypothetical protein MTR_4g031400 [Medicago truncatula]
	zma-miR159k-3p	CSVX01033083.1	3	2.5	-	K13024|1|3e-09|61.6|nnu:104602841|inositol-hexakisphosphate/diphosphoinositol-pentakisphosphate 1-kinase [EC:2.7.4.24]!K10406|3|3e-08|61.2|atr:18442604|kinesin family member C2/C3!K13116|4|5e-08|60.1|pda:103723897|ATP-dependent RNA helicase DDX41 [EC:3.6.4.13]!K11583|5|3e-07|57.4|nnu:104586299|serine/threonine-protein phosphatase 2A regulatory subunit B''	gi|698485790|ref|XP_009789657.1|	6.08e-12	PREDICTED: uncharacterized protein LOC104237253 [Nicotiana sylvestris]
	zma-miR159k-3p	CSVX01008887.1	3.5	1.8	GO:0003677,	K09422|1|0.0|809|mtr:MTR_8g042410|myb proto-oncogene protein, plant	gi|922334336|ref|XP_013445158.1|	0	myb transcription factor [Medicago truncatula]
	zma-miR159k-3p	CSVX01026736.1	0.5	0.2	-	-	-	-	-
	zma-miR159k-3p	CSVX01033082.1	3	2.5	-	K13024|1|3e-09|61.6|nnu:104602841|inositol-hexakisphosphate/diphosphoinositol-pentakisphosphate 1-kinase [EC:2.7.4.24]!K10406|3|3e-08|61.2|atr:18442604|kinesin family member C2/C3!K13116|4|5e-08|60.1|pda:103723897|ATP-dependent RNA helicase DDX41 [EC:3.6.4.13]!K11583|5|3e-07|57.4|nnu:104586299|serine/threonine-protein phosphatase 2A regulatory subunit B''	gi|698485790|ref|XP_009789657.1|	6.12e-12	PREDICTED: uncharacterized protein LOC104237253 [Nicotiana sylvestris]
	zma-miR159k-3p	CSVX01021725.1	NA	2.5	GO:0016020,	-	gi|356501924|ref|XP_003519773.1|	1.89e-142	PREDICTED: uncharacterized protein LOC100812482 isoform X1 [Glycine max]
	zma-miR159k-3p	CSVX01013994.1	4	NA	-	K03006|1|0.0|1009|adu:107466525|DNA-directed RNA polymerase II subunit RPB1 [EC:2.7.7.6]!K03549|2|1e-157|525|mdm:103412324|KUP system potassium uptake protein!K20093|3|5e-119|410|bdi:100846696|DNA excision repair protein ERCC-6-like [EC:3.6.4.12]!K05658|4|2e-113|409|bvg:104905624|ATP-binding cassette, subfamily B (MDR/TAP), member 1 [EC:3.6.3.44]	gi|147820839|emb|CAN65188.1|	0	hypothetical protein VITISV_004365 [Vitis vinifera]
	zma-miR159k-3p	CSVX01039460.1	4	NA	-	-	-	-	-
	zma-miR159k-3p	CSVX01052054.1	NA	2.5	-	-	-	-	-
	zma-miR159k-3p	CSVX01026735.1	0.5	0.2	-	-	-	-	-
	zma-miR159k-3p	CSVX01013996.1	4	NA	-	K03006|1|0.0|1009|adu:107466525|DNA-directed RNA polymerase II subunit RPB1 [EC:2.7.7.6]!K03549|2|2e-157|525|mdm:103412324|KUP system potassium uptake protein!K20093|3|5e-119|410|bdi:100846696|DNA excision repair protein ERCC-6-like [EC:3.6.4.12]!K05658|4|3e-113|409|bvg:104905624|ATP-binding cassette, subfamily B (MDR/TAP), member 1 [EC:3.6.3.44]	gi|147820839|emb|CAN65188.1|	0	hypothetical protein VITISV_004365 [Vitis vinifera]
	zma-miR159k-3p	CSVX01011586.1	3	2.5	-	K13024|1|2e-09|61.6|nnu:104602841|inositol-hexakisphosphate/diphosphoinositol-pentakisphosphate 1-kinase [EC:2.7.4.24]!K10406|3|1e-08|61.2|atr:18442604|kinesin family member C2/C3!K13116|4|3e-08|60.1|pda:103723897|ATP-dependent RNA helicase DDX41 [EC:3.6.4.13]!K11583|5|2e-07|57.4|nnu:104586299|serine/threonine-protein phosphatase 2A regulatory subunit B''	gi|698485790|ref|XP_009789657.1|	3.5e-12	PREDICTED: uncharacterized protein LOC104237253 [Nicotiana sylvestris]
	zma-miR159k-3p	CSVX01047435.1	4	NA	GO:0010150,GO:0004607,GO:0043231,GO:0034434,GO:0046027,GO:0080095,GO:0016127,GO:0080096,	K00679|1|4e-29|126|olu:OSTLU_1469|phospholipid:diacylglycerol acyltransferase [EC:2.3.1.158]	gi|922346035|ref|XP_013449932.1|	0	phosphatidylcholine-sterol acyltransferase [Medicago truncatula]
	zma-miR159k-3p	CSVX01031816.1	3	2	GO:0016021,GO:0050662,GO:0003824,	K15891|1|0.0|590|mtr:MTR_3g101500|farnesol dehydrogenase [EC:1.1.1.216]	gi|357465477|ref|XP_003603023.1|	0	NAD(P)-binding rossmann-fold protein [Medicago truncatula]
	zma-miR159k-3p	CSVX01011588.1	3	2.5	-	K13024|1|2e-09|61.6|nnu:104602841|inositol-hexakisphosphate/diphosphoinositol-pentakisphosphate 1-kinase [EC:2.7.4.24]!K10406|3|1e-08|61.2|atr:18442604|kinesin family member C2/C3!K13116|4|2e-08|60.1|pda:103723897|ATP-dependent RNA helicase DDX41 [EC:3.6.4.13]!K11583|5|2e-07|57.4|nnu:104586299|serine/threonine-protein phosphatase 2A regulatory subunit B''	gi|698485790|ref|XP_009789657.1|	3.45e-12	PREDICTED: uncharacterized protein LOC104237253 [Nicotiana sylvestris]
	zma-miR159k-3p	CSVX01070307.1	2.5	2.2	-	-	-	-	-
	zma-miR159k-3p	CSVX01021720.1	NA	2.5	-	-	gi|357486603|ref|XP_003613589.1|	9.01e-165	plant/MEB5-like protein [Medicago truncatula]
	aqc-miR159	CSVX01060495.1	2	1	-	-	-	-	-
	aqc-miR159	CSVX01029615.1	4	2.5	GO:0003824,GO:0008152,	K00666|1|2e-165|499|sbi:SORBI_10g012080|fatty-acyl-CoA synthase [EC:6.2.1.-]!K10526|5|7e-48|183|sita:101776359|OPC-8:0 CoA ligase 1 [EC:6.2.1.-]	gi|357491645|ref|XP_003616110.1|	0	long-chain acyl-CoA synthetase [Medicago truncatula]
	aqc-miR159	CSVX01021724.1	NA	2.5	-	-	gi|357486603|ref|XP_003613589.1|	1.52e-176	plant/MEB5-like protein [Medicago truncatula]
	aqc-miR159	CSVX01008887.1	NA	2.2	GO:0003677,	K09422|1|0.0|809|mtr:MTR_8g042410|myb proto-oncogene protein, plant	gi|922334336|ref|XP_013445158.1|	0	myb transcription factor [Medicago truncatula]
	aqc-miR159	CSVX01065641.1	3.5	2.5	-	-	gi|357470309|ref|XP_003605439.1|	8.37e-07	hypothetical protein MTR_4g031400 [Medicago truncatula]
	aqc-miR159	CSVX01026736.1	2	1	-	-	-	-	-
	aqc-miR159	CSVX01020434.1	4	2.5	-	-	-	-	-
	aqc-miR159	CSVX01020433.1	4	2.5	-	-	-	-	-
	aqc-miR159	CSVX01070307.1	4	NA	-	-	-	-	-
	aqc-miR159	CSVX01026735.1	2	1	-	-	-	-	-
	aqc-miR159	CSVX01022472.1	NA	2.5	GO:0016301,GO:0016021,GO:0016310,	K08869|1|0.0|785|bna:106348505|aarF domain-containing kinase	gi|502132512|ref|XP_004501396.1|	0	PREDICTED: uncharacterized aarF domain-containing protein kinase At1g79600, chloroplastic [Cicer arietinum]
	aqc-miR159	CSVX01022475.1	NA	2.5	GO:0016301,GO:0016021,GO:0016310,	K08869|1|0.0|785|bna:106348505|aarF domain-containing kinase	gi|502132512|ref|XP_004501396.1|	0	PREDICTED: uncharacterized aarF domain-containing protein kinase At1g79600, chloroplastic [Cicer arietinum]
	aqc-miR159	CSVX01022474.1	NA	2.5	GO:0016301,GO:0016021,GO:0016310,	K08869|1|0.0|911|bna:106348505|aarF domain-containing kinase	gi|502132512|ref|XP_004501396.1|	0	PREDICTED: uncharacterized aarF domain-containing protein kinase At1g79600, chloroplastic [Cicer arietinum]
	aqc-miR159	CSVX01020435.1	4	2.5	-	-	-	-	-
	aqc-miR159	CSVX01022473.1	NA	2.5	GO:0016301,GO:0016021,GO:0016310,	K08869|1|0.0|785|bna:106348505|aarF domain-containing kinase	gi|502132512|ref|XP_004501396.1|	0	PREDICTED: uncharacterized aarF domain-containing protein kinase At1g79600, chloroplastic [Cicer arietinum]
	tae-miR159b	CSVX01020262.1	NA	2.5	GO:0016021,	-	gi|502141100|ref|XP_004504445.1|	5.59e-117	PREDICTED: endoplasmic reticulum metallopeptidase 1 [Cicer arietinum]
	tae-miR159b	CSVX01060495.1	0.5	0.2	-	-	-	-	-
	tae-miR159b	CSVX01021724.1	NA	2.5	-	-	gi|357486603|ref|XP_003613589.1|	1.52e-176	plant/MEB5-like protein [Medicago truncatula]
	tae-miR159b	CSVX01065641.1	2	1.8	-	-	gi|357470309|ref|XP_003605439.1|	8.37e-07	hypothetical protein MTR_4g031400 [Medicago truncatula]
	tae-miR159b	CSVX01033083.1	3	2.5	-	K13024|1|3e-09|61.6|nnu:104602841|inositol-hexakisphosphate/diphosphoinositol-pentakisphosphate 1-kinase [EC:2.7.4.24]!K10406|3|3e-08|61.2|atr:18442604|kinesin family member C2/C3!K13116|4|5e-08|60.1|pda:103723897|ATP-dependent RNA helicase DDX41 [EC:3.6.4.13]!K11583|5|3e-07|57.4|nnu:104586299|serine/threonine-protein phosphatase 2A regulatory subunit B''	gi|698485790|ref|XP_009789657.1|	6.08e-12	PREDICTED: uncharacterized protein LOC104237253 [Nicotiana sylvestris]
	tae-miR159b	CSVX01008887.1	3.5	1.8	GO:0003677,	K09422|1|0.0|809|mtr:MTR_8g042410|myb proto-oncogene protein, plant	gi|922334336|ref|XP_013445158.1|	0	myb transcription factor [Medicago truncatula]
	tae-miR159b	CSVX01026736.1	0.5	0.2	-	-	-	-	-
	tae-miR159b	CSVX01033082.1	3	2.5	-	K13024|1|3e-09|61.6|nnu:104602841|inositol-hexakisphosphate/diphosphoinositol-pentakisphosphate 1-kinase [EC:2.7.4.24]!K10406|3|3e-08|61.2|atr:18442604|kinesin family member C2/C3!K13116|4|5e-08|60.1|pda:103723897|ATP-dependent RNA helicase DDX41 [EC:3.6.4.13]!K11583|5|3e-07|57.4|nnu:104586299|serine/threonine-protein phosphatase 2A regulatory subunit B''	gi|698485790|ref|XP_009789657.1|	6.12e-12	PREDICTED: uncharacterized protein LOC104237253 [Nicotiana sylvestris]
	tae-miR159b	CSVX01021725.1	NA	2.5	GO:0016020,	-	gi|356501924|ref|XP_003519773.1|	1.89e-142	PREDICTED: uncharacterized protein LOC100812482 isoform X1 [Glycine max]
	tae-miR159b	CSVX01013994.1	4	NA	-	K03006|1|0.0|1009|adu:107466525|DNA-directed RNA polymerase II subunit RPB1 [EC:2.7.7.6]!K03549|2|1e-157|525|mdm:103412324|KUP system potassium uptake protein!K20093|3|5e-119|410|bdi:100846696|DNA excision repair protein ERCC-6-like [EC:3.6.4.12]!K05658|4|2e-113|409|bvg:104905624|ATP-binding cassette, subfamily B (MDR/TAP), member 1 [EC:3.6.3.44]	gi|147820839|emb|CAN65188.1|	0	hypothetical protein VITISV_004365 [Vitis vinifera]
	tae-miR159b	CSVX01039460.1	4	NA	-	-	-	-	-
	tae-miR159b	CSVX01052054.1	NA	2.5	-	-	-	-	-
	tae-miR159b	CSVX01026735.1	0.5	0.2	-	-	-	-	-
	tae-miR159b	CSVX01013996.1	4	NA	-	K03006|1|0.0|1009|adu:107466525|DNA-directed RNA polymerase II subunit RPB1 [EC:2.7.7.6]!K03549|2|2e-157|525|mdm:103412324|KUP system potassium uptake protein!K20093|3|5e-119|410|bdi:100846696|DNA excision repair protein ERCC-6-like [EC:3.6.4.12]!K05658|4|3e-113|409|bvg:104905624|ATP-binding cassette, subfamily B (MDR/TAP), member 1 [EC:3.6.3.44]	gi|147820839|emb|CAN65188.1|	0	hypothetical protein VITISV_004365 [Vitis vinifera]
	tae-miR159b	CSVX01011586.1	3	2.5	-	K13024|1|2e-09|61.6|nnu:104602841|inositol-hexakisphosphate/diphosphoinositol-pentakisphosphate 1-kinase [EC:2.7.4.24]!K10406|3|1e-08|61.2|atr:18442604|kinesin family member C2/C3!K13116|4|3e-08|60.1|pda:103723897|ATP-dependent RNA helicase DDX41 [EC:3.6.4.13]!K11583|5|2e-07|57.4|nnu:104586299|serine/threonine-protein phosphatase 2A regulatory subunit B''	gi|698485790|ref|XP_009789657.1|	3.5e-12	PREDICTED: uncharacterized protein LOC104237253 [Nicotiana sylvestris]
	tae-miR159b	CSVX01047435.1	4	NA	GO:0010150,GO:0004607,GO:0043231,GO:0034434,GO:0046027,GO:0080095,GO:0016127,GO:0080096,	K00679|1|4e-29|126|olu:OSTLU_1469|phospholipid:diacylglycerol acyltransferase [EC:2.3.1.158]	gi|922346035|ref|XP_013449932.1|	0	phosphatidylcholine-sterol acyltransferase [Medicago truncatula]
	tae-miR159b	CSVX01031816.1	3	2	GO:0016021,GO:0050662,GO:0003824,	K15891|1|0.0|590|mtr:MTR_3g101500|farnesol dehydrogenase [EC:1.1.1.216]	gi|357465477|ref|XP_003603023.1|	0	NAD(P)-binding rossmann-fold protein [Medicago truncatula]
	tae-miR159b	CSVX01011588.1	3	2.5	-	K13024|1|2e-09|61.6|nnu:104602841|inositol-hexakisphosphate/diphosphoinositol-pentakisphosphate 1-kinase [EC:2.7.4.24]!K10406|3|1e-08|61.2|atr:18442604|kinesin family member C2/C3!K13116|4|2e-08|60.1|pda:103723897|ATP-dependent RNA helicase DDX41 [EC:3.6.4.13]!K11583|5|2e-07|57.4|nnu:104586299|serine/threonine-protein phosphatase 2A regulatory subunit B''	gi|698485790|ref|XP_009789657.1|	3.45e-12	PREDICTED: uncharacterized protein LOC104237253 [Nicotiana sylvestris]
	tae-miR159b	CSVX01070307.1	2.5	2.2	-	-	-	-	-
	tae-miR159b	CSVX01021720.1	NA	2.5	-	-	gi|357486603|ref|XP_003613589.1|	9.01e-165	plant/MEB5-like protein [Medicago truncatula]
	tae-miR159b	CSVX01020263.1	NA	2.5	GO:0016021,	K12599|1|7e-24|103|gra:105786089|antiviral helicase SKI2 [EC:3.6.4.-]	gi|502141100|ref|XP_004504445.1|	0	PREDICTED: endoplasmic reticulum metallopeptidase 1 [Cicer arietinum]
	ath-miR159c	CSVX01060495.1	2	0.5	-	-	-	-	-
	ath-miR159c	CSVX01065641.1	3.5	2	-	-	gi|357470309|ref|XP_003605439.1|	8.37e-07	hypothetical protein MTR_4g031400 [Medicago truncatula]
	ath-miR159c	CSVX01008887.1	4	2	GO:0003677,	K09422|1|0.0|809|mtr:MTR_8g042410|myb proto-oncogene protein, plant	gi|922334336|ref|XP_013445158.1|	0	myb transcription factor [Medicago truncatula]
	ath-miR159c	CSVX01026736.1	2	0.5	-	-	-	-	-
	ath-miR159c	CSVX01070307.1	NA	2.5	-	-	-	-	-
	ath-miR159c	CSVX01026735.1	2	0.5	-	-	-	-	-
	ath-miR159c	CSVX01052054.1	NA	2.5	-	-	-	-	-
	ath-miR159c	CSVX01031816.1	2	1.5	GO:0016021,GO:0050662,GO:0003824,	K15891|1|0.0|590|mtr:MTR_3g101500|farnesol dehydrogenase [EC:1.1.1.216]	gi|357465477|ref|XP_003603023.1|	0	NAD(P)-binding rossmann-fold protein [Medicago truncatula]
	hbr-miR159a	CSVX01060495.1	0	0	-	-	-	-	-
	hbr-miR159a	CSVX01008887.1	NA	2.2	GO:0003677,	K09422|1|0.0|809|mtr:MTR_8g042410|myb proto-oncogene protein, plant	gi|922334336|ref|XP_013445158.1|	0	myb transcription factor [Medicago truncatula]
	hbr-miR159a	CSVX01065641.1	1.5	1.5	-	-	gi|357470309|ref|XP_003605439.1|	8.37e-07	hypothetical protein MTR_4g031400 [Medicago truncatula]
	hbr-miR159a	CSVX01033083.1	2.5	2.2	-	K13024|1|3e-09|61.6|nnu:104602841|inositol-hexakisphosphate/diphosphoinositol-pentakisphosphate 1-kinase [EC:2.7.4.24]!K10406|3|3e-08|61.2|atr:18442604|kinesin family member C2/C3!K13116|4|5e-08|60.1|pda:103723897|ATP-dependent RNA helicase DDX41 [EC:3.6.4.13]!K11583|5|3e-07|57.4|nnu:104586299|serine/threonine-protein phosphatase 2A regulatory subunit B''	gi|698485790|ref|XP_009789657.1|	6.08e-12	PREDICTED: uncharacterized protein LOC104237253 [Nicotiana sylvestris]
	hbr-miR159a	CSVX01001627.1	4	2.5	-	-	gi|922392395|ref|XP_013464607.1|	3.53e-109	hypothetical protein MTR_2g078220 [Medicago truncatula]
	hbr-miR159a	CSVX01026736.1	0	0	-	-	-	-	-
	hbr-miR159a	CSVX01001628.1	4	2.5	-	K19475|1|8e-08|59.3|sind:105165428|WAS/WASL-interacting protein	gi|922392395|ref|XP_013464607.1|	4.57e-117	hypothetical protein MTR_2g078220 [Medicago truncatula]
	hbr-miR159a	CSVX01033082.1	2.5	2.2	-	K13024|1|3e-09|61.6|nnu:104602841|inositol-hexakisphosphate/diphosphoinositol-pentakisphosphate 1-kinase [EC:2.7.4.24]!K10406|3|3e-08|61.2|atr:18442604|kinesin family member C2/C3!K13116|4|5e-08|60.1|pda:103723897|ATP-dependent RNA helicase DDX41 [EC:3.6.4.13]!K11583|5|3e-07|57.4|nnu:104586299|serine/threonine-protein phosphatase 2A regulatory subunit B''	gi|698485790|ref|XP_009789657.1|	6.12e-12	PREDICTED: uncharacterized protein LOC104237253 [Nicotiana sylvestris]
	hbr-miR159a	CSVX01039460.1	3.5	NA	-	-	-	-	-
	hbr-miR159a	CSVX01026735.1	0	0	-	-	-	-	-
	hbr-miR159a	CSVX01064827.1	4	2.5	-	-	-	-	-
	hbr-miR159a	CSVX01011586.1	2.5	2.2	-	K13024|1|2e-09|61.6|nnu:104602841|inositol-hexakisphosphate/diphosphoinositol-pentakisphosphate 1-kinase [EC:2.7.4.24]!K10406|3|1e-08|61.2|atr:18442604|kinesin family member C2/C3!K13116|4|3e-08|60.1|pda:103723897|ATP-dependent RNA helicase DDX41 [EC:3.6.4.13]!K11583|5|2e-07|57.4|nnu:104586299|serine/threonine-protein phosphatase 2A regulatory subunit B''	gi|698485790|ref|XP_009789657.1|	3.5e-12	PREDICTED: uncharacterized protein LOC104237253 [Nicotiana sylvestris]
	hbr-miR159a	CSVX01001630.1	4	2.5	-	-	gi|922392395|ref|XP_013464607.1|	3.55e-132	hypothetical protein MTR_2g078220 [Medicago truncatula]
	hbr-miR159a	CSVX01031816.1	3	NA	GO:0016021,GO:0050662,GO:0003824,	K15891|1|0.0|590|mtr:MTR_3g101500|farnesol dehydrogenase [EC:1.1.1.216]	gi|357465477|ref|XP_003603023.1|	0	NAD(P)-binding rossmann-fold protein [Medicago truncatula]
	hbr-miR159a	CSVX01001625.1	4	2.5	-	K19475|1|7e-08|59.3|sind:105165428|WAS/WASL-interacting protein	gi|922392395|ref|XP_013464607.1|	4.89e-117	hypothetical protein MTR_2g078220 [Medicago truncatula]
	hbr-miR159a	CSVX01001629.1	4	2.5	-	K19475|1|1e-10|67.8|sind:105165428|WAS/WASL-interacting protein	gi|922392395|ref|XP_013464607.1|	3.18e-140	hypothetical protein MTR_2g078220 [Medicago truncatula]
	hbr-miR159a	CSVX01001626.1	4	2.5	-	-	gi|922392395|ref|XP_013464607.1|	3.13e-130	hypothetical protein MTR_2g078220 [Medicago truncatula]
	hbr-miR159a	CSVX01051754.1	4	NA	-	-	-	-	-
	hbr-miR159a	CSVX01011588.1	2.5	2.2	-	K13024|1|2e-09|61.6|nnu:104602841|inositol-hexakisphosphate/diphosphoinositol-pentakisphosphate 1-kinase [EC:2.7.4.24]!K10406|3|1e-08|61.2|atr:18442604|kinesin family member C2/C3!K13116|4|2e-08|60.1|pda:103723897|ATP-dependent RNA helicase DDX41 [EC:3.6.4.13]!K11583|5|2e-07|57.4|nnu:104586299|serine/threonine-protein phosphatase 2A regulatory subunit B''	gi|698485790|ref|XP_009789657.1|	3.45e-12	PREDICTED: uncharacterized protein LOC104237253 [Nicotiana sylvestris]
	hbr-miR159a	CSVX01070307.1	2	2	-	-	-	-	-
	hbr-miR159a	CSVX01018602.1	4	NA	-	K12472|1|6e-07|58.2|ota:Ot15g00490|epidermal growth factor receptor substrate 15!K20478|2|2e-06|56.2|ppp:PHYPADRAFT_162316|golgin subfamily B member 1	gi|922389064|ref|XP_013463012.1|	0	WPP domain associated protein [Medicago truncatula]
	hbr-miR159a	CSVX01061969.1	NA	2.5	GO:0004672,GO:0006468,GO:0005524,GO:0016021,	K13415|1|1e-47|190|egu:105047907|protein brassinosteroid insensitive 1 [EC:2.7.10.1 2.7.11.1]	gi|922397826|ref|XP_013466103.1|	0	LRR receptor-like kinase family protein [Medicago truncatula]
	hbr-miR159a	CSVX01007000.1	4	NA	-	K02717|1|7e-15|82.8|dosa:Os10t0461100-01|photosystem II oxygen-evolving enhancer protein 2!K17964|4|3e-12|75.1|zma:732779|leucine-rich PPR motif-containing protein, mitochondrial	gi|922403605|ref|XP_013468936.1|	0	plastid transcriptionally active protein [Medicago truncatula]
	hbr-miR159a	CSVX01001623.1	4	2.5	-	-	gi|922392395|ref|XP_013464607.1|	4.17e-109	hypothetical protein MTR_2g078220 [Medicago truncatula]
	hbr-miR159a	CSVX01001624.1	4	2.5	-	K19475|1|1e-10|67.8|sind:105165428|WAS/WASL-interacting protein	gi|922392395|ref|XP_013464607.1|	2.65e-140	hypothetical protein MTR_2g078220 [Medicago truncatula]
	hbr-miR159a	CSVX01072859.1	4	NA	-	-	-	-	-
	osa-miR159b	CSVX01060495.1	0.5	0.2	-	-	-	-	-
	osa-miR159b	CSVX01021724.1	NA	2.5	-	-	gi|357486603|ref|XP_003613589.1|	1.52e-176	plant/MEB5-like protein [Medicago truncatula]
	osa-miR159b	CSVX01065641.1	2	1.8	-	-	gi|357470309|ref|XP_003605439.1|	8.37e-07	hypothetical protein MTR_4g031400 [Medicago truncatula]
	osa-miR159b	CSVX01033083.1	3	2.5	-	K13024|1|3e-09|61.6|nnu:104602841|inositol-hexakisphosphate/diphosphoinositol-pentakisphosphate 1-kinase [EC:2.7.4.24]!K10406|3|3e-08|61.2|atr:18442604|kinesin family member C2/C3!K13116|4|5e-08|60.1|pda:103723897|ATP-dependent RNA helicase DDX41 [EC:3.6.4.13]!K11583|5|3e-07|57.4|nnu:104586299|serine/threonine-protein phosphatase 2A regulatory subunit B''	gi|698485790|ref|XP_009789657.1|	6.08e-12	PREDICTED: uncharacterized protein LOC104237253 [Nicotiana sylvestris]
	osa-miR159b	CSVX01008887.1	3.5	1.8	GO:0003677,	K09422|1|0.0|809|mtr:MTR_8g042410|myb proto-oncogene protein, plant	gi|922334336|ref|XP_013445158.1|	0	myb transcription factor [Medicago truncatula]
	osa-miR159b	CSVX01026736.1	0.5	0.2	-	-	-	-	-
	osa-miR159b	CSVX01033082.1	3	2.5	-	K13024|1|3e-09|61.6|nnu:104602841|inositol-hexakisphosphate/diphosphoinositol-pentakisphosphate 1-kinase [EC:2.7.4.24]!K10406|3|3e-08|61.2|atr:18442604|kinesin family member C2/C3!K13116|4|5e-08|60.1|pda:103723897|ATP-dependent RNA helicase DDX41 [EC:3.6.4.13]!K11583|5|3e-07|57.4|nnu:104586299|serine/threonine-protein phosphatase 2A regulatory subunit B''	gi|698485790|ref|XP_009789657.1|	6.12e-12	PREDICTED: uncharacterized protein LOC104237253 [Nicotiana sylvestris]
	osa-miR159b	CSVX01021725.1	NA	2.5	GO:0016020,	-	gi|356501924|ref|XP_003519773.1|	1.89e-142	PREDICTED: uncharacterized protein LOC100812482 isoform X1 [Glycine max]
	osa-miR159b	CSVX01013994.1	4	NA	-	K03006|1|0.0|1009|adu:107466525|DNA-directed RNA polymerase II subunit RPB1 [EC:2.7.7.6]!K03549|2|1e-157|525|mdm:103412324|KUP system potassium uptake protein!K20093|3|5e-119|410|bdi:100846696|DNA excision repair protein ERCC-6-like [EC:3.6.4.12]!K05658|4|2e-113|409|bvg:104905624|ATP-binding cassette, subfamily B (MDR/TAP), member 1 [EC:3.6.3.44]	gi|147820839|emb|CAN65188.1|	0	hypothetical protein VITISV_004365 [Vitis vinifera]
	osa-miR159b	CSVX01039460.1	4	NA	-	-	-	-	-
	osa-miR159b	CSVX01052054.1	NA	2.5	-	-	-	-	-
	osa-miR159b	CSVX01026735.1	0.5	0.2	-	-	-	-	-
	osa-miR159b	CSVX01013996.1	4	NA	-	K03006|1|0.0|1009|adu:107466525|DNA-directed RNA polymerase II subunit RPB1 [EC:2.7.7.6]!K03549|2|2e-157|525|mdm:103412324|KUP system potassium uptake protein!K20093|3|5e-119|410|bdi:100846696|DNA excision repair protein ERCC-6-like [EC:3.6.4.12]!K05658|4|3e-113|409|bvg:104905624|ATP-binding cassette, subfamily B (MDR/TAP), member 1 [EC:3.6.3.44]	gi|147820839|emb|CAN65188.1|	0	hypothetical protein VITISV_004365 [Vitis vinifera]
	osa-miR159b	CSVX01011586.1	3	2.5	-	K13024|1|2e-09|61.6|nnu:104602841|inositol-hexakisphosphate/diphosphoinositol-pentakisphosphate 1-kinase [EC:2.7.4.24]!K10406|3|1e-08|61.2|atr:18442604|kinesin family member C2/C3!K13116|4|3e-08|60.1|pda:103723897|ATP-dependent RNA helicase DDX41 [EC:3.6.4.13]!K11583|5|2e-07|57.4|nnu:104586299|serine/threonine-protein phosphatase 2A regulatory subunit B''	gi|698485790|ref|XP_009789657.1|	3.5e-12	PREDICTED: uncharacterized protein LOC104237253 [Nicotiana sylvestris]
	osa-miR159b	CSVX01047435.1	4	NA	GO:0010150,GO:0004607,GO:0043231,GO:0034434,GO:0046027,GO:0080095,GO:0016127,GO:0080096,	K00679|1|4e-29|126|olu:OSTLU_1469|phospholipid:diacylglycerol acyltransferase [EC:2.3.1.158]	gi|922346035|ref|XP_013449932.1|	0	phosphatidylcholine-sterol acyltransferase [Medicago truncatula]
	osa-miR159b	CSVX01031816.1	3	2	GO:0016021,GO:0050662,GO:0003824,	K15891|1|0.0|590|mtr:MTR_3g101500|farnesol dehydrogenase [EC:1.1.1.216]	gi|357465477|ref|XP_003603023.1|	0	NAD(P)-binding rossmann-fold protein [Medicago truncatula]
	osa-miR159b	CSVX01011588.1	3	2.5	-	K13024|1|2e-09|61.6|nnu:104602841|inositol-hexakisphosphate/diphosphoinositol-pentakisphosphate 1-kinase [EC:2.7.4.24]!K10406|3|1e-08|61.2|atr:18442604|kinesin family member C2/C3!K13116|4|2e-08|60.1|pda:103723897|ATP-dependent RNA helicase DDX41 [EC:3.6.4.13]!K11583|5|2e-07|57.4|nnu:104586299|serine/threonine-protein phosphatase 2A regulatory subunit B''	gi|698485790|ref|XP_009789657.1|	3.45e-12	PREDICTED: uncharacterized protein LOC104237253 [Nicotiana sylvestris]
	osa-miR159b	CSVX01070307.1	2.5	2.2	-	-	-	-	-
	osa-miR159b	CSVX01020263.1	NA	2.5	GO:0016021,	K12599|1|7e-24|103|gra:105786089|antiviral helicase SKI2 [EC:3.6.4.-]	gi|502141100|ref|XP_004504445.1|	0	PREDICTED: endoplasmic reticulum metallopeptidase 1 [Cicer arietinum]
	cpa-miR159a	CSVX01060495.1	0	0	-	-	-	-	-
	cpa-miR159a	CSVX01008887.1	NA	2.2	GO:0003677,	K09422|1|0.0|809|mtr:MTR_8g042410|myb proto-oncogene protein, plant	gi|922334336|ref|XP_013445158.1|	0	myb transcription factor [Medicago truncatula]
	cpa-miR159a	CSVX01065641.1	1.5	1.5	-	-	gi|357470309|ref|XP_003605439.1|	8.37e-07	hypothetical protein MTR_4g031400 [Medicago truncatula]
	cpa-miR159a	CSVX01033083.1	2.5	2.2	-	K13024|1|3e-09|61.6|nnu:104602841|inositol-hexakisphosphate/diphosphoinositol-pentakisphosphate 1-kinase [EC:2.7.4.24]!K10406|3|3e-08|61.2|atr:18442604|kinesin family member C2/C3!K13116|4|5e-08|60.1|pda:103723897|ATP-dependent RNA helicase DDX41 [EC:3.6.4.13]!K11583|5|3e-07|57.4|nnu:104586299|serine/threonine-protein phosphatase 2A regulatory subunit B''	gi|698485790|ref|XP_009789657.1|	6.08e-12	PREDICTED: uncharacterized protein LOC104237253 [Nicotiana sylvestris]
	cpa-miR159a	CSVX01001627.1	4	2.5	-	-	gi|922392395|ref|XP_013464607.1|	3.53e-109	hypothetical protein MTR_2g078220 [Medicago truncatula]
	cpa-miR159a	CSVX01018603.1	4	NA	-	K12472|1|6e-07|58.2|ota:Ot15g00490|epidermal growth factor receptor substrate 15!K20478|2|2e-06|56.2|ppp:PHYPADRAFT_162316|golgin subfamily B member 1	gi|922389064|ref|XP_013463012.1|	0	WPP domain associated protein [Medicago truncatula]
	cpa-miR159a	CSVX01026736.1	0	0	-	-	-	-	-
	cpa-miR159a	CSVX01001628.1	4	2.5	-	K19475|1|8e-08|59.3|sind:105165428|WAS/WASL-interacting protein	gi|922392395|ref|XP_013464607.1|	4.57e-117	hypothetical protein MTR_2g078220 [Medicago truncatula]
	cpa-miR159a	CSVX01033082.1	2.5	2.2	-	K13024|1|3e-09|61.6|nnu:104602841|inositol-hexakisphosphate/diphosphoinositol-pentakisphosphate 1-kinase [EC:2.7.4.24]!K10406|3|3e-08|61.2|atr:18442604|kinesin family member C2/C3!K13116|4|5e-08|60.1|pda:103723897|ATP-dependent RNA helicase DDX41 [EC:3.6.4.13]!K11583|5|3e-07|57.4|nnu:104586299|serine/threonine-protein phosphatase 2A regulatory subunit B''	gi|698485790|ref|XP_009789657.1|	6.12e-12	PREDICTED: uncharacterized protein LOC104237253 [Nicotiana sylvestris]
	cpa-miR159a	CSVX01039460.1	3.5	NA	-	-	-	-	-
	cpa-miR159a	CSVX01026735.1	0	0	-	-	-	-	-
	cpa-miR159a	CSVX01064827.1	4	2.5	-	-	-	-	-
	cpa-miR159a	CSVX01011586.1	2.5	2.2	-	K13024|1|2e-09|61.6|nnu:104602841|inositol-hexakisphosphate/diphosphoinositol-pentakisphosphate 1-kinase [EC:2.7.4.24]!K10406|3|1e-08|61.2|atr:18442604|kinesin family member C2/C3!K13116|4|3e-08|60.1|pda:103723897|ATP-dependent RNA helicase DDX41 [EC:3.6.4.13]!K11583|5|2e-07|57.4|nnu:104586299|serine/threonine-protein phosphatase 2A regulatory subunit B''	gi|698485790|ref|XP_009789657.1|	3.5e-12	PREDICTED: uncharacterized protein LOC104237253 [Nicotiana sylvestris]
	cpa-miR159a	CSVX01001630.1	4	2.5	-	-	gi|922392395|ref|XP_013464607.1|	3.55e-132	hypothetical protein MTR_2g078220 [Medicago truncatula]
	cpa-miR159a	CSVX01006999.1	4	NA	-	-	gi|922403605|ref|XP_013468936.1|	0	plastid transcriptionally active protein [Medicago truncatula]
	cpa-miR159a	CSVX01031816.1	3	NA	GO:0016021,GO:0050662,GO:0003824,	K15891|1|0.0|590|mtr:MTR_3g101500|farnesol dehydrogenase [EC:1.1.1.216]	gi|357465477|ref|XP_003603023.1|	0	NAD(P)-binding rossmann-fold protein [Medicago truncatula]
	cpa-miR159a	CSVX01001625.1	4	2.5	-	K19475|1|7e-08|59.3|sind:105165428|WAS/WASL-interacting protein	gi|922392395|ref|XP_013464607.1|	4.89e-117	hypothetical protein MTR_2g078220 [Medicago truncatula]
	cpa-miR159a	CSVX01001629.1	4	2.5	-	K19475|1|1e-10|67.8|sind:105165428|WAS/WASL-interacting protein	gi|922392395|ref|XP_013464607.1|	3.18e-140	hypothetical protein MTR_2g078220 [Medicago truncatula]
	cpa-miR159a	CSVX01001626.1	4	2.5	-	-	gi|922392395|ref|XP_013464607.1|	3.13e-130	hypothetical protein MTR_2g078220 [Medicago truncatula]
	cpa-miR159a	CSVX01051754.1	4	NA	-	-	-	-	-
	cpa-miR159a	CSVX01011588.1	2.5	2.2	-	K13024|1|2e-09|61.6|nnu:104602841|inositol-hexakisphosphate/diphosphoinositol-pentakisphosphate 1-kinase [EC:2.7.4.24]!K10406|3|1e-08|61.2|atr:18442604|kinesin family member C2/C3!K13116|4|2e-08|60.1|pda:103723897|ATP-dependent RNA helicase DDX41 [EC:3.6.4.13]!K11583|5|2e-07|57.4|nnu:104586299|serine/threonine-protein phosphatase 2A regulatory subunit B''	gi|698485790|ref|XP_009789657.1|	3.45e-12	PREDICTED: uncharacterized protein LOC104237253 [Nicotiana sylvestris]
	cpa-miR159a	CSVX01070307.1	2	2	-	-	-	-	-
	cpa-miR159a	CSVX01018602.1	4	NA	-	K12472|1|6e-07|58.2|ota:Ot15g00490|epidermal growth factor receptor substrate 15!K20478|2|2e-06|56.2|ppp:PHYPADRAFT_162316|golgin subfamily B member 1	gi|922389064|ref|XP_013463012.1|	0	WPP domain associated protein [Medicago truncatula]
	cpa-miR159a	CSVX01061969.1	NA	2.5	GO:0004672,GO:0006468,GO:0005524,GO:0016021,	K13415|1|1e-47|190|egu:105047907|protein brassinosteroid insensitive 1 [EC:2.7.10.1 2.7.11.1]	gi|922397826|ref|XP_013466103.1|	0	LRR receptor-like kinase family protein [Medicago truncatula]
	cpa-miR159a	CSVX01007000.1	4	NA	-	K02717|1|7e-15|82.8|dosa:Os10t0461100-01|photosystem II oxygen-evolving enhancer protein 2!K17964|4|3e-12|75.1|zma:732779|leucine-rich PPR motif-containing protein, mitochondrial	gi|922403605|ref|XP_013468936.1|	0	plastid transcriptionally active protein [Medicago truncatula]
	cpa-miR159a	CSVX01001623.1	4	2.5	-	-	gi|922392395|ref|XP_013464607.1|	4.17e-109	hypothetical protein MTR_2g078220 [Medicago truncatula]
	cpa-miR159a	CSVX01001624.1	4	2.5	-	K19475|1|1e-10|67.8|sind:105165428|WAS/WASL-interacting protein	gi|922392395|ref|XP_013464607.1|	2.65e-140	hypothetical protein MTR_2g078220 [Medicago truncatula]
	cpa-miR159a	CSVX01072859.1	4	NA	-	-	-	-	-
	vvi-miR159c	CSVX01060495.1	0	0	-	-	-	-	-
	vvi-miR159c	CSVX01008887.1	NA	2.2	GO:0003677,	K09422|1|0.0|809|mtr:MTR_8g042410|myb proto-oncogene protein, plant	gi|922334336|ref|XP_013445158.1|	0	myb transcription factor [Medicago truncatula]
	vvi-miR159c	CSVX01065641.1	1.5	1.5	-	-	gi|357470309|ref|XP_003605439.1|	8.37e-07	hypothetical protein MTR_4g031400 [Medicago truncatula]
	vvi-miR159c	CSVX01033083.1	2.5	2.2	-	K13024|1|3e-09|61.6|nnu:104602841|inositol-hexakisphosphate/diphosphoinositol-pentakisphosphate 1-kinase [EC:2.7.4.24]!K10406|3|3e-08|61.2|atr:18442604|kinesin family member C2/C3!K13116|4|5e-08|60.1|pda:103723897|ATP-dependent RNA helicase DDX41 [EC:3.6.4.13]!K11583|5|3e-07|57.4|nnu:104586299|serine/threonine-protein phosphatase 2A regulatory subunit B''	gi|698485790|ref|XP_009789657.1|	6.08e-12	PREDICTED: uncharacterized protein LOC104237253 [Nicotiana sylvestris]
	vvi-miR159c	CSVX01001627.1	4	2.5	-	-	gi|922392395|ref|XP_013464607.1|	3.53e-109	hypothetical protein MTR_2g078220 [Medicago truncatula]
	vvi-miR159c	CSVX01018603.1	4	NA	-	K12472|1|6e-07|58.2|ota:Ot15g00490|epidermal growth factor receptor substrate 15!K20478|2|2e-06|56.2|ppp:PHYPADRAFT_162316|golgin subfamily B member 1	gi|922389064|ref|XP_013463012.1|	0	WPP domain associated protein [Medicago truncatula]
	vvi-miR159c	CSVX01026736.1	0	0	-	-	-	-	-
	vvi-miR159c	CSVX01001628.1	4	2.5	-	K19475|1|8e-08|59.3|sind:105165428|WAS/WASL-interacting protein	gi|922392395|ref|XP_013464607.1|	4.57e-117	hypothetical protein MTR_2g078220 [Medicago truncatula]
	vvi-miR159c	CSVX01033082.1	2.5	2.2	-	K13024|1|3e-09|61.6|nnu:104602841|inositol-hexakisphosphate/diphosphoinositol-pentakisphosphate 1-kinase [EC:2.7.4.24]!K10406|3|3e-08|61.2|atr:18442604|kinesin family member C2/C3!K13116|4|5e-08|60.1|pda:103723897|ATP-dependent RNA helicase DDX41 [EC:3.6.4.13]!K11583|5|3e-07|57.4|nnu:104586299|serine/threonine-protein phosphatase 2A regulatory subunit B''	gi|698485790|ref|XP_009789657.1|	6.12e-12	PREDICTED: uncharacterized protein LOC104237253 [Nicotiana sylvestris]
	vvi-miR159c	CSVX01039460.1	3.5	NA	-	-	-	-	-
	vvi-miR159c	CSVX01026735.1	0	0	-	-	-	-	-
	vvi-miR159c	CSVX01064827.1	4	2.5	-	-	-	-	-
	vvi-miR159c	CSVX01011586.1	2.5	2.2	-	K13024|1|2e-09|61.6|nnu:104602841|inositol-hexakisphosphate/diphosphoinositol-pentakisphosphate 1-kinase [EC:2.7.4.24]!K10406|3|1e-08|61.2|atr:18442604|kinesin family member C2/C3!K13116|4|3e-08|60.1|pda:103723897|ATP-dependent RNA helicase DDX41 [EC:3.6.4.13]!K11583|5|2e-07|57.4|nnu:104586299|serine/threonine-protein phosphatase 2A regulatory subunit B''	gi|698485790|ref|XP_009789657.1|	3.5e-12	PREDICTED: uncharacterized protein LOC104237253 [Nicotiana sylvestris]
	vvi-miR159c	CSVX01001630.1	4	2.5	-	-	gi|922392395|ref|XP_013464607.1|	3.55e-132	hypothetical protein MTR_2g078220 [Medicago truncatula]
	vvi-miR159c	CSVX01006999.1	4	NA	-	-	gi|922403605|ref|XP_013468936.1|	0	plastid transcriptionally active protein [Medicago truncatula]
	vvi-miR159c	CSVX01031816.1	3	NA	GO:0016021,GO:0050662,GO:0003824,	K15891|1|0.0|590|mtr:MTR_3g101500|farnesol dehydrogenase [EC:1.1.1.216]	gi|357465477|ref|XP_003603023.1|	0	NAD(P)-binding rossmann-fold protein [Medicago truncatula]
	vvi-miR159c	CSVX01001625.1	4	2.5	-	K19475|1|7e-08|59.3|sind:105165428|WAS/WASL-interacting protein	gi|922392395|ref|XP_013464607.1|	4.89e-117	hypothetical protein MTR_2g078220 [Medicago truncatula]
	vvi-miR159c	CSVX01001629.1	4	2.5	-	K19475|1|1e-10|67.8|sind:105165428|WAS/WASL-interacting protein	gi|922392395|ref|XP_013464607.1|	3.18e-140	hypothetical protein MTR_2g078220 [Medicago truncatula]
	vvi-miR159c	CSVX01001626.1	4	2.5	-	-	gi|922392395|ref|XP_013464607.1|	3.13e-130	hypothetical protein MTR_2g078220 [Medicago truncatula]
	vvi-miR159c	CSVX01051754.1	4	NA	-	-	-	-	-
	vvi-miR159c	CSVX01011588.1	2.5	2.2	-	K13024|1|2e-09|61.6|nnu:104602841|inositol-hexakisphosphate/diphosphoinositol-pentakisphosphate 1-kinase [EC:2.7.4.24]!K10406|3|1e-08|61.2|atr:18442604|kinesin family member C2/C3!K13116|4|2e-08|60.1|pda:103723897|ATP-dependent RNA helicase DDX41 [EC:3.6.4.13]!K11583|5|2e-07|57.4|nnu:104586299|serine/threonine-protein phosphatase 2A regulatory subunit B''	gi|698485790|ref|XP_009789657.1|	3.45e-12	PREDICTED: uncharacterized protein LOC104237253 [Nicotiana sylvestris]
	vvi-miR159c	CSVX01070307.1	2	2	-	-	-	-	-
	vvi-miR159c	CSVX01018602.1	4	NA	-	K12472|1|6e-07|58.2|ota:Ot15g00490|epidermal growth factor receptor substrate 15!K20478|2|2e-06|56.2|ppp:PHYPADRAFT_162316|golgin subfamily B member 1	gi|922389064|ref|XP_013463012.1|	0	WPP domain associated protein [Medicago truncatula]
	vvi-miR159c	CSVX01061969.1	NA	2.5	GO:0004672,GO:0006468,GO:0005524,GO:0016021,	K13415|1|1e-47|190|egu:105047907|protein brassinosteroid insensitive 1 [EC:2.7.10.1 2.7.11.1]	gi|922397826|ref|XP_013466103.1|	0	LRR receptor-like kinase family protein [Medicago truncatula]
	vvi-miR159c	CSVX01007000.1	4	NA	-	K02717|1|7e-15|82.8|dosa:Os10t0461100-01|photosystem II oxygen-evolving enhancer protein 2!K17964|4|3e-12|75.1|zma:732779|leucine-rich PPR motif-containing protein, mitochondrial	gi|922403605|ref|XP_013468936.1|	0	plastid transcriptionally active protein [Medicago truncatula]
	vvi-miR159c	CSVX01001623.1	4	2.5	-	-	gi|922392395|ref|XP_013464607.1|	4.17e-109	hypothetical protein MTR_2g078220 [Medicago truncatula]
	vvi-miR159c	CSVX01001624.1	4	2.5	-	K19475|1|1e-10|67.8|sind:105165428|WAS/WASL-interacting protein	gi|922392395|ref|XP_013464607.1|	2.65e-140	hypothetical protein MTR_2g078220 [Medicago truncatula]
	vvi-miR159c	CSVX01072859.1	4	NA	-	-	-	-	-
	ath-miR159a	CSVX01060495.1	0	0	-	-	-	-	-
	ath-miR159a	CSVX01008887.1	NA	2.2	GO:0003677,	K09422|1|0.0|809|mtr:MTR_8g042410|myb proto-oncogene protein, plant	gi|922334336|ref|XP_013445158.1|	0	myb transcription factor [Medicago truncatula]
	ath-miR159a	CSVX01065641.1	1.5	1.5	-	-	gi|357470309|ref|XP_003605439.1|	8.37e-07	hypothetical protein MTR_4g031400 [Medicago truncatula]
	ath-miR159a	CSVX01033083.1	2.5	2.2	-	K13024|1|3e-09|61.6|nnu:104602841|inositol-hexakisphosphate/diphosphoinositol-pentakisphosphate 1-kinase [EC:2.7.4.24]!K10406|3|3e-08|61.2|atr:18442604|kinesin family member C2/C3!K13116|4|5e-08|60.1|pda:103723897|ATP-dependent RNA helicase DDX41 [EC:3.6.4.13]!K11583|5|3e-07|57.4|nnu:104586299|serine/threonine-protein phosphatase 2A regulatory subunit B''	gi|698485790|ref|XP_009789657.1|	6.08e-12	PREDICTED: uncharacterized protein LOC104237253 [Nicotiana sylvestris]
	ath-miR159a	CSVX01001627.1	4	2.5	-	-	gi|922392395|ref|XP_013464607.1|	3.53e-109	hypothetical protein MTR_2g078220 [Medicago truncatula]
	ath-miR159a	CSVX01018603.1	4	NA	-	K12472|1|6e-07|58.2|ota:Ot15g00490|epidermal growth factor receptor substrate 15!K20478|2|2e-06|56.2|ppp:PHYPADRAFT_162316|golgin subfamily B member 1	gi|922389064|ref|XP_013463012.1|	0	WPP domain associated protein [Medicago truncatula]
	ath-miR159a	CSVX01026736.1	0	0	-	-	-	-	-
	ath-miR159a	CSVX01001628.1	4	2.5	-	K19475|1|8e-08|59.3|sind:105165428|WAS/WASL-interacting protein	gi|922392395|ref|XP_013464607.1|	4.57e-117	hypothetical protein MTR_2g078220 [Medicago truncatula]
	ath-miR159a	CSVX01033082.1	2.5	2.2	-	K13024|1|3e-09|61.6|nnu:104602841|inositol-hexakisphosphate/diphosphoinositol-pentakisphosphate 1-kinase [EC:2.7.4.24]!K10406|3|3e-08|61.2|atr:18442604|kinesin family member C2/C3!K13116|4|5e-08|60.1|pda:103723897|ATP-dependent RNA helicase DDX41 [EC:3.6.4.13]!K11583|5|3e-07|57.4|nnu:104586299|serine/threonine-protein phosphatase 2A regulatory subunit B''	gi|698485790|ref|XP_009789657.1|	6.12e-12	PREDICTED: uncharacterized protein LOC104237253 [Nicotiana sylvestris]
	ath-miR159a	CSVX01039460.1	3.5	NA	-	-	-	-	-
	ath-miR159a	CSVX01026735.1	0	0	-	-	-	-	-
	ath-miR159a	CSVX01064827.1	4	2.5	-	-	-	-	-
	ath-miR159a	CSVX01011586.1	2.5	2.2	-	K13024|1|2e-09|61.6|nnu:104602841|inositol-hexakisphosphate/diphosphoinositol-pentakisphosphate 1-kinase [EC:2.7.4.24]!K10406|3|1e-08|61.2|atr:18442604|kinesin family member C2/C3!K13116|4|3e-08|60.1|pda:103723897|ATP-dependent RNA helicase DDX41 [EC:3.6.4.13]!K11583|5|2e-07|57.4|nnu:104586299|serine/threonine-protein phosphatase 2A regulatory subunit B''	gi|698485790|ref|XP_009789657.1|	3.5e-12	PREDICTED: uncharacterized protein LOC104237253 [Nicotiana sylvestris]
	ath-miR159a	CSVX01001630.1	4	2.5	-	-	gi|922392395|ref|XP_013464607.1|	3.55e-132	hypothetical protein MTR_2g078220 [Medicago truncatula]
	ath-miR159a	CSVX01006999.1	4	NA	-	-	gi|922403605|ref|XP_013468936.1|	0	plastid transcriptionally active protein [Medicago truncatula]
	ath-miR159a	CSVX01031816.1	3	NA	GO:0016021,GO:0050662,GO:0003824,	K15891|1|0.0|590|mtr:MTR_3g101500|farnesol dehydrogenase [EC:1.1.1.216]	gi|357465477|ref|XP_003603023.1|	0	NAD(P)-binding rossmann-fold protein [Medicago truncatula]
	ath-miR159a	CSVX01001625.1	4	2.5	-	K19475|1|7e-08|59.3|sind:105165428|WAS/WASL-interacting protein	gi|922392395|ref|XP_013464607.1|	4.89e-117	hypothetical protein MTR_2g078220 [Medicago truncatula]
	ath-miR159a	CSVX01001629.1	4	2.5	-	K19475|1|1e-10|67.8|sind:105165428|WAS/WASL-interacting protein	gi|922392395|ref|XP_013464607.1|	3.18e-140	hypothetical protein MTR_2g078220 [Medicago truncatula]
	ath-miR159a	CSVX01001626.1	4	2.5	-	-	gi|922392395|ref|XP_013464607.1|	3.13e-130	hypothetical protein MTR_2g078220 [Medicago truncatula]
	ath-miR159a	CSVX01051754.1	4	NA	-	-	-	-	-
	ath-miR159a	CSVX01011588.1	2.5	2.2	-	K13024|1|2e-09|61.6|nnu:104602841|inositol-hexakisphosphate/diphosphoinositol-pentakisphosphate 1-kinase [EC:2.7.4.24]!K10406|3|1e-08|61.2|atr:18442604|kinesin family member C2/C3!K13116|4|2e-08|60.1|pda:103723897|ATP-dependent RNA helicase DDX41 [EC:3.6.4.13]!K11583|5|2e-07|57.4|nnu:104586299|serine/threonine-protein phosphatase 2A regulatory subunit B''	gi|698485790|ref|XP_009789657.1|	3.45e-12	PREDICTED: uncharacterized protein LOC104237253 [Nicotiana sylvestris]
	ath-miR159a	CSVX01070307.1	2	2	-	-	-	-	-
	ath-miR159a	CSVX01018602.1	4	NA	-	K12472|1|6e-07|58.2|ota:Ot15g00490|epidermal growth factor receptor substrate 15!K20478|2|2e-06|56.2|ppp:PHYPADRAFT_162316|golgin subfamily B member 1	gi|922389064|ref|XP_013463012.1|	0	WPP domain associated protein [Medicago truncatula]
	ath-miR159a	CSVX01061969.1	NA	2.5	GO:0004672,GO:0006468,GO:0005524,GO:0016021,	K13415|1|1e-47|190|egu:105047907|protein brassinosteroid insensitive 1 [EC:2.7.10.1 2.7.11.1]	gi|922397826|ref|XP_013466103.1|	0	LRR receptor-like kinase family protein [Medicago truncatula]
	ath-miR159a	CSVX01001623.1	4	2.5	-	-	gi|922392395|ref|XP_013464607.1|	4.17e-109	hypothetical protein MTR_2g078220 [Medicago truncatula]
	ath-miR159a	CSVX01001624.1	4	2.5	-	K19475|1|1e-10|67.8|sind:105165428|WAS/WASL-interacting protein	gi|922392395|ref|XP_013464607.1|	2.65e-140	hypothetical protein MTR_2g078220 [Medicago truncatula]
	ath-miR159a	CSVX01072859.1	4	NA	-	-	-	-	-
	osa-miR159f	CSVX01060495.1	1	0.5	-	-	-	-	-
	osa-miR159f	CSVX01008887.1	NA	2.2	GO:0003677,	K09422|1|0.0|809|mtr:MTR_8g042410|myb proto-oncogene protein, plant	gi|922334336|ref|XP_013445158.1|	0	myb transcription factor [Medicago truncatula]
	osa-miR159f	CSVX01057212.1	4	NA	GO:0046872,GO:0036459,GO:0016579,GO:0006511,GO:0016021,	K11855|1|0.0|1552|mtr:MTR_2g071620|ubiquitin carboxyl-terminal hydrolase 36/42 [EC:3.4.19.12]	gi|922386632|ref|XP_003596211.2|	0	ubiquitin carboxy-terminal hydrolase [Medicago truncatula]
	osa-miR159f	CSVX01065641.1	2.5	2	-	-	gi|357470309|ref|XP_003605439.1|	8.37e-07	hypothetical protein MTR_4g031400 [Medicago truncatula]
	osa-miR159f	CSVX01033083.1	2	2	-	K13024|1|3e-09|61.6|nnu:104602841|inositol-hexakisphosphate/diphosphoinositol-pentakisphosphate 1-kinase [EC:2.7.4.24]!K10406|3|3e-08|61.2|atr:18442604|kinesin family member C2/C3!K13116|4|5e-08|60.1|pda:103723897|ATP-dependent RNA helicase DDX41 [EC:3.6.4.13]!K11583|5|3e-07|57.4|nnu:104586299|serine/threonine-protein phosphatase 2A regulatory subunit B''	gi|698485790|ref|XP_009789657.1|	6.08e-12	PREDICTED: uncharacterized protein LOC104237253 [Nicotiana sylvestris]
	osa-miR159f	CSVX01018603.1	4	NA	-	K12472|1|6e-07|58.2|ota:Ot15g00490|epidermal growth factor receptor substrate 15!K20478|2|2e-06|56.2|ppp:PHYPADRAFT_162316|golgin subfamily B member 1	gi|922389064|ref|XP_013463012.1|	0	WPP domain associated protein [Medicago truncatula]
	osa-miR159f	CSVX01026736.1	1	0.5	-	-	-	-	-
	osa-miR159f	CSVX01033082.1	2	2	-	K13024|1|3e-09|61.6|nnu:104602841|inositol-hexakisphosphate/diphosphoinositol-pentakisphosphate 1-kinase [EC:2.7.4.24]!K10406|3|3e-08|61.2|atr:18442604|kinesin family member C2/C3!K13116|4|5e-08|60.1|pda:103723897|ATP-dependent RNA helicase DDX41 [EC:3.6.4.13]!K11583|5|3e-07|57.4|nnu:104586299|serine/threonine-protein phosphatase 2A regulatory subunit B''	gi|698485790|ref|XP_009789657.1|	6.12e-12	PREDICTED: uncharacterized protein LOC104237253 [Nicotiana sylvestris]
	osa-miR159f	CSVX01013994.1	NA	2.5	-	K03006|1|0.0|1009|adu:107466525|DNA-directed RNA polymerase II subunit RPB1 [EC:2.7.7.6]!K03549|2|1e-157|525|mdm:103412324|KUP system potassium uptake protein!K20093|3|5e-119|410|bdi:100846696|DNA excision repair protein ERCC-6-like [EC:3.6.4.12]!K05658|4|2e-113|409|bvg:104905624|ATP-binding cassette, subfamily B (MDR/TAP), member 1 [EC:3.6.3.44]	gi|147820839|emb|CAN65188.1|	0	hypothetical protein VITISV_004365 [Vitis vinifera]
	osa-miR159f	CSVX01039460.1	3	2.5	-	-	-	-	-
	osa-miR159f	CSVX01026735.1	1	0.5	-	-	-	-	-
	osa-miR159f	CSVX01013996.1	NA	2.5	-	K03006|1|0.0|1009|adu:107466525|DNA-directed RNA polymerase II subunit RPB1 [EC:2.7.7.6]!K03549|2|2e-157|525|mdm:103412324|KUP system potassium uptake protein!K20093|3|5e-119|410|bdi:100846696|DNA excision repair protein ERCC-6-like [EC:3.6.4.12]!K05658|4|3e-113|409|bvg:104905624|ATP-binding cassette, subfamily B (MDR/TAP), member 1 [EC:3.6.3.44]	gi|147820839|emb|CAN65188.1|	0	hypothetical protein VITISV_004365 [Vitis vinifera]
	osa-miR159f	CSVX01011586.1	2	2	-	K13024|1|2e-09|61.6|nnu:104602841|inositol-hexakisphosphate/diphosphoinositol-pentakisphosphate 1-kinase [EC:2.7.4.24]!K10406|3|1e-08|61.2|atr:18442604|kinesin family member C2/C3!K13116|4|3e-08|60.1|pda:103723897|ATP-dependent RNA helicase DDX41 [EC:3.6.4.13]!K11583|5|2e-07|57.4|nnu:104586299|serine/threonine-protein phosphatase 2A regulatory subunit B''	gi|698485790|ref|XP_009789657.1|	3.5e-12	PREDICTED: uncharacterized protein LOC104237253 [Nicotiana sylvestris]
	osa-miR159f	CSVX01006999.1	3.5	2.5	-	-	gi|922403605|ref|XP_013468936.1|	0	plastid transcriptionally active protein [Medicago truncatula]
	osa-miR159f	CSVX01011588.1	2	2	-	K13024|1|2e-09|61.6|nnu:104602841|inositol-hexakisphosphate/diphosphoinositol-pentakisphosphate 1-kinase [EC:2.7.4.24]!K10406|3|1e-08|61.2|atr:18442604|kinesin family member C2/C3!K13116|4|2e-08|60.1|pda:103723897|ATP-dependent RNA helicase DDX41 [EC:3.6.4.13]!K11583|5|2e-07|57.4|nnu:104586299|serine/threonine-protein phosphatase 2A regulatory subunit B''	gi|698485790|ref|XP_009789657.1|	3.45e-12	PREDICTED: uncharacterized protein LOC104237253 [Nicotiana sylvestris]
	osa-miR159f	CSVX01070307.1	3	2.5	-	-	-	-	-
	osa-miR159f	CSVX01018602.1	4	NA	-	K12472|1|6e-07|58.2|ota:Ot15g00490|epidermal growth factor receptor substrate 15!K20478|2|2e-06|56.2|ppp:PHYPADRAFT_162316|golgin subfamily B member 1	gi|922389064|ref|XP_013463012.1|	0	WPP domain associated protein [Medicago truncatula]
	osa-miR159f	CSVX01007000.1	3.5	2.5	-	K02717|1|7e-15|82.8|dosa:Os10t0461100-01|photosystem II oxygen-evolving enhancer protein 2!K17964|4|3e-12|75.1|zma:732779|leucine-rich PPR motif-containing protein, mitochondrial	gi|922403605|ref|XP_013468936.1|	0	plastid transcriptionally active protein [Medicago truncatula]
	htu-miR159a	CSVX01060495.1	0	0	-	-	-	-	-
	htu-miR159a	CSVX01008887.1	NA	2.2	GO:0003677,	K09422|1|0.0|809|mtr:MTR_8g042410|myb proto-oncogene protein, plant	gi|922334336|ref|XP_013445158.1|	0	myb transcription factor [Medicago truncatula]
	htu-miR159a	CSVX01065641.1	1.5	1.5	-	-	gi|357470309|ref|XP_003605439.1|	8.37e-07	hypothetical protein MTR_4g031400 [Medicago truncatula]
	htu-miR159a	CSVX01033083.1	2.5	2.2	-	K13024|1|3e-09|61.6|nnu:104602841|inositol-hexakisphosphate/diphosphoinositol-pentakisphosphate 1-kinase [EC:2.7.4.24]!K10406|3|3e-08|61.2|atr:18442604|kinesin family member C2/C3!K13116|4|5e-08|60.1|pda:103723897|ATP-dependent RNA helicase DDX41 [EC:3.6.4.13]!K11583|5|3e-07|57.4|nnu:104586299|serine/threonine-protein phosphatase 2A regulatory subunit B''	gi|698485790|ref|XP_009789657.1|	6.08e-12	PREDICTED: uncharacterized protein LOC104237253 [Nicotiana sylvestris]
	htu-miR159a	CSVX01001627.1	4	2.5	-	-	gi|922392395|ref|XP_013464607.1|	3.53e-109	hypothetical protein MTR_2g078220 [Medicago truncatula]
	htu-miR159a	CSVX01018603.1	4	NA	-	K12472|1|6e-07|58.2|ota:Ot15g00490|epidermal growth factor receptor substrate 15!K20478|2|2e-06|56.2|ppp:PHYPADRAFT_162316|golgin subfamily B member 1	gi|922389064|ref|XP_013463012.1|	0	WPP domain associated protein [Medicago truncatula]
	htu-miR159a	CSVX01026736.1	0	0	-	-	-	-	-
	htu-miR159a	CSVX01001628.1	4	2.5	-	K19475|1|8e-08|59.3|sind:105165428|WAS/WASL-interacting protein	gi|922392395|ref|XP_013464607.1|	4.57e-117	hypothetical protein MTR_2g078220 [Medicago truncatula]
	htu-miR159a	CSVX01033082.1	2.5	2.2	-	K13024|1|3e-09|61.6|nnu:104602841|inositol-hexakisphosphate/diphosphoinositol-pentakisphosphate 1-kinase [EC:2.7.4.24]!K10406|3|3e-08|61.2|atr:18442604|kinesin family member C2/C3!K13116|4|5e-08|60.1|pda:103723897|ATP-dependent RNA helicase DDX41 [EC:3.6.4.13]!K11583|5|3e-07|57.4|nnu:104586299|serine/threonine-protein phosphatase 2A regulatory subunit B''	gi|698485790|ref|XP_009789657.1|	6.12e-12	PREDICTED: uncharacterized protein LOC104237253 [Nicotiana sylvestris]
	htu-miR159a	CSVX01039460.1	3.5	NA	-	-	-	-	-
	htu-miR159a	CSVX01026735.1	0	0	-	-	-	-	-
	htu-miR159a	CSVX01064827.1	4	2.5	-	-	-	-	-
	htu-miR159a	CSVX01011586.1	2.5	2.2	-	K13024|1|2e-09|61.6|nnu:104602841|inositol-hexakisphosphate/diphosphoinositol-pentakisphosphate 1-kinase [EC:2.7.4.24]!K10406|3|1e-08|61.2|atr:18442604|kinesin family member C2/C3!K13116|4|3e-08|60.1|pda:103723897|ATP-dependent RNA helicase DDX41 [EC:3.6.4.13]!K11583|5|2e-07|57.4|nnu:104586299|serine/threonine-protein phosphatase 2A regulatory subunit B''	gi|698485790|ref|XP_009789657.1|	3.5e-12	PREDICTED: uncharacterized protein LOC104237253 [Nicotiana sylvestris]
	htu-miR159a	CSVX01001630.1	4	2.5	-	-	gi|922392395|ref|XP_013464607.1|	3.55e-132	hypothetical protein MTR_2g078220 [Medicago truncatula]
	htu-miR159a	CSVX01031816.1	3	NA	GO:0016021,GO:0050662,GO:0003824,	K15891|1|0.0|590|mtr:MTR_3g101500|farnesol dehydrogenase [EC:1.1.1.216]	gi|357465477|ref|XP_003603023.1|	0	NAD(P)-binding rossmann-fold protein [Medicago truncatula]
	htu-miR159a	CSVX01001625.1	4	2.5	-	K19475|1|7e-08|59.3|sind:105165428|WAS/WASL-interacting protein	gi|922392395|ref|XP_013464607.1|	4.89e-117	hypothetical protein MTR_2g078220 [Medicago truncatula]
	htu-miR159a	CSVX01001629.1	4	2.5	-	K19475|1|1e-10|67.8|sind:105165428|WAS/WASL-interacting protein	gi|922392395|ref|XP_013464607.1|	3.18e-140	hypothetical protein MTR_2g078220 [Medicago truncatula]
	htu-miR159a	CSVX01001626.1	4	2.5	-	-	gi|922392395|ref|XP_013464607.1|	3.13e-130	hypothetical protein MTR_2g078220 [Medicago truncatula]
	htu-miR159a	CSVX01051754.1	4	NA	-	-	-	-	-
	htu-miR159a	CSVX01011588.1	2.5	2.2	-	K13024|1|2e-09|61.6|nnu:104602841|inositol-hexakisphosphate/diphosphoinositol-pentakisphosphate 1-kinase [EC:2.7.4.24]!K10406|3|1e-08|61.2|atr:18442604|kinesin family member C2/C3!K13116|4|2e-08|60.1|pda:103723897|ATP-dependent RNA helicase DDX41 [EC:3.6.4.13]!K11583|5|2e-07|57.4|nnu:104586299|serine/threonine-protein phosphatase 2A regulatory subunit B''	gi|698485790|ref|XP_009789657.1|	3.45e-12	PREDICTED: uncharacterized protein LOC104237253 [Nicotiana sylvestris]
	htu-miR159a	CSVX01070307.1	2	2	-	-	-	-	-
	htu-miR159a	CSVX01018602.1	4	NA	-	K12472|1|6e-07|58.2|ota:Ot15g00490|epidermal growth factor receptor substrate 15!K20478|2|2e-06|56.2|ppp:PHYPADRAFT_162316|golgin subfamily B member 1	gi|922389064|ref|XP_013463012.1|	0	WPP domain associated protein [Medicago truncatula]
	htu-miR159a	CSVX01061969.1	NA	2.5	GO:0004672,GO:0006468,GO:0005524,GO:0016021,	K13415|1|1e-47|190|egu:105047907|protein brassinosteroid insensitive 1 [EC:2.7.10.1 2.7.11.1]	gi|922397826|ref|XP_013466103.1|	0	LRR receptor-like kinase family protein [Medicago truncatula]
	htu-miR159a	CSVX01007000.1	4	NA	-	K02717|1|7e-15|82.8|dosa:Os10t0461100-01|photosystem II oxygen-evolving enhancer protein 2!K17964|4|3e-12|75.1|zma:732779|leucine-rich PPR motif-containing protein, mitochondrial	gi|922403605|ref|XP_013468936.1|	0	plastid transcriptionally active protein [Medicago truncatula]
	htu-miR159a	CSVX01001623.1	4	2.5	-	-	gi|922392395|ref|XP_013464607.1|	4.17e-109	hypothetical protein MTR_2g078220 [Medicago truncatula]
	htu-miR159a	CSVX01001624.1	4	2.5	-	K19475|1|1e-10|67.8|sind:105165428|WAS/WASL-interacting protein	gi|922392395|ref|XP_013464607.1|	2.65e-140	hypothetical protein MTR_2g078220 [Medicago truncatula]
	htu-miR159a	CSVX01072859.1	4	NA	-	-	-	-	-
	ptc-miR159a	CSVX01060495.1	0	0	-	-	-	-	-
	ptc-miR159a	CSVX01008887.1	NA	2.2	GO:0003677,	K09422|1|0.0|809|mtr:MTR_8g042410|myb proto-oncogene protein, plant	gi|922334336|ref|XP_013445158.1|	0	myb transcription factor [Medicago truncatula]
	ptc-miR159a	CSVX01065641.1	1.5	1.5	-	-	gi|357470309|ref|XP_003605439.1|	8.37e-07	hypothetical protein MTR_4g031400 [Medicago truncatula]
	ptc-miR159a	CSVX01033083.1	2.5	2.2	-	K13024|1|3e-09|61.6|nnu:104602841|inositol-hexakisphosphate/diphosphoinositol-pentakisphosphate 1-kinase [EC:2.7.4.24]!K10406|3|3e-08|61.2|atr:18442604|kinesin family member C2/C3!K13116|4|5e-08|60.1|pda:103723897|ATP-dependent RNA helicase DDX41 [EC:3.6.4.13]!K11583|5|3e-07|57.4|nnu:104586299|serine/threonine-protein phosphatase 2A regulatory subunit B''	gi|698485790|ref|XP_009789657.1|	6.08e-12	PREDICTED: uncharacterized protein LOC104237253 [Nicotiana sylvestris]
	ptc-miR159a	CSVX01001627.1	4	2.5	-	-	gi|922392395|ref|XP_013464607.1|	3.53e-109	hypothetical protein MTR_2g078220 [Medicago truncatula]
	ptc-miR159a	CSVX01018603.1	4	NA	-	K12472|1|6e-07|58.2|ota:Ot15g00490|epidermal growth factor receptor substrate 15!K20478|2|2e-06|56.2|ppp:PHYPADRAFT_162316|golgin subfamily B member 1	gi|922389064|ref|XP_013463012.1|	0	WPP domain associated protein [Medicago truncatula]
	ptc-miR159a	CSVX01026736.1	0	0	-	-	-	-	-
	ptc-miR159a	CSVX01001628.1	4	2.5	-	K19475|1|8e-08|59.3|sind:105165428|WAS/WASL-interacting protein	gi|922392395|ref|XP_013464607.1|	4.57e-117	hypothetical protein MTR_2g078220 [Medicago truncatula]
	ptc-miR159a	CSVX01033082.1	2.5	2.2	-	K13024|1|3e-09|61.6|nnu:104602841|inositol-hexakisphosphate/diphosphoinositol-pentakisphosphate 1-kinase [EC:2.7.4.24]!K10406|3|3e-08|61.2|atr:18442604|kinesin family member C2/C3!K13116|4|5e-08|60.1|pda:103723897|ATP-dependent RNA helicase DDX41 [EC:3.6.4.13]!K11583|5|3e-07|57.4|nnu:104586299|serine/threonine-protein phosphatase 2A regulatory subunit B''	gi|698485790|ref|XP_009789657.1|	6.12e-12	PREDICTED: uncharacterized protein LOC104237253 [Nicotiana sylvestris]
	ptc-miR159a	CSVX01039460.1	3.5	NA	-	-	-	-	-
	ptc-miR159a	CSVX01026735.1	0	0	-	-	-	-	-
	ptc-miR159a	CSVX01064827.1	4	2.5	-	-	-	-	-
	ptc-miR159a	CSVX01011586.1	2.5	2.2	-	K13024|1|2e-09|61.6|nnu:104602841|inositol-hexakisphosphate/diphosphoinositol-pentakisphosphate 1-kinase [EC:2.7.4.24]!K10406|3|1e-08|61.2|atr:18442604|kinesin family member C2/C3!K13116|4|3e-08|60.1|pda:103723897|ATP-dependent RNA helicase DDX41 [EC:3.6.4.13]!K11583|5|2e-07|57.4|nnu:104586299|serine/threonine-protein phosphatase 2A regulatory subunit B''	gi|698485790|ref|XP_009789657.1|	3.5e-12	PREDICTED: uncharacterized protein LOC104237253 [Nicotiana sylvestris]
	ptc-miR159a	CSVX01001630.1	4	2.5	-	-	gi|922392395|ref|XP_013464607.1|	3.55e-132	hypothetical protein MTR_2g078220 [Medicago truncatula]
	ptc-miR159a	CSVX01006999.1	4	NA	-	-	gi|922403605|ref|XP_013468936.1|	0	plastid transcriptionally active protein [Medicago truncatula]
	ptc-miR159a	CSVX01031816.1	3	NA	GO:0016021,GO:0050662,GO:0003824,	K15891|1|0.0|590|mtr:MTR_3g101500|farnesol dehydrogenase [EC:1.1.1.216]	gi|357465477|ref|XP_003603023.1|	0	NAD(P)-binding rossmann-fold protein [Medicago truncatula]
	ptc-miR159a	CSVX01001625.1	4	2.5	-	K19475|1|7e-08|59.3|sind:105165428|WAS/WASL-interacting protein	gi|922392395|ref|XP_013464607.1|	4.89e-117	hypothetical protein MTR_2g078220 [Medicago truncatula]
	ptc-miR159a	CSVX01001629.1	4	2.5	-	K19475|1|1e-10|67.8|sind:105165428|WAS/WASL-interacting protein	gi|922392395|ref|XP_013464607.1|	3.18e-140	hypothetical protein MTR_2g078220 [Medicago truncatula]
	ptc-miR159a	CSVX01001626.1	4	2.5	-	-	gi|922392395|ref|XP_013464607.1|	3.13e-130	hypothetical protein MTR_2g078220 [Medicago truncatula]
	ptc-miR159a	CSVX01051754.1	4	NA	-	-	-	-	-
	ptc-miR159a	CSVX01011588.1	2.5	2.2	-	K13024|1|2e-09|61.6|nnu:104602841|inositol-hexakisphosphate/diphosphoinositol-pentakisphosphate 1-kinase [EC:2.7.4.24]!K10406|3|1e-08|61.2|atr:18442604|kinesin family member C2/C3!K13116|4|2e-08|60.1|pda:103723897|ATP-dependent RNA helicase DDX41 [EC:3.6.4.13]!K11583|5|2e-07|57.4|nnu:104586299|serine/threonine-protein phosphatase 2A regulatory subunit B''	gi|698485790|ref|XP_009789657.1|	3.45e-12	PREDICTED: uncharacterized protein LOC104237253 [Nicotiana sylvestris]
	ptc-miR159a	CSVX01070307.1	2	2	-	-	-	-	-
	ptc-miR159a	CSVX01018602.1	4	NA	-	K12472|1|6e-07|58.2|ota:Ot15g00490|epidermal growth factor receptor substrate 15!K20478|2|2e-06|56.2|ppp:PHYPADRAFT_162316|golgin subfamily B member 1	gi|922389064|ref|XP_013463012.1|	0	WPP domain associated protein [Medicago truncatula]
	ptc-miR159a	CSVX01061969.1	NA	2.5	GO:0004672,GO:0006468,GO:0005524,GO:0016021,	K13415|1|1e-47|190|egu:105047907|protein brassinosteroid insensitive 1 [EC:2.7.10.1 2.7.11.1]	gi|922397826|ref|XP_013466103.1|	0	LRR receptor-like kinase family protein [Medicago truncatula]
	ptc-miR159a	CSVX01007000.1	4	NA	-	K02717|1|7e-15|82.8|dosa:Os10t0461100-01|photosystem II oxygen-evolving enhancer protein 2!K17964|4|3e-12|75.1|zma:732779|leucine-rich PPR motif-containing protein, mitochondrial	gi|922403605|ref|XP_013468936.1|	0	plastid transcriptionally active protein [Medicago truncatula]
	ptc-miR159a	CSVX01001623.1	4	2.5	-	-	gi|922392395|ref|XP_013464607.1|	4.17e-109	hypothetical protein MTR_2g078220 [Medicago truncatula]
	ptc-miR159a	CSVX01001624.1	4	2.5	-	K19475|1|1e-10|67.8|sind:105165428|WAS/WASL-interacting protein	gi|922392395|ref|XP_013464607.1|	2.65e-140	hypothetical protein MTR_2g078220 [Medicago truncatula]
	ptc-miR159a	CSVX01072859.1	4	NA	-	-	-	-	-
	ath-miR159b-3p	CSVX01060495.1	1	0.5	-	-	-	-	-
	ath-miR159b-3p	CSVX01008887.1	NA	2.2	GO:0003677,	K09422|1|0.0|809|mtr:MTR_8g042410|myb proto-oncogene protein, plant	gi|922334336|ref|XP_013445158.1|	0	myb transcription factor [Medicago truncatula]
	ath-miR159b-3p	CSVX01033083.1	3.5	NA	-	K13024|1|3e-09|61.6|nnu:104602841|inositol-hexakisphosphate/diphosphoinositol-pentakisphosphate 1-kinase [EC:2.7.4.24]!K10406|3|3e-08|61.2|atr:18442604|kinesin family member C2/C3!K13116|4|5e-08|60.1|pda:103723897|ATP-dependent RNA helicase DDX41 [EC:3.6.4.13]!K11583|5|3e-07|57.4|nnu:104586299|serine/threonine-protein phosphatase 2A regulatory subunit B''	gi|698485790|ref|XP_009789657.1|	6.08e-12	PREDICTED: uncharacterized protein LOC104237253 [Nicotiana sylvestris]
	ath-miR159b-3p	CSVX01065641.1	2.5	2	-	-	gi|357470309|ref|XP_003605439.1|	8.37e-07	hypothetical protein MTR_4g031400 [Medicago truncatula]
	ath-miR159b-3p	CSVX01026736.1	1	0.5	-	-	-	-	-
	ath-miR159b-3p	CSVX01033082.1	3.5	NA	-	K13024|1|3e-09|61.6|nnu:104602841|inositol-hexakisphosphate/diphosphoinositol-pentakisphosphate 1-kinase [EC:2.7.4.24]!K10406|3|3e-08|61.2|atr:18442604|kinesin family member C2/C3!K13116|4|5e-08|60.1|pda:103723897|ATP-dependent RNA helicase DDX41 [EC:3.6.4.13]!K11583|5|3e-07|57.4|nnu:104586299|serine/threonine-protein phosphatase 2A regulatory subunit B''	gi|698485790|ref|XP_009789657.1|	6.12e-12	PREDICTED: uncharacterized protein LOC104237253 [Nicotiana sylvestris]
	ath-miR159b-3p	CSVX01013994.1	3.5	2.5	-	K03006|1|0.0|1009|adu:107466525|DNA-directed RNA polymerase II subunit RPB1 [EC:2.7.7.6]!K03549|2|1e-157|525|mdm:103412324|KUP system potassium uptake protein!K20093|3|5e-119|410|bdi:100846696|DNA excision repair protein ERCC-6-like [EC:3.6.4.12]!K05658|4|2e-113|409|bvg:104905624|ATP-binding cassette, subfamily B (MDR/TAP), member 1 [EC:3.6.3.44]	gi|147820839|emb|CAN65188.1|	0	hypothetical protein VITISV_004365 [Vitis vinifera]
	ath-miR159b-3p	CSVX01052054.1	NA	2.5	-	-	-	-	-
	ath-miR159b-3p	CSVX01026735.1	1	0.5	-	-	-	-	-
	ath-miR159b-3p	CSVX01011586.1	3.5	NA	-	K13024|1|2e-09|61.6|nnu:104602841|inositol-hexakisphosphate/diphosphoinositol-pentakisphosphate 1-kinase [EC:2.7.4.24]!K10406|3|1e-08|61.2|atr:18442604|kinesin family member C2/C3!K13116|4|3e-08|60.1|pda:103723897|ATP-dependent RNA helicase DDX41 [EC:3.6.4.13]!K11583|5|2e-07|57.4|nnu:104586299|serine/threonine-protein phosphatase 2A regulatory subunit B''	gi|698485790|ref|XP_009789657.1|	3.5e-12	PREDICTED: uncharacterized protein LOC104237253 [Nicotiana sylvestris]
	ath-miR159b-3p	CSVX01013996.1	3.5	2.5	-	K03006|1|0.0|1009|adu:107466525|DNA-directed RNA polymerase II subunit RPB1 [EC:2.7.7.6]!K03549|2|2e-157|525|mdm:103412324|KUP system potassium uptake protein!K20093|3|5e-119|410|bdi:100846696|DNA excision repair protein ERCC-6-like [EC:3.6.4.12]!K05658|4|3e-113|409|bvg:104905624|ATP-binding cassette, subfamily B (MDR/TAP), member 1 [EC:3.6.3.44]	gi|147820839|emb|CAN65188.1|	0	hypothetical protein VITISV_004365 [Vitis vinifera]
	ath-miR159b-3p	CSVX01038410.1	4	NA	GO:0016722,GO:0005507,GO:0052716,GO:0009809,GO:0048046,GO:0046274,GO:0055114,	K05909|1|1e-147|427|mtr:MTR_5g020620|laccase [EC:1.10.3.2]	gi|922355682|ref|XP_003612037.2|	9.83e-147	laccase/diphenol oxidase family protein [Medicago truncatula]
	ath-miR159b-3p	CSVX01031816.1	2.5	NA	GO:0016021,GO:0050662,GO:0003824,	K15891|1|0.0|590|mtr:MTR_3g101500|farnesol dehydrogenase [EC:1.1.1.216]	gi|357465477|ref|XP_003603023.1|	0	NAD(P)-binding rossmann-fold protein [Medicago truncatula]
	ath-miR159b-3p	CSVX01040971.1	4	2.5	GO:0003735,GO:0002181,GO:0022625,	K02905|1|4e-34|118|gmx:100499874|large subunit ribosomal protein L29e	gi|571518574|ref|XP_006597712.1|	2.62e-33	PREDICTED: 60S ribosomal protein L29-1 [Glycine max]
	ath-miR159b-3p	CSVX01011588.1	3.5	NA	-	K13024|1|2e-09|61.6|nnu:104602841|inositol-hexakisphosphate/diphosphoinositol-pentakisphosphate 1-kinase [EC:2.7.4.24]!K10406|3|1e-08|61.2|atr:18442604|kinesin family member C2/C3!K13116|4|2e-08|60.1|pda:103723897|ATP-dependent RNA helicase DDX41 [EC:3.6.4.13]!K11583|5|2e-07|57.4|nnu:104586299|serine/threonine-protein phosphatase 2A regulatory subunit B''	gi|698485790|ref|XP_009789657.1|	3.45e-12	PREDICTED: uncharacterized protein LOC104237253 [Nicotiana sylvestris]
	ath-miR159b-3p	CSVX01070307.1	3	2.5	-	-	-	-	-
	ath-miR159b-3p	CSVX01049367.1	4	NA	GO:0016021,GO:0046872,GO:0004222,GO:0006518,GO:0006508,	K01392|1|0.0|1224|mtr:MTR_3g086000|thimet oligopeptidase [EC:3.4.24.15]	gi|357463115|ref|XP_003601839.1|	0	zincin-like metalloprotease family protein [Medicago truncatula]
	zma-miR159j-3p	CSVX01020262.1	NA	2.5	GO:0016021,	-	gi|502141100|ref|XP_004504445.1|	5.59e-117	PREDICTED: endoplasmic reticulum metallopeptidase 1 [Cicer arietinum]
	zma-miR159j-3p	CSVX01060495.1	0.5	0.2	-	-	-	-	-
	zma-miR159j-3p	CSVX01021724.1	NA	2.5	-	-	gi|357486603|ref|XP_003613589.1|	1.52e-176	plant/MEB5-like protein [Medicago truncatula]
	zma-miR159j-3p	CSVX01065641.1	2	1.8	-	-	gi|357470309|ref|XP_003605439.1|	8.37e-07	hypothetical protein MTR_4g031400 [Medicago truncatula]
	zma-miR159j-3p	CSVX01033083.1	3	2.5	-	K13024|1|3e-09|61.6|nnu:104602841|inositol-hexakisphosphate/diphosphoinositol-pentakisphosphate 1-kinase [EC:2.7.4.24]!K10406|3|3e-08|61.2|atr:18442604|kinesin family member C2/C3!K13116|4|5e-08|60.1|pda:103723897|ATP-dependent RNA helicase DDX41 [EC:3.6.4.13]!K11583|5|3e-07|57.4|nnu:104586299|serine/threonine-protein phosphatase 2A regulatory subunit B''	gi|698485790|ref|XP_009789657.1|	6.08e-12	PREDICTED: uncharacterized protein LOC104237253 [Nicotiana sylvestris]
	zma-miR159j-3p	CSVX01008887.1	3.5	1.8	GO:0003677,	K09422|1|0.0|809|mtr:MTR_8g042410|myb proto-oncogene protein, plant	gi|922334336|ref|XP_013445158.1|	0	myb transcription factor [Medicago truncatula]
	zma-miR159j-3p	CSVX01026736.1	0.5	0.2	-	-	-	-	-
	zma-miR159j-3p	CSVX01033082.1	3	2.5	-	K13024|1|3e-09|61.6|nnu:104602841|inositol-hexakisphosphate/diphosphoinositol-pentakisphosphate 1-kinase [EC:2.7.4.24]!K10406|3|3e-08|61.2|atr:18442604|kinesin family member C2/C3!K13116|4|5e-08|60.1|pda:103723897|ATP-dependent RNA helicase DDX41 [EC:3.6.4.13]!K11583|5|3e-07|57.4|nnu:104586299|serine/threonine-protein phosphatase 2A regulatory subunit B''	gi|698485790|ref|XP_009789657.1|	6.12e-12	PREDICTED: uncharacterized protein LOC104237253 [Nicotiana sylvestris]
	zma-miR159j-3p	CSVX01021725.1	NA	2.5	GO:0016020,	-	gi|356501924|ref|XP_003519773.1|	1.89e-142	PREDICTED: uncharacterized protein LOC100812482 isoform X1 [Glycine max]
	zma-miR159j-3p	CSVX01013994.1	4	NA	-	K03006|1|0.0|1009|adu:107466525|DNA-directed RNA polymerase II subunit RPB1 [EC:2.7.7.6]!K03549|2|1e-157|525|mdm:103412324|KUP system potassium uptake protein!K20093|3|5e-119|410|bdi:100846696|DNA excision repair protein ERCC-6-like [EC:3.6.4.12]!K05658|4|2e-113|409|bvg:104905624|ATP-binding cassette, subfamily B (MDR/TAP), member 1 [EC:3.6.3.44]	gi|147820839|emb|CAN65188.1|	0	hypothetical protein VITISV_004365 [Vitis vinifera]
	zma-miR159j-3p	CSVX01039460.1	4	NA	-	-	-	-	-
	zma-miR159j-3p	CSVX01052054.1	NA	2.5	-	-	-	-	-
	zma-miR159j-3p	CSVX01026735.1	0.5	0.2	-	-	-	-	-
	zma-miR159j-3p	CSVX01013996.1	4	NA	-	K03006|1|0.0|1009|adu:107466525|DNA-directed RNA polymerase II subunit RPB1 [EC:2.7.7.6]!K03549|2|2e-157|525|mdm:103412324|KUP system potassium uptake protein!K20093|3|5e-119|410|bdi:100846696|DNA excision repair protein ERCC-6-like [EC:3.6.4.12]!K05658|4|3e-113|409|bvg:104905624|ATP-binding cassette, subfamily B (MDR/TAP), member 1 [EC:3.6.3.44]	gi|147820839|emb|CAN65188.1|	0	hypothetical protein VITISV_004365 [Vitis vinifera]
	zma-miR159j-3p	CSVX01011586.1	3	2.5	-	K13024|1|2e-09|61.6|nnu:104602841|inositol-hexakisphosphate/diphosphoinositol-pentakisphosphate 1-kinase [EC:2.7.4.24]!K10406|3|1e-08|61.2|atr:18442604|kinesin family member C2/C3!K13116|4|3e-08|60.1|pda:103723897|ATP-dependent RNA helicase DDX41 [EC:3.6.4.13]!K11583|5|2e-07|57.4|nnu:104586299|serine/threonine-protein phosphatase 2A regulatory subunit B''	gi|698485790|ref|XP_009789657.1|	3.5e-12	PREDICTED: uncharacterized protein LOC104237253 [Nicotiana sylvestris]
	zma-miR159j-3p	CSVX01047435.1	4	NA	GO:0010150,GO:0004607,GO:0043231,GO:0034434,GO:0046027,GO:0080095,GO:0016127,GO:0080096,	K00679|1|4e-29|126|olu:OSTLU_1469|phospholipid:diacylglycerol acyltransferase [EC:2.3.1.158]	gi|922346035|ref|XP_013449932.1|	0	phosphatidylcholine-sterol acyltransferase [Medicago truncatula]
	zma-miR159j-3p	CSVX01031816.1	3	2	GO:0016021,GO:0050662,GO:0003824,	K15891|1|0.0|590|mtr:MTR_3g101500|farnesol dehydrogenase [EC:1.1.1.216]	gi|357465477|ref|XP_003603023.1|	0	NAD(P)-binding rossmann-fold protein [Medicago truncatula]
	zma-miR159j-3p	CSVX01011588.1	3	2.5	-	K13024|1|2e-09|61.6|nnu:104602841|inositol-hexakisphosphate/diphosphoinositol-pentakisphosphate 1-kinase [EC:2.7.4.24]!K10406|3|1e-08|61.2|atr:18442604|kinesin family member C2/C3!K13116|4|2e-08|60.1|pda:103723897|ATP-dependent RNA helicase DDX41 [EC:3.6.4.13]!K11583|5|2e-07|57.4|nnu:104586299|serine/threonine-protein phosphatase 2A regulatory subunit B''	gi|698485790|ref|XP_009789657.1|	3.45e-12	PREDICTED: uncharacterized protein LOC104237253 [Nicotiana sylvestris]
	zma-miR159j-3p	CSVX01070307.1	2.5	2.2	-	-	-	-	-
	zma-miR159j-3p	CSVX01021720.1	NA	2.5	-	-	gi|357486603|ref|XP_003613589.1|	9.01e-165	plant/MEB5-like protein [Medicago truncatula]
	zma-miR159j-3p	CSVX01020263.1	NA	2.5	GO:0016021,	K12599|1|7e-24|103|gra:105786089|antiviral helicase SKI2 [EC:3.6.4.-]	gi|502141100|ref|XP_004504445.1|	0	PREDICTED: endoplasmic reticulum metallopeptidase 1 [Cicer arietinum]
	rco-miR159	CSVX01060495.1	0	0	-	-	-	-	-
	rco-miR159	CSVX01008887.1	NA	2.2	GO:0003677,	K09422|1|0.0|809|mtr:MTR_8g042410|myb proto-oncogene protein, plant	gi|922334336|ref|XP_013445158.1|	0	myb transcription factor [Medicago truncatula]
	rco-miR159	CSVX01065641.1	1.5	1.5	-	-	gi|357470309|ref|XP_003605439.1|	8.37e-07	hypothetical protein MTR_4g031400 [Medicago truncatula]
	rco-miR159	CSVX01033083.1	2.5	2.2	-	K13024|1|3e-09|61.6|nnu:104602841|inositol-hexakisphosphate/diphosphoinositol-pentakisphosphate 1-kinase [EC:2.7.4.24]!K10406|3|3e-08|61.2|atr:18442604|kinesin family member C2/C3!K13116|4|5e-08|60.1|pda:103723897|ATP-dependent RNA helicase DDX41 [EC:3.6.4.13]!K11583|5|3e-07|57.4|nnu:104586299|serine/threonine-protein phosphatase 2A regulatory subunit B''	gi|698485790|ref|XP_009789657.1|	6.08e-12	PREDICTED: uncharacterized protein LOC104237253 [Nicotiana sylvestris]
	rco-miR159	CSVX01001627.1	4	2.5	-	-	gi|922392395|ref|XP_013464607.1|	3.53e-109	hypothetical protein MTR_2g078220 [Medicago truncatula]
	rco-miR159	CSVX01018603.1	4	NA	-	K12472|1|6e-07|58.2|ota:Ot15g00490|epidermal growth factor receptor substrate 15!K20478|2|2e-06|56.2|ppp:PHYPADRAFT_162316|golgin subfamily B member 1	gi|922389064|ref|XP_013463012.1|	0	WPP domain associated protein [Medicago truncatula]
	rco-miR159	CSVX01026736.1	0	0	-	-	-	-	-
	rco-miR159	CSVX01001628.1	4	2.5	-	K19475|1|8e-08|59.3|sind:105165428|WAS/WASL-interacting protein	gi|922392395|ref|XP_013464607.1|	4.57e-117	hypothetical protein MTR_2g078220 [Medicago truncatula]
	rco-miR159	CSVX01033082.1	2.5	2.2	-	K13024|1|3e-09|61.6|nnu:104602841|inositol-hexakisphosphate/diphosphoinositol-pentakisphosphate 1-kinase [EC:2.7.4.24]!K10406|3|3e-08|61.2|atr:18442604|kinesin family member C2/C3!K13116|4|5e-08|60.1|pda:103723897|ATP-dependent RNA helicase DDX41 [EC:3.6.4.13]!K11583|5|3e-07|57.4|nnu:104586299|serine/threonine-protein phosphatase 2A regulatory subunit B''	gi|698485790|ref|XP_009789657.1|	6.12e-12	PREDICTED: uncharacterized protein LOC104237253 [Nicotiana sylvestris]
	rco-miR159	CSVX01039460.1	3.5	NA	-	-	-	-	-
	rco-miR159	CSVX01026735.1	0	0	-	-	-	-	-
	rco-miR159	CSVX01064827.1	4	2.5	-	-	-	-	-
	rco-miR159	CSVX01011586.1	2.5	2.2	-	K13024|1|2e-09|61.6|nnu:104602841|inositol-hexakisphosphate/diphosphoinositol-pentakisphosphate 1-kinase [EC:2.7.4.24]!K10406|3|1e-08|61.2|atr:18442604|kinesin family member C2/C3!K13116|4|3e-08|60.1|pda:103723897|ATP-dependent RNA helicase DDX41 [EC:3.6.4.13]!K11583|5|2e-07|57.4|nnu:104586299|serine/threonine-protein phosphatase 2A regulatory subunit B''	gi|698485790|ref|XP_009789657.1|	3.5e-12	PREDICTED: uncharacterized protein LOC104237253 [Nicotiana sylvestris]
	rco-miR159	CSVX01001630.1	4	2.5	-	-	gi|922392395|ref|XP_013464607.1|	3.55e-132	hypothetical protein MTR_2g078220 [Medicago truncatula]
	rco-miR159	CSVX01031816.1	3	NA	GO:0016021,GO:0050662,GO:0003824,	K15891|1|0.0|590|mtr:MTR_3g101500|farnesol dehydrogenase [EC:1.1.1.216]	gi|357465477|ref|XP_003603023.1|	0	NAD(P)-binding rossmann-fold protein [Medicago truncatula]
	rco-miR159	CSVX01001625.1	4	2.5	-	K19475|1|7e-08|59.3|sind:105165428|WAS/WASL-interacting protein	gi|922392395|ref|XP_013464607.1|	4.89e-117	hypothetical protein MTR_2g078220 [Medicago truncatula]
	rco-miR159	CSVX01001629.1	4	2.5	-	K19475|1|1e-10|67.8|sind:105165428|WAS/WASL-interacting protein	gi|922392395|ref|XP_013464607.1|	3.18e-140	hypothetical protein MTR_2g078220 [Medicago truncatula]
	rco-miR159	CSVX01001626.1	4	2.5	-	-	gi|922392395|ref|XP_013464607.1|	3.13e-130	hypothetical protein MTR_2g078220 [Medicago truncatula]
	rco-miR159	CSVX01051754.1	4	NA	-	-	-	-	-
	rco-miR159	CSVX01011588.1	2.5	2.2	-	K13024|1|2e-09|61.6|nnu:104602841|inositol-hexakisphosphate/diphosphoinositol-pentakisphosphate 1-kinase [EC:2.7.4.24]!K10406|3|1e-08|61.2|atr:18442604|kinesin family member C2/C3!K13116|4|2e-08|60.1|pda:103723897|ATP-dependent RNA helicase DDX41 [EC:3.6.4.13]!K11583|5|2e-07|57.4|nnu:104586299|serine/threonine-protein phosphatase 2A regulatory subunit B''	gi|698485790|ref|XP_009789657.1|	3.45e-12	PREDICTED: uncharacterized protein LOC104237253 [Nicotiana sylvestris]
	rco-miR159	CSVX01070307.1	2	2	-	-	-	-	-
	rco-miR159	CSVX01018602.1	4	NA	-	K12472|1|6e-07|58.2|ota:Ot15g00490|epidermal growth factor receptor substrate 15!K20478|2|2e-06|56.2|ppp:PHYPADRAFT_162316|golgin subfamily B member 1	gi|922389064|ref|XP_013463012.1|	0	WPP domain associated protein [Medicago truncatula]
	rco-miR159	CSVX01061969.1	NA	2.5	GO:0004672,GO:0006468,GO:0005524,GO:0016021,	K13415|1|1e-47|190|egu:105047907|protein brassinosteroid insensitive 1 [EC:2.7.10.1 2.7.11.1]	gi|922397826|ref|XP_013466103.1|	0	LRR receptor-like kinase family protein [Medicago truncatula]
	rco-miR159	CSVX01001623.1	4	2.5	-	-	gi|922392395|ref|XP_013464607.1|	4.17e-109	hypothetical protein MTR_2g078220 [Medicago truncatula]
	rco-miR159	CSVX01001624.1	4	2.5	-	K19475|1|1e-10|67.8|sind:105165428|WAS/WASL-interacting protein	gi|922392395|ref|XP_013464607.1|	2.65e-140	hypothetical protein MTR_2g078220 [Medicago truncatula]
	rco-miR159	CSVX01072859.1	4	NA	-	-	-	-	-
	sbi-miR159a	CSVX01020262.1	NA	2.5	GO:0016021,	-	gi|502141100|ref|XP_004504445.1|	5.59e-117	PREDICTED: endoplasmic reticulum metallopeptidase 1 [Cicer arietinum]
	sbi-miR159a	CSVX01060495.1	0.5	0.2	-	-	-	-	-
	sbi-miR159a	CSVX01021724.1	NA	2.5	-	-	gi|357486603|ref|XP_003613589.1|	1.52e-176	plant/MEB5-like protein [Medicago truncatula]
	sbi-miR159a	CSVX01065641.1	2	1.8	-	-	gi|357470309|ref|XP_003605439.1|	8.37e-07	hypothetical protein MTR_4g031400 [Medicago truncatula]
	sbi-miR159a	CSVX01033083.1	3	2.5	-	K13024|1|3e-09|61.6|nnu:104602841|inositol-hexakisphosphate/diphosphoinositol-pentakisphosphate 1-kinase [EC:2.7.4.24]!K10406|3|3e-08|61.2|atr:18442604|kinesin family member C2/C3!K13116|4|5e-08|60.1|pda:103723897|ATP-dependent RNA helicase DDX41 [EC:3.6.4.13]!K11583|5|3e-07|57.4|nnu:104586299|serine/threonine-protein phosphatase 2A regulatory subunit B''	gi|698485790|ref|XP_009789657.1|	6.08e-12	PREDICTED: uncharacterized protein LOC104237253 [Nicotiana sylvestris]
	sbi-miR159a	CSVX01008887.1	3.5	1.8	GO:0003677,	K09422|1|0.0|809|mtr:MTR_8g042410|myb proto-oncogene protein, plant	gi|922334336|ref|XP_013445158.1|	0	myb transcription factor [Medicago truncatula]
	sbi-miR159a	CSVX01026736.1	0.5	0.2	-	-	-	-	-
	sbi-miR159a	CSVX01033082.1	3	2.5	-	K13024|1|3e-09|61.6|nnu:104602841|inositol-hexakisphosphate/diphosphoinositol-pentakisphosphate 1-kinase [EC:2.7.4.24]!K10406|3|3e-08|61.2|atr:18442604|kinesin family member C2/C3!K13116|4|5e-08|60.1|pda:103723897|ATP-dependent RNA helicase DDX41 [EC:3.6.4.13]!K11583|5|3e-07|57.4|nnu:104586299|serine/threonine-protein phosphatase 2A regulatory subunit B''	gi|698485790|ref|XP_009789657.1|	6.12e-12	PREDICTED: uncharacterized protein LOC104237253 [Nicotiana sylvestris]
	sbi-miR159a	CSVX01021725.1	NA	2.5	GO:0016020,	-	gi|356501924|ref|XP_003519773.1|	1.89e-142	PREDICTED: uncharacterized protein LOC100812482 isoform X1 [Glycine max]
	sbi-miR159a	CSVX01013994.1	4	NA	-	K03006|1|0.0|1009|adu:107466525|DNA-directed RNA polymerase II subunit RPB1 [EC:2.7.7.6]!K03549|2|1e-157|525|mdm:103412324|KUP system potassium uptake protein!K20093|3|5e-119|410|bdi:100846696|DNA excision repair protein ERCC-6-like [EC:3.6.4.12]!K05658|4|2e-113|409|bvg:104905624|ATP-binding cassette, subfamily B (MDR/TAP), member 1 [EC:3.6.3.44]	gi|147820839|emb|CAN65188.1|	0	hypothetical protein VITISV_004365 [Vitis vinifera]
	sbi-miR159a	CSVX01039460.1	4	NA	-	-	-	-	-
	sbi-miR159a	CSVX01052054.1	NA	2.5	-	-	-	-	-
	sbi-miR159a	CSVX01026735.1	0.5	0.2	-	-	-	-	-
	sbi-miR159a	CSVX01013996.1	4	NA	-	K03006|1|0.0|1009|adu:107466525|DNA-directed RNA polymerase II subunit RPB1 [EC:2.7.7.6]!K03549|2|2e-157|525|mdm:103412324|KUP system potassium uptake protein!K20093|3|5e-119|410|bdi:100846696|DNA excision repair protein ERCC-6-like [EC:3.6.4.12]!K05658|4|3e-113|409|bvg:104905624|ATP-binding cassette, subfamily B (MDR/TAP), member 1 [EC:3.6.3.44]	gi|147820839|emb|CAN65188.1|	0	hypothetical protein VITISV_004365 [Vitis vinifera]
	sbi-miR159a	CSVX01011586.1	3	2.5	-	K13024|1|2e-09|61.6|nnu:104602841|inositol-hexakisphosphate/diphosphoinositol-pentakisphosphate 1-kinase [EC:2.7.4.24]!K10406|3|1e-08|61.2|atr:18442604|kinesin family member C2/C3!K13116|4|3e-08|60.1|pda:103723897|ATP-dependent RNA helicase DDX41 [EC:3.6.4.13]!K11583|5|2e-07|57.4|nnu:104586299|serine/threonine-protein phosphatase 2A regulatory subunit B''	gi|698485790|ref|XP_009789657.1|	3.5e-12	PREDICTED: uncharacterized protein LOC104237253 [Nicotiana sylvestris]
	sbi-miR159a	CSVX01047435.1	4	NA	GO:0010150,GO:0004607,GO:0043231,GO:0034434,GO:0046027,GO:0080095,GO:0016127,GO:0080096,	K00679|1|4e-29|126|olu:OSTLU_1469|phospholipid:diacylglycerol acyltransferase [EC:2.3.1.158]	gi|922346035|ref|XP_013449932.1|	0	phosphatidylcholine-sterol acyltransferase [Medicago truncatula]
	sbi-miR159a	CSVX01031816.1	3	2	GO:0016021,GO:0050662,GO:0003824,	K15891|1|0.0|590|mtr:MTR_3g101500|farnesol dehydrogenase [EC:1.1.1.216]	gi|357465477|ref|XP_003603023.1|	0	NAD(P)-binding rossmann-fold protein [Medicago truncatula]
	sbi-miR159a	CSVX01011588.1	3	2.5	-	K13024|1|2e-09|61.6|nnu:104602841|inositol-hexakisphosphate/diphosphoinositol-pentakisphosphate 1-kinase [EC:2.7.4.24]!K10406|3|1e-08|61.2|atr:18442604|kinesin family member C2/C3!K13116|4|2e-08|60.1|pda:103723897|ATP-dependent RNA helicase DDX41 [EC:3.6.4.13]!K11583|5|2e-07|57.4|nnu:104586299|serine/threonine-protein phosphatase 2A regulatory subunit B''	gi|698485790|ref|XP_009789657.1|	3.45e-12	PREDICTED: uncharacterized protein LOC104237253 [Nicotiana sylvestris]
	sbi-miR159a	CSVX01070307.1	2.5	2.2	-	-	-	-	-
	sbi-miR159a	CSVX01021720.1	NA	2.5	-	-	gi|357486603|ref|XP_003613589.1|	9.01e-165	plant/MEB5-like protein [Medicago truncatula]
	sbi-miR159a	CSVX01020263.1	NA	2.5	GO:0016021,	K12599|1|7e-24|103|gra:105786089|antiviral helicase SKI2 [EC:3.6.4.-]	gi|502141100|ref|XP_004504445.1|	0	PREDICTED: endoplasmic reticulum metallopeptidase 1 [Cicer arietinum]
	zma-miR159f-3p	CSVX01020262.1	NA	2.5	GO:0016021,	-	gi|502141100|ref|XP_004504445.1|	5.59e-117	PREDICTED: endoplasmic reticulum metallopeptidase 1 [Cicer arietinum]
	zma-miR159f-3p	CSVX01060495.1	0.5	0.2	-	-	-	-	-
	zma-miR159f-3p	CSVX01065641.1	2	1.8	-	-	gi|357470309|ref|XP_003605439.1|	8.37e-07	hypothetical protein MTR_4g031400 [Medicago truncatula]
	zma-miR159f-3p	CSVX01033083.1	3	2.5	-	K13024|1|3e-09|61.6|nnu:104602841|inositol-hexakisphosphate/diphosphoinositol-pentakisphosphate 1-kinase [EC:2.7.4.24]!K10406|3|3e-08|61.2|atr:18442604|kinesin family member C2/C3!K13116|4|5e-08|60.1|pda:103723897|ATP-dependent RNA helicase DDX41 [EC:3.6.4.13]!K11583|5|3e-07|57.4|nnu:104586299|serine/threonine-protein phosphatase 2A regulatory subunit B''	gi|698485790|ref|XP_009789657.1|	6.08e-12	PREDICTED: uncharacterized protein LOC104237253 [Nicotiana sylvestris]
	zma-miR159f-3p	CSVX01008887.1	3.5	1.8	GO:0003677,	K09422|1|0.0|809|mtr:MTR_8g042410|myb proto-oncogene protein, plant	gi|922334336|ref|XP_013445158.1|	0	myb transcription factor [Medicago truncatula]
	zma-miR159f-3p	CSVX01026736.1	0.5	0.2	-	-	-	-	-
	zma-miR159f-3p	CSVX01033082.1	3	2.5	-	K13024|1|3e-09|61.6|nnu:104602841|inositol-hexakisphosphate/diphosphoinositol-pentakisphosphate 1-kinase [EC:2.7.4.24]!K10406|3|3e-08|61.2|atr:18442604|kinesin family member C2/C3!K13116|4|5e-08|60.1|pda:103723897|ATP-dependent RNA helicase DDX41 [EC:3.6.4.13]!K11583|5|3e-07|57.4|nnu:104586299|serine/threonine-protein phosphatase 2A regulatory subunit B''	gi|698485790|ref|XP_009789657.1|	6.12e-12	PREDICTED: uncharacterized protein LOC104237253 [Nicotiana sylvestris]
	zma-miR159f-3p	CSVX01021725.1	NA	2.5	GO:0016020,	-	gi|356501924|ref|XP_003519773.1|	1.89e-142	PREDICTED: uncharacterized protein LOC100812482 isoform X1 [Glycine max]
	zma-miR159f-3p	CSVX01013994.1	4	NA	-	K03006|1|0.0|1009|adu:107466525|DNA-directed RNA polymerase II subunit RPB1 [EC:2.7.7.6]!K03549|2|1e-157|525|mdm:103412324|KUP system potassium uptake protein!K20093|3|5e-119|410|bdi:100846696|DNA excision repair protein ERCC-6-like [EC:3.6.4.12]!K05658|4|2e-113|409|bvg:104905624|ATP-binding cassette, subfamily B (MDR/TAP), member 1 [EC:3.6.3.44]	gi|147820839|emb|CAN65188.1|	0	hypothetical protein VITISV_004365 [Vitis vinifera]
	zma-miR159f-3p	CSVX01039460.1	4	NA	-	-	-	-	-
	zma-miR159f-3p	CSVX01052054.1	NA	2.5	-	-	-	-	-
	zma-miR159f-3p	CSVX01026735.1	0.5	0.2	-	-	-	-	-
	zma-miR159f-3p	CSVX01013996.1	4	NA	-	K03006|1|0.0|1009|adu:107466525|DNA-directed RNA polymerase II subunit RPB1 [EC:2.7.7.6]!K03549|2|2e-157|525|mdm:103412324|KUP system potassium uptake protein!K20093|3|5e-119|410|bdi:100846696|DNA excision repair protein ERCC-6-like [EC:3.6.4.12]!K05658|4|3e-113|409|bvg:104905624|ATP-binding cassette, subfamily B (MDR/TAP), member 1 [EC:3.6.3.44]	gi|147820839|emb|CAN65188.1|	0	hypothetical protein VITISV_004365 [Vitis vinifera]
	zma-miR159f-3p	CSVX01011586.1	3	2.5	-	K13024|1|2e-09|61.6|nnu:104602841|inositol-hexakisphosphate/diphosphoinositol-pentakisphosphate 1-kinase [EC:2.7.4.24]!K10406|3|1e-08|61.2|atr:18442604|kinesin family member C2/C3!K13116|4|3e-08|60.1|pda:103723897|ATP-dependent RNA helicase DDX41 [EC:3.6.4.13]!K11583|5|2e-07|57.4|nnu:104586299|serine/threonine-protein phosphatase 2A regulatory subunit B''	gi|698485790|ref|XP_009789657.1|	3.5e-12	PREDICTED: uncharacterized protein LOC104237253 [Nicotiana sylvestris]
	zma-miR159f-3p	CSVX01047435.1	4	NA	GO:0010150,GO:0004607,GO:0043231,GO:0034434,GO:0046027,GO:0080095,GO:0016127,GO:0080096,	K00679|1|4e-29|126|olu:OSTLU_1469|phospholipid:diacylglycerol acyltransferase [EC:2.3.1.158]	gi|922346035|ref|XP_013449932.1|	0	phosphatidylcholine-sterol acyltransferase [Medicago truncatula]
	zma-miR159f-3p	CSVX01031816.1	3	2	GO:0016021,GO:0050662,GO:0003824,	K15891|1|0.0|590|mtr:MTR_3g101500|farnesol dehydrogenase [EC:1.1.1.216]	gi|357465477|ref|XP_003603023.1|	0	NAD(P)-binding rossmann-fold protein [Medicago truncatula]
	zma-miR159f-3p	CSVX01011588.1	3	2.5	-	K13024|1|2e-09|61.6|nnu:104602841|inositol-hexakisphosphate/diphosphoinositol-pentakisphosphate 1-kinase [EC:2.7.4.24]!K10406|3|1e-08|61.2|atr:18442604|kinesin family member C2/C3!K13116|4|2e-08|60.1|pda:103723897|ATP-dependent RNA helicase DDX41 [EC:3.6.4.13]!K11583|5|2e-07|57.4|nnu:104586299|serine/threonine-protein phosphatase 2A regulatory subunit B''	gi|698485790|ref|XP_009789657.1|	3.45e-12	PREDICTED: uncharacterized protein LOC104237253 [Nicotiana sylvestris]
	zma-miR159f-3p	CSVX01070307.1	2.5	2.2	-	-	-	-	-
	zma-miR159f-3p	CSVX01021720.1	NA	2.5	-	-	gi|357486603|ref|XP_003613589.1|	9.01e-165	plant/MEB5-like protein [Medicago truncatula]
	zma-miR159f-3p	CSVX01020263.1	NA	2.5	GO:0016021,	K12599|1|7e-24|103|gra:105786089|antiviral helicase SKI2 [EC:3.6.4.-]	gi|502141100|ref|XP_004504445.1|	0	PREDICTED: endoplasmic reticulum metallopeptidase 1 [Cicer arietinum]
	hvu-miR159a	CSVX01020262.1	NA	2.5	GO:0016021,	-	gi|502141100|ref|XP_004504445.1|	5.59e-117	PREDICTED: endoplasmic reticulum metallopeptidase 1 [Cicer arietinum]
	hvu-miR159a	CSVX01060495.1	0.5	0.2	-	-	-	-	-
	hvu-miR159a	CSVX01021724.1	NA	2.5	-	-	gi|357486603|ref|XP_003613589.1|	1.52e-176	plant/MEB5-like protein [Medicago truncatula]
	hvu-miR159a	CSVX01065641.1	2	1.8	-	-	gi|357470309|ref|XP_003605439.1|	8.37e-07	hypothetical protein MTR_4g031400 [Medicago truncatula]
	hvu-miR159a	CSVX01033083.1	3	2.5	-	K13024|1|3e-09|61.6|nnu:104602841|inositol-hexakisphosphate/diphosphoinositol-pentakisphosphate 1-kinase [EC:2.7.4.24]!K10406|3|3e-08|61.2|atr:18442604|kinesin family member C2/C3!K13116|4|5e-08|60.1|pda:103723897|ATP-dependent RNA helicase DDX41 [EC:3.6.4.13]!K11583|5|3e-07|57.4|nnu:104586299|serine/threonine-protein phosphatase 2A regulatory subunit B''	gi|698485790|ref|XP_009789657.1|	6.08e-12	PREDICTED: uncharacterized protein LOC104237253 [Nicotiana sylvestris]
	hvu-miR159a	CSVX01008887.1	3.5	1.8	GO:0003677,	K09422|1|0.0|809|mtr:MTR_8g042410|myb proto-oncogene protein, plant	gi|922334336|ref|XP_013445158.1|	0	myb transcription factor [Medicago truncatula]
	hvu-miR159a	CSVX01026736.1	0.5	0.2	-	-	-	-	-
	hvu-miR159a	CSVX01033082.1	3	2.5	-	K13024|1|3e-09|61.6|nnu:104602841|inositol-hexakisphosphate/diphosphoinositol-pentakisphosphate 1-kinase [EC:2.7.4.24]!K10406|3|3e-08|61.2|atr:18442604|kinesin family member C2/C3!K13116|4|5e-08|60.1|pda:103723897|ATP-dependent RNA helicase DDX41 [EC:3.6.4.13]!K11583|5|3e-07|57.4|nnu:104586299|serine/threonine-protein phosphatase 2A regulatory subunit B''	gi|698485790|ref|XP_009789657.1|	6.12e-12	PREDICTED: uncharacterized protein LOC104237253 [Nicotiana sylvestris]
	hvu-miR159a	CSVX01021725.1	NA	2.5	GO:0016020,	-	gi|356501924|ref|XP_003519773.1|	1.89e-142	PREDICTED: uncharacterized protein LOC100812482 isoform X1 [Glycine max]
	hvu-miR159a	CSVX01013994.1	4	NA	-	K03006|1|0.0|1009|adu:107466525|DNA-directed RNA polymerase II subunit RPB1 [EC:2.7.7.6]!K03549|2|1e-157|525|mdm:103412324|KUP system potassium uptake protein!K20093|3|5e-119|410|bdi:100846696|DNA excision repair protein ERCC-6-like [EC:3.6.4.12]!K05658|4|2e-113|409|bvg:104905624|ATP-binding cassette, subfamily B (MDR/TAP), member 1 [EC:3.6.3.44]	gi|147820839|emb|CAN65188.1|	0	hypothetical protein VITISV_004365 [Vitis vinifera]
	hvu-miR159a	CSVX01039460.1	4	NA	-	-	-	-	-
	hvu-miR159a	CSVX01052054.1	NA	2.5	-	-	-	-	-
	hvu-miR159a	CSVX01026735.1	0.5	0.2	-	-	-	-	-
	hvu-miR159a	CSVX01013996.1	4	NA	-	K03006|1|0.0|1009|adu:107466525|DNA-directed RNA polymerase II subunit RPB1 [EC:2.7.7.6]!K03549|2|2e-157|525|mdm:103412324|KUP system potassium uptake protein!K20093|3|5e-119|410|bdi:100846696|DNA excision repair protein ERCC-6-like [EC:3.6.4.12]!K05658|4|3e-113|409|bvg:104905624|ATP-binding cassette, subfamily B (MDR/TAP), member 1 [EC:3.6.3.44]	gi|147820839|emb|CAN65188.1|	0	hypothetical protein VITISV_004365 [Vitis vinifera]
	hvu-miR159a	CSVX01011586.1	3	2.5	-	K13024|1|2e-09|61.6|nnu:104602841|inositol-hexakisphosphate/diphosphoinositol-pentakisphosphate 1-kinase [EC:2.7.4.24]!K10406|3|1e-08|61.2|atr:18442604|kinesin family member C2/C3!K13116|4|3e-08|60.1|pda:103723897|ATP-dependent RNA helicase DDX41 [EC:3.6.4.13]!K11583|5|2e-07|57.4|nnu:104586299|serine/threonine-protein phosphatase 2A regulatory subunit B''	gi|698485790|ref|XP_009789657.1|	3.5e-12	PREDICTED: uncharacterized protein LOC104237253 [Nicotiana sylvestris]
	hvu-miR159a	CSVX01047435.1	4	NA	GO:0010150,GO:0004607,GO:0043231,GO:0034434,GO:0046027,GO:0080095,GO:0016127,GO:0080096,	K00679|1|4e-29|126|olu:OSTLU_1469|phospholipid:diacylglycerol acyltransferase [EC:2.3.1.158]	gi|922346035|ref|XP_013449932.1|	0	phosphatidylcholine-sterol acyltransferase [Medicago truncatula]
	hvu-miR159a	CSVX01031816.1	3	2	GO:0016021,GO:0050662,GO:0003824,	K15891|1|0.0|590|mtr:MTR_3g101500|farnesol dehydrogenase [EC:1.1.1.216]	gi|357465477|ref|XP_003603023.1|	0	NAD(P)-binding rossmann-fold protein [Medicago truncatula]
	hvu-miR159a	CSVX01011588.1	3	2.5	-	K13024|1|2e-09|61.6|nnu:104602841|inositol-hexakisphosphate/diphosphoinositol-pentakisphosphate 1-kinase [EC:2.7.4.24]!K10406|3|1e-08|61.2|atr:18442604|kinesin family member C2/C3!K13116|4|2e-08|60.1|pda:103723897|ATP-dependent RNA helicase DDX41 [EC:3.6.4.13]!K11583|5|2e-07|57.4|nnu:104586299|serine/threonine-protein phosphatase 2A regulatory subunit B''	gi|698485790|ref|XP_009789657.1|	3.45e-12	PREDICTED: uncharacterized protein LOC104237253 [Nicotiana sylvestris]
	hvu-miR159a	CSVX01070307.1	2.5	2.2	-	-	-	-	-
	hvu-miR159a	CSVX01021720.1	NA	2.5	-	-	gi|357486603|ref|XP_003613589.1|	9.01e-165	plant/MEB5-like protein [Medicago truncatula]
	hvu-miR159a	CSVX01020263.1	NA	2.5	GO:0016021,	K12599|1|7e-24|103|gra:105786089|antiviral helicase SKI2 [EC:3.6.4.-]	gi|502141100|ref|XP_004504445.1|	0	PREDICTED: endoplasmic reticulum metallopeptidase 1 [Cicer arietinum]
	csi-miR159	CSVX01060495.1	0	0	-	-	-	-	-
	csi-miR159	CSVX01008887.1	NA	2.2	GO:0003677,	K09422|1|0.0|809|mtr:MTR_8g042410|myb proto-oncogene protein, plant	gi|922334336|ref|XP_013445158.1|	0	myb transcription factor [Medicago truncatula]
	csi-miR159	CSVX01065641.1	1.5	1.5	-	-	gi|357470309|ref|XP_003605439.1|	8.37e-07	hypothetical protein MTR_4g031400 [Medicago truncatula]
	csi-miR159	CSVX01033083.1	2.5	2.2	-	K13024|1|3e-09|61.6|nnu:104602841|inositol-hexakisphosphate/diphosphoinositol-pentakisphosphate 1-kinase [EC:2.7.4.24]!K10406|3|3e-08|61.2|atr:18442604|kinesin family member C2/C3!K13116|4|5e-08|60.1|pda:103723897|ATP-dependent RNA helicase DDX41 [EC:3.6.4.13]!K11583|5|3e-07|57.4|nnu:104586299|serine/threonine-protein phosphatase 2A regulatory subunit B''	gi|698485790|ref|XP_009789657.1|	6.08e-12	PREDICTED: uncharacterized protein LOC104237253 [Nicotiana sylvestris]
	csi-miR159	CSVX01001627.1	4	2.5	-	-	gi|922392395|ref|XP_013464607.1|	3.53e-109	hypothetical protein MTR_2g078220 [Medicago truncatula]
	csi-miR159	CSVX01018603.1	4	NA	-	K12472|1|6e-07|58.2|ota:Ot15g00490|epidermal growth factor receptor substrate 15!K20478|2|2e-06|56.2|ppp:PHYPADRAFT_162316|golgin subfamily B member 1	gi|922389064|ref|XP_013463012.1|	0	WPP domain associated protein [Medicago truncatula]
	csi-miR159	CSVX01026736.1	0	0	-	-	-	-	-
	csi-miR159	CSVX01001628.1	4	2.5	-	K19475|1|8e-08|59.3|sind:105165428|WAS/WASL-interacting protein	gi|922392395|ref|XP_013464607.1|	4.57e-117	hypothetical protein MTR_2g078220 [Medicago truncatula]
	csi-miR159	CSVX01033082.1	2.5	2.2	-	K13024|1|3e-09|61.6|nnu:104602841|inositol-hexakisphosphate/diphosphoinositol-pentakisphosphate 1-kinase [EC:2.7.4.24]!K10406|3|3e-08|61.2|atr:18442604|kinesin family member C2/C3!K13116|4|5e-08|60.1|pda:103723897|ATP-dependent RNA helicase DDX41 [EC:3.6.4.13]!K11583|5|3e-07|57.4|nnu:104586299|serine/threonine-protein phosphatase 2A regulatory subunit B''	gi|698485790|ref|XP_009789657.1|	6.12e-12	PREDICTED: uncharacterized protein LOC104237253 [Nicotiana sylvestris]
	csi-miR159	CSVX01039460.1	3.5	NA	-	-	-	-	-
	csi-miR159	CSVX01026735.1	0	0	-	-	-	-	-
	csi-miR159	CSVX01064827.1	4	2.5	-	-	-	-	-
	csi-miR159	CSVX01011586.1	2.5	2.2	-	K13024|1|2e-09|61.6|nnu:104602841|inositol-hexakisphosphate/diphosphoinositol-pentakisphosphate 1-kinase [EC:2.7.4.24]!K10406|3|1e-08|61.2|atr:18442604|kinesin family member C2/C3!K13116|4|3e-08|60.1|pda:103723897|ATP-dependent RNA helicase DDX41 [EC:3.6.4.13]!K11583|5|2e-07|57.4|nnu:104586299|serine/threonine-protein phosphatase 2A regulatory subunit B''	gi|698485790|ref|XP_009789657.1|	3.5e-12	PREDICTED: uncharacterized protein LOC104237253 [Nicotiana sylvestris]
	csi-miR159	CSVX01001630.1	4	2.5	-	-	gi|922392395|ref|XP_013464607.1|	3.55e-132	hypothetical protein MTR_2g078220 [Medicago truncatula]
	csi-miR159	CSVX01006999.1	4	NA	-	-	gi|922403605|ref|XP_013468936.1|	0	plastid transcriptionally active protein [Medicago truncatula]
	csi-miR159	CSVX01031816.1	3	NA	GO:0016021,GO:0050662,GO:0003824,	K15891|1|0.0|590|mtr:MTR_3g101500|farnesol dehydrogenase [EC:1.1.1.216]	gi|357465477|ref|XP_003603023.1|	0	NAD(P)-binding rossmann-fold protein [Medicago truncatula]
	csi-miR159	CSVX01001625.1	4	2.5	-	K19475|1|7e-08|59.3|sind:105165428|WAS/WASL-interacting protein	gi|922392395|ref|XP_013464607.1|	4.89e-117	hypothetical protein MTR_2g078220 [Medicago truncatula]
	csi-miR159	CSVX01001629.1	4	2.5	-	K19475|1|1e-10|67.8|sind:105165428|WAS/WASL-interacting protein	gi|922392395|ref|XP_013464607.1|	3.18e-140	hypothetical protein MTR_2g078220 [Medicago truncatula]
	csi-miR159	CSVX01001626.1	4	2.5	-	-	gi|922392395|ref|XP_013464607.1|	3.13e-130	hypothetical protein MTR_2g078220 [Medicago truncatula]
	csi-miR159	CSVX01051754.1	4	NA	-	-	-	-	-
	csi-miR159	CSVX01011588.1	2.5	2.2	-	K13024|1|2e-09|61.6|nnu:104602841|inositol-hexakisphosphate/diphosphoinositol-pentakisphosphate 1-kinase [EC:2.7.4.24]!K10406|3|1e-08|61.2|atr:18442604|kinesin family member C2/C3!K13116|4|2e-08|60.1|pda:103723897|ATP-dependent RNA helicase DDX41 [EC:3.6.4.13]!K11583|5|2e-07|57.4|nnu:104586299|serine/threonine-protein phosphatase 2A regulatory subunit B''	gi|698485790|ref|XP_009789657.1|	3.45e-12	PREDICTED: uncharacterized protein LOC104237253 [Nicotiana sylvestris]
	csi-miR159	CSVX01070307.1	2	2	-	-	-	-	-
	csi-miR159	CSVX01061969.1	NA	2.5	GO:0004672,GO:0006468,GO:0005524,GO:0016021,	K13415|1|1e-47|190|egu:105047907|protein brassinosteroid insensitive 1 [EC:2.7.10.1 2.7.11.1]	gi|922397826|ref|XP_013466103.1|	0	LRR receptor-like kinase family protein [Medicago truncatula]
	csi-miR159	CSVX01007000.1	4	NA	-	K02717|1|7e-15|82.8|dosa:Os10t0461100-01|photosystem II oxygen-evolving enhancer protein 2!K17964|4|3e-12|75.1|zma:732779|leucine-rich PPR motif-containing protein, mitochondrial	gi|922403605|ref|XP_013468936.1|	0	plastid transcriptionally active protein [Medicago truncatula]
	csi-miR159	CSVX01001623.1	4	2.5	-	-	gi|922392395|ref|XP_013464607.1|	4.17e-109	hypothetical protein MTR_2g078220 [Medicago truncatula]
	csi-miR159	CSVX01001624.1	4	2.5	-	K19475|1|1e-10|67.8|sind:105165428|WAS/WASL-interacting protein	gi|922392395|ref|XP_013464607.1|	2.65e-140	hypothetical protein MTR_2g078220 [Medicago truncatula]
	csi-miR159	CSVX01072859.1	4	NA	-	-	-	-	-
	sly-miR159	CSVX01060495.1	0	0	-	-	-	-	-
	sly-miR159	CSVX01008887.1	NA	2.2	GO:0003677,	K09422|1|0.0|809|mtr:MTR_8g042410|myb proto-oncogene protein, plant	gi|922334336|ref|XP_013445158.1|	0	myb transcription factor [Medicago truncatula]
	sly-miR159	CSVX01065641.1	1.5	1.5	-	-	gi|357470309|ref|XP_003605439.1|	8.37e-07	hypothetical protein MTR_4g031400 [Medicago truncatula]
	sly-miR159	CSVX01033083.1	2.5	2.2	-	K13024|1|3e-09|61.6|nnu:104602841|inositol-hexakisphosphate/diphosphoinositol-pentakisphosphate 1-kinase [EC:2.7.4.24]!K10406|3|3e-08|61.2|atr:18442604|kinesin family member C2/C3!K13116|4|5e-08|60.1|pda:103723897|ATP-dependent RNA helicase DDX41 [EC:3.6.4.13]!K11583|5|3e-07|57.4|nnu:104586299|serine/threonine-protein phosphatase 2A regulatory subunit B''	gi|698485790|ref|XP_009789657.1|	6.08e-12	PREDICTED: uncharacterized protein LOC104237253 [Nicotiana sylvestris]
	sly-miR159	CSVX01001627.1	4	2.5	-	-	gi|922392395|ref|XP_013464607.1|	3.53e-109	hypothetical protein MTR_2g078220 [Medicago truncatula]
	sly-miR159	CSVX01018603.1	4	NA	-	K12472|1|6e-07|58.2|ota:Ot15g00490|epidermal growth factor receptor substrate 15!K20478|2|2e-06|56.2|ppp:PHYPADRAFT_162316|golgin subfamily B member 1	gi|922389064|ref|XP_013463012.1|	0	WPP domain associated protein [Medicago truncatula]
	sly-miR159	CSVX01026736.1	0	0	-	-	-	-	-
	sly-miR159	CSVX01001628.1	4	2.5	-	K19475|1|8e-08|59.3|sind:105165428|WAS/WASL-interacting protein	gi|922392395|ref|XP_013464607.1|	4.57e-117	hypothetical protein MTR_2g078220 [Medicago truncatula]
	sly-miR159	CSVX01033082.1	2.5	2.2	-	K13024|1|3e-09|61.6|nnu:104602841|inositol-hexakisphosphate/diphosphoinositol-pentakisphosphate 1-kinase [EC:2.7.4.24]!K10406|3|3e-08|61.2|atr:18442604|kinesin family member C2/C3!K13116|4|5e-08|60.1|pda:103723897|ATP-dependent RNA helicase DDX41 [EC:3.6.4.13]!K11583|5|3e-07|57.4|nnu:104586299|serine/threonine-protein phosphatase 2A regulatory subunit B''	gi|698485790|ref|XP_009789657.1|	6.12e-12	PREDICTED: uncharacterized protein LOC104237253 [Nicotiana sylvestris]
	sly-miR159	CSVX01039460.1	3.5	NA	-	-	-	-	-
	sly-miR159	CSVX01026735.1	0	0	-	-	-	-	-
	sly-miR159	CSVX01064827.1	4	2.5	-	-	-	-	-
	sly-miR159	CSVX01011586.1	2.5	2.2	-	K13024|1|2e-09|61.6|nnu:104602841|inositol-hexakisphosphate/diphosphoinositol-pentakisphosphate 1-kinase [EC:2.7.4.24]!K10406|3|1e-08|61.2|atr:18442604|kinesin family member C2/C3!K13116|4|3e-08|60.1|pda:103723897|ATP-dependent RNA helicase DDX41 [EC:3.6.4.13]!K11583|5|2e-07|57.4|nnu:104586299|serine/threonine-protein phosphatase 2A regulatory subunit B''	gi|698485790|ref|XP_009789657.1|	3.5e-12	PREDICTED: uncharacterized protein LOC104237253 [Nicotiana sylvestris]
	sly-miR159	CSVX01001630.1	4	2.5	-	-	gi|922392395|ref|XP_013464607.1|	3.55e-132	hypothetical protein MTR_2g078220 [Medicago truncatula]
	sly-miR159	CSVX01006999.1	4	NA	-	-	gi|922403605|ref|XP_013468936.1|	0	plastid transcriptionally active protein [Medicago truncatula]
	sly-miR159	CSVX01031816.1	3	NA	GO:0016021,GO:0050662,GO:0003824,	K15891|1|0.0|590|mtr:MTR_3g101500|farnesol dehydrogenase [EC:1.1.1.216]	gi|357465477|ref|XP_003603023.1|	0	NAD(P)-binding rossmann-fold protein [Medicago truncatula]
	sly-miR159	CSVX01001625.1	4	2.5	-	K19475|1|7e-08|59.3|sind:105165428|WAS/WASL-interacting protein	gi|922392395|ref|XP_013464607.1|	4.89e-117	hypothetical protein MTR_2g078220 [Medicago truncatula]
	sly-miR159	CSVX01001629.1	4	2.5	-	K19475|1|1e-10|67.8|sind:105165428|WAS/WASL-interacting protein	gi|922392395|ref|XP_013464607.1|	3.18e-140	hypothetical protein MTR_2g078220 [Medicago truncatula]
	sly-miR159	CSVX01001626.1	4	2.5	-	-	gi|922392395|ref|XP_013464607.1|	3.13e-130	hypothetical protein MTR_2g078220 [Medicago truncatula]
	sly-miR159	CSVX01051754.1	4	NA	-	-	-	-	-
	sly-miR159	CSVX01011588.1	2.5	2.2	-	K13024|1|2e-09|61.6|nnu:104602841|inositol-hexakisphosphate/diphosphoinositol-pentakisphosphate 1-kinase [EC:2.7.4.24]!K10406|3|1e-08|61.2|atr:18442604|kinesin family member C2/C3!K13116|4|2e-08|60.1|pda:103723897|ATP-dependent RNA helicase DDX41 [EC:3.6.4.13]!K11583|5|2e-07|57.4|nnu:104586299|serine/threonine-protein phosphatase 2A regulatory subunit B''	gi|698485790|ref|XP_009789657.1|	3.45e-12	PREDICTED: uncharacterized protein LOC104237253 [Nicotiana sylvestris]
	sly-miR159	CSVX01070307.1	2	2	-	-	-	-	-
	sly-miR159	CSVX01018602.1	4	NA	-	K12472|1|6e-07|58.2|ota:Ot15g00490|epidermal growth factor receptor substrate 15!K20478|2|2e-06|56.2|ppp:PHYPADRAFT_162316|golgin subfamily B member 1	gi|922389064|ref|XP_013463012.1|	0	WPP domain associated protein [Medicago truncatula]
	sly-miR159	CSVX01061969.1	NA	2.5	GO:0004672,GO:0006468,GO:0005524,GO:0016021,	K13415|1|1e-47|190|egu:105047907|protein brassinosteroid insensitive 1 [EC:2.7.10.1 2.7.11.1]	gi|922397826|ref|XP_013466103.1|	0	LRR receptor-like kinase family protein [Medicago truncatula]
	sly-miR159	CSVX01007000.1	4	NA	-	K02717|1|7e-15|82.8|dosa:Os10t0461100-01|photosystem II oxygen-evolving enhancer protein 2!K17964|4|3e-12|75.1|zma:732779|leucine-rich PPR motif-containing protein, mitochondrial	gi|922403605|ref|XP_013468936.1|	0	plastid transcriptionally active protein [Medicago truncatula]
	sly-miR159	CSVX01001623.1	4	2.5	-	-	gi|922392395|ref|XP_013464607.1|	4.17e-109	hypothetical protein MTR_2g078220 [Medicago truncatula]
	sly-miR159	CSVX01001624.1	4	2.5	-	K19475|1|1e-10|67.8|sind:105165428|WAS/WASL-interacting protein	gi|922392395|ref|XP_013464607.1|	2.65e-140	hypothetical protein MTR_2g078220 [Medicago truncatula]
	sly-miR159	CSVX01072859.1	4	NA	-	-	-	-	-
	lus-miR159c	CSVX01060495.1	1	0.5	-	-	-	-	-
	lus-miR159c	CSVX01008887.1	NA	2.2	GO:0003677,	K09422|1|0.0|809|mtr:MTR_8g042410|myb proto-oncogene protein, plant	gi|922334336|ref|XP_013445158.1|	0	myb transcription factor [Medicago truncatula]
	lus-miR159c	CSVX01033083.1	3.5	NA	-	K13024|1|3e-09|61.6|nnu:104602841|inositol-hexakisphosphate/diphosphoinositol-pentakisphosphate 1-kinase [EC:2.7.4.24]!K10406|3|3e-08|61.2|atr:18442604|kinesin family member C2/C3!K13116|4|5e-08|60.1|pda:103723897|ATP-dependent RNA helicase DDX41 [EC:3.6.4.13]!K11583|5|3e-07|57.4|nnu:104586299|serine/threonine-protein phosphatase 2A regulatory subunit B''	gi|698485790|ref|XP_009789657.1|	6.08e-12	PREDICTED: uncharacterized protein LOC104237253 [Nicotiana sylvestris]
	lus-miR159c	CSVX01065641.1	2.5	2	-	-	gi|357470309|ref|XP_003605439.1|	8.37e-07	hypothetical protein MTR_4g031400 [Medicago truncatula]
	lus-miR159c	CSVX01026736.1	1	0.5	-	-	-	-	-
	lus-miR159c	CSVX01033082.1	3.5	NA	-	K13024|1|3e-09|61.6|nnu:104602841|inositol-hexakisphosphate/diphosphoinositol-pentakisphosphate 1-kinase [EC:2.7.4.24]!K10406|3|3e-08|61.2|atr:18442604|kinesin family member C2/C3!K13116|4|5e-08|60.1|pda:103723897|ATP-dependent RNA helicase DDX41 [EC:3.6.4.13]!K11583|5|3e-07|57.4|nnu:104586299|serine/threonine-protein phosphatase 2A regulatory subunit B''	gi|698485790|ref|XP_009789657.1|	6.12e-12	PREDICTED: uncharacterized protein LOC104237253 [Nicotiana sylvestris]
	lus-miR159c	CSVX01013994.1	3.5	2.5	-	K03006|1|0.0|1009|adu:107466525|DNA-directed RNA polymerase II subunit RPB1 [EC:2.7.7.6]!K03549|2|1e-157|525|mdm:103412324|KUP system potassium uptake protein!K20093|3|5e-119|410|bdi:100846696|DNA excision repair protein ERCC-6-like [EC:3.6.4.12]!K05658|4|2e-113|409|bvg:104905624|ATP-binding cassette, subfamily B (MDR/TAP), member 1 [EC:3.6.3.44]	gi|147820839|emb|CAN65188.1|	0	hypothetical protein VITISV_004365 [Vitis vinifera]
	lus-miR159c	CSVX01052054.1	NA	2.5	-	-	-	-	-
	lus-miR159c	CSVX01026735.1	1	0.5	-	-	-	-	-
	lus-miR159c	CSVX01011586.1	3.5	NA	-	K13024|1|2e-09|61.6|nnu:104602841|inositol-hexakisphosphate/diphosphoinositol-pentakisphosphate 1-kinase [EC:2.7.4.24]!K10406|3|1e-08|61.2|atr:18442604|kinesin family member C2/C3!K13116|4|3e-08|60.1|pda:103723897|ATP-dependent RNA helicase DDX41 [EC:3.6.4.13]!K11583|5|2e-07|57.4|nnu:104586299|serine/threonine-protein phosphatase 2A regulatory subunit B''	gi|698485790|ref|XP_009789657.1|	3.5e-12	PREDICTED: uncharacterized protein LOC104237253 [Nicotiana sylvestris]
	lus-miR159c	CSVX01013996.1	3.5	2.5	-	K03006|1|0.0|1009|adu:107466525|DNA-directed RNA polymerase II subunit RPB1 [EC:2.7.7.6]!K03549|2|2e-157|525|mdm:103412324|KUP system potassium uptake protein!K20093|3|5e-119|410|bdi:100846696|DNA excision repair protein ERCC-6-like [EC:3.6.4.12]!K05658|4|3e-113|409|bvg:104905624|ATP-binding cassette, subfamily B (MDR/TAP), member 1 [EC:3.6.3.44]	gi|147820839|emb|CAN65188.1|	0	hypothetical protein VITISV_004365 [Vitis vinifera]
	lus-miR159c	CSVX01038410.1	4	NA	GO:0016722,GO:0005507,GO:0052716,GO:0009809,GO:0048046,GO:0046274,GO:0055114,	K05909|1|1e-147|427|mtr:MTR_5g020620|laccase [EC:1.10.3.2]	gi|922355682|ref|XP_003612037.2|	9.83e-147	laccase/diphenol oxidase family protein [Medicago truncatula]
	lus-miR159c	CSVX01031816.1	2.5	NA	GO:0016021,GO:0050662,GO:0003824,	K15891|1|0.0|590|mtr:MTR_3g101500|farnesol dehydrogenase [EC:1.1.1.216]	gi|357465477|ref|XP_003603023.1|	0	NAD(P)-binding rossmann-fold protein [Medicago truncatula]
	lus-miR159c	CSVX01040971.1	4	2.5	GO:0003735,GO:0002181,GO:0022625,	K02905|1|4e-34|118|gmx:100499874|large subunit ribosomal protein L29e	gi|571518574|ref|XP_006597712.1|	2.62e-33	PREDICTED: 60S ribosomal protein L29-1 [Glycine max]
	lus-miR159c	CSVX01011588.1	3.5	NA	-	K13024|1|2e-09|61.6|nnu:104602841|inositol-hexakisphosphate/diphosphoinositol-pentakisphosphate 1-kinase [EC:2.7.4.24]!K10406|3|1e-08|61.2|atr:18442604|kinesin family member C2/C3!K13116|4|2e-08|60.1|pda:103723897|ATP-dependent RNA helicase DDX41 [EC:3.6.4.13]!K11583|5|2e-07|57.4|nnu:104586299|serine/threonine-protein phosphatase 2A regulatory subunit B''	gi|698485790|ref|XP_009789657.1|	3.45e-12	PREDICTED: uncharacterized protein LOC104237253 [Nicotiana sylvestris]
	lus-miR159c	CSVX01070307.1	3	2.5	-	-	-	-	-
	lus-miR159c	CSVX01049367.1	4	NA	GO:0016021,GO:0046872,GO:0004222,GO:0006518,GO:0006508,	K01392|1|0.0|1224|mtr:MTR_3g086000|thimet oligopeptidase [EC:3.4.24.15]	gi|357463115|ref|XP_003601839.1|	0	zincin-like metalloprotease family protein [Medicago truncatula]
	mes-miR160a	CSVX01017469.1	2	1.5	GO:0009734,GO:0006355,GO:0003677,GO:0005634,	K14486|1|1e-81|282|cic:CICLE_v10014391mg|auxin response factor	gi|357453951|ref|XP_003597256.1|	0	auxin response factor 1 [Medicago truncatula]
	mes-miR160a	CSVX01017472.1	2	1.5	GO:0009734,GO:0006355,GO:0003677,GO:0005634,	K14486|1|1e-82|285|cic:CICLE_v10014391mg|auxin response factor	gi|357453951|ref|XP_003597256.1|	0	auxin response factor 1 [Medicago truncatula]
	mes-miR160a	CSVX01017471.1	2.5	0.8	GO:0048827,GO:0009734,GO:0006355,GO:0003677,GO:0048608,GO:0005634,	K14486|1|3e-74|267|sind:105159332|auxin response factor	gi|922367671|ref|XP_013456002.1|	0	auxin response factor, putative [Medicago truncatula]
	mes-miR160a	CSVX01056049.1	0.5	0.5	GO:0009734,GO:0006355,GO:0003677,GO:0005634,	K14486|1|5e-20|96.3|crb:CARUB_v10022415mg|auxin response factor	gi|922402117|ref|XP_013468194.1|	0	auxin response factor 1 [Medicago truncatula]
	mes-miR160a	CSVX01017470.1	2.5	0.8	GO:0048827,GO:0009734,GO:0006355,GO:0003677,GO:0048608,GO:0005634,	K14486|1|2e-74|267|sind:105159332|auxin response factor	gi|922367671|ref|XP_013456002.1|	0	auxin response factor, putative [Medicago truncatula]
	lus-miR160f	CSVX01017472.1	2	1.5	GO:0009734,GO:0006355,GO:0003677,GO:0005634,	K14486|1|1e-82|285|cic:CICLE_v10014391mg|auxin response factor	gi|357453951|ref|XP_003597256.1|	0	auxin response factor 1 [Medicago truncatula]
	lus-miR160f	CSVX01017471.1	2.5	0.8	GO:0048827,GO:0009734,GO:0006355,GO:0003677,GO:0048608,GO:0005634,	K14486|1|3e-74|267|sind:105159332|auxin response factor	gi|922367671|ref|XP_013456002.1|	0	auxin response factor, putative [Medicago truncatula]
	lus-miR160f	CSVX01017469.1	2	1.5	GO:0009734,GO:0006355,GO:0003677,GO:0005634,	K14486|1|1e-81|282|cic:CICLE_v10014391mg|auxin response factor	gi|357453951|ref|XP_003597256.1|	0	auxin response factor 1 [Medicago truncatula]
	lus-miR160f	CSVX01056049.1	0.5	0.5	GO:0009734,GO:0006355,GO:0003677,GO:0005634,	K14486|1|5e-20|96.3|crb:CARUB_v10022415mg|auxin response factor	gi|922402117|ref|XP_013468194.1|	0	auxin response factor 1 [Medicago truncatula]
	lus-miR160f	CSVX01017470.1	2.5	0.8	GO:0048827,GO:0009734,GO:0006355,GO:0003677,GO:0048608,GO:0005634,	K14486|1|2e-74|267|sind:105159332|auxin response factor	gi|922367671|ref|XP_013456002.1|	0	auxin response factor, putative [Medicago truncatula]
	ata-miR160c-5p	CSVX01017472.1	2	1.5	GO:0009734,GO:0006355,GO:0003677,GO:0005634,	K14486|1|1e-82|285|cic:CICLE_v10014391mg|auxin response factor	gi|357453951|ref|XP_003597256.1|	0	auxin response factor 1 [Medicago truncatula]
	ata-miR160c-5p	CSVX01017471.1	2.5	0.8	GO:0048827,GO:0009734,GO:0006355,GO:0003677,GO:0048608,GO:0005634,	K14486|1|3e-74|267|sind:105159332|auxin response factor	gi|922367671|ref|XP_013456002.1|	0	auxin response factor, putative [Medicago truncatula]
	ata-miR160c-5p	CSVX01017469.1	2	1.5	GO:0009734,GO:0006355,GO:0003677,GO:0005634,	K14486|1|1e-81|282|cic:CICLE_v10014391mg|auxin response factor	gi|357453951|ref|XP_003597256.1|	0	auxin response factor 1 [Medicago truncatula]
	ata-miR160c-5p	CSVX01056049.1	0.5	0.5	GO:0009734,GO:0006355,GO:0003677,GO:0005634,	K14486|1|5e-20|96.3|crb:CARUB_v10022415mg|auxin response factor	gi|922402117|ref|XP_013468194.1|	0	auxin response factor 1 [Medicago truncatula]
	ata-miR160c-5p	CSVX01017470.1	2.5	0.8	GO:0048827,GO:0009734,GO:0006355,GO:0003677,GO:0048608,GO:0005634,	K14486|1|2e-74|267|sind:105159332|auxin response factor	gi|922367671|ref|XP_013456002.1|	0	auxin response factor, putative [Medicago truncatula]
	gma-miR160d	CSVX01017472.1	1	1	GO:0009734,GO:0006355,GO:0003677,GO:0005634,	K14486|1|1e-82|285|cic:CICLE_v10014391mg|auxin response factor	gi|357453951|ref|XP_003597256.1|	0	auxin response factor 1 [Medicago truncatula]
	gma-miR160d	CSVX01017471.1	1.5	0.8	GO:0048827,GO:0009734,GO:0006355,GO:0003677,GO:0048608,GO:0005634,	K14486|1|3e-74|267|sind:105159332|auxin response factor	gi|922367671|ref|XP_013456002.1|	0	auxin response factor, putative [Medicago truncatula]
	gma-miR160d	CSVX01017469.1	1	1	GO:0009734,GO:0006355,GO:0003677,GO:0005634,	K14486|1|1e-81|282|cic:CICLE_v10014391mg|auxin response factor	gi|357453951|ref|XP_003597256.1|	0	auxin response factor 1 [Medicago truncatula]
	gma-miR160d	CSVX01013194.1	4	NA	-	-	-	-	-
	gma-miR160d	CSVX01056049.1	0.5	0.5	GO:0009734,GO:0006355,GO:0003677,GO:0005634,	K14486|1|5e-20|96.3|crb:CARUB_v10022415mg|auxin response factor	gi|922402117|ref|XP_013468194.1|	0	auxin response factor 1 [Medicago truncatula]
	gma-miR160d	CSVX01017470.1	1.5	0.8	GO:0048827,GO:0009734,GO:0006355,GO:0003677,GO:0048608,GO:0005634,	K14486|1|2e-74|267|sind:105159332|auxin response factor	gi|922367671|ref|XP_013456002.1|	0	auxin response factor, putative [Medicago truncatula]
	mdm-miR160d	CSVX01017472.1	2	1.5	GO:0009734,GO:0006355,GO:0003677,GO:0005634,	K14486|1|1e-82|285|cic:CICLE_v10014391mg|auxin response factor	gi|357453951|ref|XP_003597256.1|	0	auxin response factor 1 [Medicago truncatula]
	mdm-miR160d	CSVX01017471.1	2.5	0.8	GO:0048827,GO:0009734,GO:0006355,GO:0003677,GO:0048608,GO:0005634,	K14486|1|3e-74|267|sind:105159332|auxin response factor	gi|922367671|ref|XP_013456002.1|	0	auxin response factor, putative [Medicago truncatula]
	mdm-miR160d	CSVX01017469.1	2	1.5	GO:0009734,GO:0006355,GO:0003677,GO:0005634,	K14486|1|1e-81|282|cic:CICLE_v10014391mg|auxin response factor	gi|357453951|ref|XP_003597256.1|	0	auxin response factor 1 [Medicago truncatula]
	mdm-miR160d	CSVX01056049.1	0.5	0.5	GO:0009734,GO:0006355,GO:0003677,GO:0005634,	K14486|1|5e-20|96.3|crb:CARUB_v10022415mg|auxin response factor	gi|922402117|ref|XP_013468194.1|	0	auxin response factor 1 [Medicago truncatula]
	mdm-miR160d	CSVX01017470.1	2.5	0.8	GO:0048827,GO:0009734,GO:0006355,GO:0003677,GO:0048608,GO:0005634,	K14486|1|2e-74|267|sind:105159332|auxin response factor	gi|922367671|ref|XP_013456002.1|	0	auxin response factor, putative [Medicago truncatula]
	zma-miR160f-5p	CSVX01017472.1	2	1.5	GO:0009734,GO:0006355,GO:0003677,GO:0005634,	K14486|1|1e-82|285|cic:CICLE_v10014391mg|auxin response factor	gi|357453951|ref|XP_003597256.1|	0	auxin response factor 1 [Medicago truncatula]
	zma-miR160f-5p	CSVX01017471.1	2.5	1	GO:0048827,GO:0009734,GO:0006355,GO:0003677,GO:0048608,GO:0005634,	K14486|1|3e-74|267|sind:105159332|auxin response factor	gi|922367671|ref|XP_013456002.1|	0	auxin response factor, putative [Medicago truncatula]
	zma-miR160f-5p	CSVX01017469.1	2	1.5	GO:0009734,GO:0006355,GO:0003677,GO:0005634,	K14486|1|1e-81|282|cic:CICLE_v10014391mg|auxin response factor	gi|357453951|ref|XP_003597256.1|	0	auxin response factor 1 [Medicago truncatula]
	zma-miR160f-5p	CSVX01013194.1	4	NA	-	-	-	-	-
	zma-miR160f-5p	CSVX01056049.1	1	0.8	GO:0009734,GO:0006355,GO:0003677,GO:0005634,	K14486|1|5e-20|96.3|crb:CARUB_v10022415mg|auxin response factor	gi|922402117|ref|XP_013468194.1|	0	auxin response factor 1 [Medicago truncatula]
	zma-miR160f-5p	CSVX01017470.1	2.5	1	GO:0048827,GO:0009734,GO:0006355,GO:0003677,GO:0048608,GO:0005634,	K14486|1|2e-74|267|sind:105159332|auxin response factor	gi|922367671|ref|XP_013456002.1|	0	auxin response factor, putative [Medicago truncatula]
	bdi-miR160f	CSVX01017472.1	1	1	GO:0009734,GO:0006355,GO:0003677,GO:0005634,	K14486|1|1e-82|285|cic:CICLE_v10014391mg|auxin response factor	gi|357453951|ref|XP_003597256.1|	0	auxin response factor 1 [Medicago truncatula]
	bdi-miR160f	CSVX01017471.1	1.5	0.8	GO:0048827,GO:0009734,GO:0006355,GO:0003677,GO:0048608,GO:0005634,	K14486|1|3e-74|267|sind:105159332|auxin response factor	gi|922367671|ref|XP_013456002.1|	0	auxin response factor, putative [Medicago truncatula]
	bdi-miR160f	CSVX01017469.1	1	1	GO:0009734,GO:0006355,GO:0003677,GO:0005634,	K14486|1|1e-81|282|cic:CICLE_v10014391mg|auxin response factor	gi|357453951|ref|XP_003597256.1|	0	auxin response factor 1 [Medicago truncatula]
	bdi-miR160f	CSVX01013194.1	4	NA	-	-	-	-	-
	bdi-miR160f	CSVX01056049.1	0.5	0.5	GO:0009734,GO:0006355,GO:0003677,GO:0005634,	K14486|1|5e-20|96.3|crb:CARUB_v10022415mg|auxin response factor	gi|922402117|ref|XP_013468194.1|	0	auxin response factor 1 [Medicago truncatula]
	bdi-miR160f	CSVX01017470.1	1.5	0.8	GO:0048827,GO:0009734,GO:0006355,GO:0003677,GO:0048608,GO:0005634,	K14486|1|2e-74|267|sind:105159332|auxin response factor	gi|922367671|ref|XP_013456002.1|	0	auxin response factor, putative [Medicago truncatula]
	mes-miR160c	CSVX01017472.1	2	1.5	GO:0009734,GO:0006355,GO:0003677,GO:0005634,	K14486|1|1e-82|285|cic:CICLE_v10014391mg|auxin response factor	gi|357453951|ref|XP_003597256.1|	0	auxin response factor 1 [Medicago truncatula]
	mes-miR160c	CSVX01017471.1	2.5	1	GO:0048827,GO:0009734,GO:0006355,GO:0003677,GO:0048608,GO:0005634,	K14486|1|3e-74|267|sind:105159332|auxin response factor	gi|922367671|ref|XP_013456002.1|	0	auxin response factor, putative [Medicago truncatula]
	mes-miR160c	CSVX01017469.1	2	1.5	GO:0009734,GO:0006355,GO:0003677,GO:0005634,	K14486|1|1e-81|282|cic:CICLE_v10014391mg|auxin response factor	gi|357453951|ref|XP_003597256.1|	0	auxin response factor 1 [Medicago truncatula]
	mes-miR160c	CSVX01013194.1	4	NA	-	-	-	-	-
	mes-miR160c	CSVX01056049.1	1	0.8	GO:0009734,GO:0006355,GO:0003677,GO:0005634,	K14486|1|5e-20|96.3|crb:CARUB_v10022415mg|auxin response factor	gi|922402117|ref|XP_013468194.1|	0	auxin response factor 1 [Medicago truncatula]
	mes-miR160c	CSVX01017470.1	2.5	1	GO:0048827,GO:0009734,GO:0006355,GO:0003677,GO:0048608,GO:0005634,	K14486|1|2e-74|267|sind:105159332|auxin response factor	gi|922367671|ref|XP_013456002.1|	0	auxin response factor, putative [Medicago truncatula]
	bra-miR162-3p	CSVX01038293.1	NA	2.2	GO:0008270,GO:0000209,GO:0031624,GO:0061630,GO:0042787,GO:0000151,GO:0032436,GO:0005737,	K11975|1|3e-159|449|cam:101511707|E3 ubiquitin-protein ligase RNF144 [EC:2.3.2.27]	gi|502086230|ref|XP_004488151.1|	2.1e-158	PREDICTED: E3 ubiquitin-protein ligase RNF144A-like isoform X1 [Cicer arietinum]
	bra-miR162-3p	CSVX01024645.1	NA	2.5	GO:0016132,GO:0010268,GO:0004497,GO:0005506,GO:0020037,GO:0007275,GO:0016125,GO:0016705,GO:0016021,GO:0055114,	K12640|1|0.0|870|mtr:MTR_6g015910|brassinosteroid-6-oxidase 2 [EC:1.14.-.-]	gi|144905156|dbj|BAF56235.1|	0	cytochrome P450 enzyme [Pisum sativum]
	bra-miR162-3p	CSVX01050164.1	3.5	2.5	-	K18577|1|8e-23|102|mdm:103414113|mannosylglycoprotein endo-beta-mannosidase [EC:3.2.1.152]!K14857|2|2e-11|68.2|pda:103712726|AdoMet-dependent rRNA methyltransferase SPB1 [EC:2.1.1.-]!K11292|3|1e-10|66.6|vvi:100855389|transcription elongation factor SPT6!K15015|4|2e-08|59.7|mtr:MTR_3g465440|solute carrier family 32 (vesicular inhibitory amino acid transporter)!K05909|5|2e-07|56.2|bna:106441311|lac…	gi|955362768|ref|XP_014622175.1|	7.54e-31	PREDICTED: uncharacterized protein LOC106795780 [Glycine max]
	gma-miR162c	CSVX01038293.1	NA	2.2	GO:0008270,GO:0000209,GO:0031624,GO:0061630,GO:0042787,GO:0000151,GO:0032436,GO:0005737,	K11975|1|3e-159|449|cam:101511707|E3 ubiquitin-protein ligase RNF144 [EC:2.3.2.27]	gi|502086230|ref|XP_004488151.1|	2.1e-158	PREDICTED: E3 ubiquitin-protein ligase RNF144A-like isoform X1 [Cicer arietinum]
	gma-miR162c	CSVX01024645.1	NA	2.5	GO:0016132,GO:0010268,GO:0004497,GO:0005506,GO:0020037,GO:0007275,GO:0016125,GO:0016705,GO:0016021,GO:0055114,	K12640|1|0.0|870|mtr:MTR_6g015910|brassinosteroid-6-oxidase 2 [EC:1.14.-.-]	gi|144905156|dbj|BAF56235.1|	0	cytochrome P450 enzyme [Pisum sativum]
	gma-miR162c	CSVX01050164.1	3.5	2.5	-	K18577|1|8e-23|102|mdm:103414113|mannosylglycoprotein endo-beta-mannosidase [EC:3.2.1.152]!K14857|2|2e-11|68.2|pda:103712726|AdoMet-dependent rRNA methyltransferase SPB1 [EC:2.1.1.-]!K11292|3|1e-10|66.6|vvi:100855389|transcription elongation factor SPT6!K15015|4|2e-08|59.7|mtr:MTR_3g465440|solute carrier family 32 (vesicular inhibitory amino acid transporter)!K05909|5|2e-07|56.2|bna:106441311|lac…	gi|955362768|ref|XP_014622175.1|	7.54e-31	PREDICTED: uncharacterized protein LOC106795780 [Glycine max]
	stu-miR162a-3p	CSVX01038293.1	NA	2.2	GO:0008270,GO:0000209,GO:0031624,GO:0061630,GO:0042787,GO:0000151,GO:0032436,GO:0005737,	K11975|1|3e-159|449|cam:101511707|E3 ubiquitin-protein ligase RNF144 [EC:2.3.2.27]	gi|502086230|ref|XP_004488151.1|	2.1e-158	PREDICTED: E3 ubiquitin-protein ligase RNF144A-like isoform X1 [Cicer arietinum]
	stu-miR162a-3p	CSVX01024645.1	NA	2.5	GO:0016132,GO:0010268,GO:0004497,GO:0005506,GO:0020037,GO:0007275,GO:0016125,GO:0016705,GO:0016021,GO:0055114,	K12640|1|0.0|870|mtr:MTR_6g015910|brassinosteroid-6-oxidase 2 [EC:1.14.-.-]	gi|144905156|dbj|BAF56235.1|	0	cytochrome P450 enzyme [Pisum sativum]
	stu-miR162a-3p	CSVX01050164.1	3.5	2.5	-	K18577|1|8e-23|102|mdm:103414113|mannosylglycoprotein endo-beta-mannosidase [EC:3.2.1.152]!K14857|2|2e-11|68.2|pda:103712726|AdoMet-dependent rRNA methyltransferase SPB1 [EC:2.1.1.-]!K11292|3|1e-10|66.6|vvi:100855389|transcription elongation factor SPT6!K15015|4|2e-08|59.7|mtr:MTR_3g465440|solute carrier family 32 (vesicular inhibitory amino acid transporter)!K05909|5|2e-07|56.2|bna:106441311|lac…	gi|955362768|ref|XP_014622175.1|	7.54e-31	PREDICTED: uncharacterized protein LOC106795780 [Glycine max]
	aly-miR162a-3p	CSVX01038293.1	NA	2.2	GO:0008270,GO:0000209,GO:0031624,GO:0061630,GO:0042787,GO:0000151,GO:0032436,GO:0005737,	K11975|1|3e-159|449|cam:101511707|E3 ubiquitin-protein ligase RNF144 [EC:2.3.2.27]	gi|502086230|ref|XP_004488151.1|	2.1e-158	PREDICTED: E3 ubiquitin-protein ligase RNF144A-like isoform X1 [Cicer arietinum]
	aly-miR162a-3p	CSVX01024645.1	NA	2.5	GO:0016132,GO:0010268,GO:0004497,GO:0005506,GO:0020037,GO:0007275,GO:0016125,GO:0016705,GO:0016021,GO:0055114,	K12640|1|0.0|870|mtr:MTR_6g015910|brassinosteroid-6-oxidase 2 [EC:1.14.-.-]	gi|144905156|dbj|BAF56235.1|	0	cytochrome P450 enzyme [Pisum sativum]
	aly-miR162a-3p	CSVX01050164.1	3.5	2.5	-	K18577|1|8e-23|102|mdm:103414113|mannosylglycoprotein endo-beta-mannosidase [EC:3.2.1.152]!K14857|2|2e-11|68.2|pda:103712726|AdoMet-dependent rRNA methyltransferase SPB1 [EC:2.1.1.-]!K11292|3|1e-10|66.6|vvi:100855389|transcription elongation factor SPT6!K15015|4|2e-08|59.7|mtr:MTR_3g465440|solute carrier family 32 (vesicular inhibitory amino acid transporter)!K05909|5|2e-07|56.2|bna:106441311|lac…	gi|955362768|ref|XP_014622175.1|	7.54e-31	PREDICTED: uncharacterized protein LOC106795780 [Glycine max]
	nta-miR162b	CSVX01038293.1	NA	2.2	GO:0008270,GO:0000209,GO:0031624,GO:0061630,GO:0042787,GO:0000151,GO:0032436,GO:0005737,	K11975|1|3e-159|449|cam:101511707|E3 ubiquitin-protein ligase RNF144 [EC:2.3.2.27]	gi|502086230|ref|XP_004488151.1|	2.1e-158	PREDICTED: E3 ubiquitin-protein ligase RNF144A-like isoform X1 [Cicer arietinum]
	nta-miR162b	CSVX01024645.1	NA	2.5	GO:0016132,GO:0010268,GO:0004497,GO:0005506,GO:0020037,GO:0007275,GO:0016125,GO:0016705,GO:0016021,GO:0055114,	K12640|1|0.0|870|mtr:MTR_6g015910|brassinosteroid-6-oxidase 2 [EC:1.14.-.-]	gi|144905156|dbj|BAF56235.1|	0	cytochrome P450 enzyme [Pisum sativum]
	nta-miR162b	CSVX01050164.1	3.5	2.5	-	K18577|1|8e-23|102|mdm:103414113|mannosylglycoprotein endo-beta-mannosidase [EC:3.2.1.152]!K14857|2|2e-11|68.2|pda:103712726|AdoMet-dependent rRNA methyltransferase SPB1 [EC:2.1.1.-]!K11292|3|1e-10|66.6|vvi:100855389|transcription elongation factor SPT6!K15015|4|2e-08|59.7|mtr:MTR_3g465440|solute carrier family 32 (vesicular inhibitory amino acid transporter)!K05909|5|2e-07|56.2|bna:106441311|lac…	gi|955362768|ref|XP_014622175.1|	7.54e-31	PREDICTED: uncharacterized protein LOC106795780 [Glycine max]
	htu-miR162a	CSVX01038293.1	NA	2.2	GO:0008270,GO:0000209,GO:0031624,GO:0061630,GO:0042787,GO:0000151,GO:0032436,GO:0005737,	K11975|1|3e-159|449|cam:101511707|E3 ubiquitin-protein ligase RNF144 [EC:2.3.2.27]	gi|502086230|ref|XP_004488151.1|	2.1e-158	PREDICTED: E3 ubiquitin-protein ligase RNF144A-like isoform X1 [Cicer arietinum]
	htu-miR162a	CSVX01024645.1	NA	2.5	GO:0016132,GO:0010268,GO:0004497,GO:0005506,GO:0020037,GO:0007275,GO:0016125,GO:0016705,GO:0016021,GO:0055114,	K12640|1|0.0|870|mtr:MTR_6g015910|brassinosteroid-6-oxidase 2 [EC:1.14.-.-]	gi|144905156|dbj|BAF56235.1|	0	cytochrome P450 enzyme [Pisum sativum]
	htu-miR162a	CSVX01050164.1	3.5	2.5	-	K18577|1|8e-23|102|mdm:103414113|mannosylglycoprotein endo-beta-mannosidase [EC:3.2.1.152]!K14857|2|2e-11|68.2|pda:103712726|AdoMet-dependent rRNA methyltransferase SPB1 [EC:2.1.1.-]!K11292|3|1e-10|66.6|vvi:100855389|transcription elongation factor SPT6!K15015|4|2e-08|59.7|mtr:MTR_3g465440|solute carrier family 32 (vesicular inhibitory amino acid transporter)!K05909|5|2e-07|56.2|bna:106441311|lac…	gi|955362768|ref|XP_014622175.1|	7.54e-31	PREDICTED: uncharacterized protein LOC106795780 [Glycine max]
	ath-miR162a-3p	CSVX01038293.1	NA	2.2	GO:0008270,GO:0000209,GO:0031624,GO:0061630,GO:0042787,GO:0000151,GO:0032436,GO:0005737,	K11975|1|3e-159|449|cam:101511707|E3 ubiquitin-protein ligase RNF144 [EC:2.3.2.27]	gi|502086230|ref|XP_004488151.1|	2.1e-158	PREDICTED: E3 ubiquitin-protein ligase RNF144A-like isoform X1 [Cicer arietinum]
	ath-miR162a-3p	CSVX01024645.1	NA	2.5	GO:0016132,GO:0010268,GO:0004497,GO:0005506,GO:0020037,GO:0007275,GO:0016125,GO:0016705,GO:0016021,GO:0055114,	K12640|1|0.0|870|mtr:MTR_6g015910|brassinosteroid-6-oxidase 2 [EC:1.14.-.-]	gi|144905156|dbj|BAF56235.1|	0	cytochrome P450 enzyme [Pisum sativum]
	ath-miR162a-3p	CSVX01050164.1	3.5	2.5	-	K18577|1|8e-23|102|mdm:103414113|mannosylglycoprotein endo-beta-mannosidase [EC:3.2.1.152]!K14857|2|2e-11|68.2|pda:103712726|AdoMet-dependent rRNA methyltransferase SPB1 [EC:2.1.1.-]!K11292|3|1e-10|66.6|vvi:100855389|transcription elongation factor SPT6!K15015|4|2e-08|59.7|mtr:MTR_3g465440|solute carrier family 32 (vesicular inhibitory amino acid transporter)!K05909|5|2e-07|56.2|bna:106441311|lac…	gi|955362768|ref|XP_014622175.1|	7.54e-31	PREDICTED: uncharacterized protein LOC106795780 [Glycine max]
	bdi-miR162	CSVX01038293.1	NA	2.5	GO:0008270,GO:0000209,GO:0031624,GO:0061630,GO:0042787,GO:0000151,GO:0032436,GO:0005737,	K11975|1|3e-159|449|cam:101511707|E3 ubiquitin-protein ligase RNF144 [EC:2.3.2.27]	gi|502086230|ref|XP_004488151.1|	2.1e-158	PREDICTED: E3 ubiquitin-protein ligase RNF144A-like isoform X1 [Cicer arietinum]
	bdi-miR162	CSVX01050164.1	2.5	2	-	K18577|1|8e-23|102|mdm:103414113|mannosylglycoprotein endo-beta-mannosidase [EC:3.2.1.152]!K14857|2|2e-11|68.2|pda:103712726|AdoMet-dependent rRNA methyltransferase SPB1 [EC:2.1.1.-]!K11292|3|1e-10|66.6|vvi:100855389|transcription elongation factor SPT6!K15015|4|2e-08|59.7|mtr:MTR_3g465440|solute carrier family 32 (vesicular inhibitory amino acid transporter)!K05909|5|2e-07|56.2|bna:106441311|lac…	gi|955362768|ref|XP_014622175.1|	7.54e-31	PREDICTED: uncharacterized protein LOC106795780 [Glycine max]
	stu-miR162a-5p	CSVX01042845.1	NA	2.5	GO:0004144,GO:0016021,GO:0045017,	K15406|1|2e-73|246|bna:106451554|wax-ester synthase / diacylglycerol O-acyltransferase [EC:2.3.1.75 2.3.1.20]	gi|502158792|ref|XP_004511283.1|	0	PREDICTED: O-acyltransferase WSD1-like [Cicer arietinum]
	stu-miR162a-5p	CSVX01056562.1	NA	2.5	GO:0070652,GO:0051225,	K16587|1|0.0|691|cam:101512734|HAUS augmin-like complex subunit 4	gi|502128759|ref|XP_004500070.1|	0	PREDICTED: uncharacterized protein LOC101512734 [Cicer arietinum]
	stu-miR162a-5p	CSVX01062970.1	NA	2.2	-	-	gi|356522039|ref|XP_003529657.1|	2.58e-46	PREDICTED: uncharacterized protein LOC100786562 [Glycine max]
	stu-miR162a-5p	CSVX01022462.1	4	NA	-	-	gi|922399091|ref|XP_013466698.1|	9.9e-18	armadillo/beta-catenin-like repeat protein [Medicago truncatula]
	stu-miR162a-5p	CSVX01035661.1	NA	2.5	-	-	-	-	-
	aly-miR162a-5p	CSVX01042845.1	NA	2.5	GO:0004144,GO:0016021,GO:0045017,	K15406|1|2e-73|246|bna:106451554|wax-ester synthase / diacylglycerol O-acyltransferase [EC:2.3.1.75 2.3.1.20]	gi|502158792|ref|XP_004511283.1|	0	PREDICTED: O-acyltransferase WSD1-like [Cicer arietinum]
	aly-miR162a-5p	CSVX01056562.1	NA	2.5	GO:0070652,GO:0051225,	K16587|1|0.0|691|cam:101512734|HAUS augmin-like complex subunit 4	gi|502128759|ref|XP_004500070.1|	0	PREDICTED: uncharacterized protein LOC101512734 [Cicer arietinum]
	aly-miR162a-5p	CSVX01062970.1	NA	2.2	-	-	gi|356522039|ref|XP_003529657.1|	2.58e-46	PREDICTED: uncharacterized protein LOC100786562 [Glycine max]
	aly-miR162a-5p	CSVX01022462.1	4	NA	-	-	gi|922399091|ref|XP_013466698.1|	9.9e-18	armadillo/beta-catenin-like repeat protein [Medicago truncatula]
	aly-miR162a-5p	CSVX01035661.1	NA	2.5	-	-	-	-	-
	ath-miR162b-3p	CSVX01038293.1	NA	2.2	GO:0008270,GO:0000209,GO:0031624,GO:0061630,GO:0042787,GO:0000151,GO:0032436,GO:0005737,	K11975|1|3e-159|449|cam:101511707|E3 ubiquitin-protein ligase RNF144 [EC:2.3.2.27]	gi|502086230|ref|XP_004488151.1|	2.1e-158	PREDICTED: E3 ubiquitin-protein ligase RNF144A-like isoform X1 [Cicer arietinum]
	ath-miR162b-3p	CSVX01024645.1	NA	2.5	GO:0016132,GO:0010268,GO:0004497,GO:0005506,GO:0020037,GO:0007275,GO:0016125,GO:0016705,GO:0016021,GO:0055114,	K12640|1|0.0|870|mtr:MTR_6g015910|brassinosteroid-6-oxidase 2 [EC:1.14.-.-]	gi|144905156|dbj|BAF56235.1|	0	cytochrome P450 enzyme [Pisum sativum]
	ath-miR162b-3p	CSVX01050164.1	3.5	2.5	-	K18577|1|8e-23|102|mdm:103414113|mannosylglycoprotein endo-beta-mannosidase [EC:3.2.1.152]!K14857|2|2e-11|68.2|pda:103712726|AdoMet-dependent rRNA methyltransferase SPB1 [EC:2.1.1.-]!K11292|3|1e-10|66.6|vvi:100855389|transcription elongation factor SPT6!K15015|4|2e-08|59.7|mtr:MTR_3g465440|solute carrier family 32 (vesicular inhibitory amino acid transporter)!K05909|5|2e-07|56.2|bna:106441311|lac…	gi|955362768|ref|XP_014622175.1|	7.54e-31	PREDICTED: uncharacterized protein LOC106795780 [Glycine max]
	csi-miR162-5p	CSVX01042845.1	NA	2.5	GO:0004144,GO:0016021,GO:0045017,	K15406|1|2e-73|246|bna:106451554|wax-ester synthase / diacylglycerol O-acyltransferase [EC:2.3.1.75 2.3.1.20]	gi|502158792|ref|XP_004511283.1|	0	PREDICTED: O-acyltransferase WSD1-like [Cicer arietinum]
	csi-miR162-5p	CSVX01004503.1	NA	2.5	-	-	-	-	-
	csi-miR162-5p	CSVX01004504.1	NA	2.5	-	-	-	-	-
	bra-miR164b-5p	CSVX01054784.1	2	1.5	GO:0006355,GO:0003677,GO:0005634,	K12581|1|8e-20|94.7|bna:106383523|CCR4-NOT transcription complex subunit 7/8!K13126|2|3e-13|74.3|fve:101312606|polyadenylate-binding protein!K05941|3|6e-11|68.2|mdm:103435918|glutathione gamma-glutamylcysteinyltransferase [EC:2.3.2.15]!K01054|4|6e-10|65.1|bna:106399005|acylglycerol lipase [EC:3.1.1.23]	gi|357451393|ref|XP_003595973.1|	0	NAC transcription factor-like protein [Medicago truncatula]
	bra-miR164b-5p	CSVX01030605.1	2.5	1.2	GO:0006355,GO:0003677,GO:0005634,	K12581|1|2e-23|103|bna:106383523|CCR4-NOT transcription complex subunit 7/8!K13126|2|1e-17|86.7|fve:101312606|polyadenylate-binding protein!K01054|3|6e-16|82.8|bna:106399005|acylglycerol lipase [EC:3.1.1.23]!K05941|4|9e-10|63.9|mdm:103435918|glutathione gamma-glutamylcysteinyltransferase [EC:2.3.2.15]!K02437|5|8e-06|49.7|pxb:103941124|glycine cleavage system H protein	gi|922378049|ref|XP_013459264.1|	4.26e-162	NAC transcription factor-like protein [Medicago truncatula]
	bra-miR164b-5p	CSVX01027685.1	NA	2.5	-	-	-	-	-
	bra-miR164b-5p	CSVX01010158.1	1.5	0.8	GO:0006355,GO:0003677,GO:0005634,	K12581|1|7e-22|102|bna:106383523|CCR4-NOT transcription complex subunit 7/8!K13126|2|8e-15|80.1|fve:101312606|polyadenylate-binding protein!K01054|3|1e-14|81.3|bna:106399005|acylglycerol lipase [EC:3.1.1.23]!K05941|4|9e-09|62.4|mdm:103435918|glutathione gamma-glutamylcysteinyltransferase [EC:2.3.2.15]	gi|922371503|ref|XP_013457910.1|	0	NAC transcription factor-like protein [Medicago truncatula]
	bra-miR164b-5p	CSVX01022396.1	3.5	NA	GO:0046872,	-	gi|502141255|ref|XP_004504501.1|	0	PREDICTED: zinc finger MYND domain-containing protein 15 isoform X1 [Cicer arietinum]
	bra-miR164b-5p	CSVX01010159.1	1.5	0.8	GO:0006355,GO:0003677,GO:0005634,	K12581|1|5e-22|102|bna:106383523|CCR4-NOT transcription complex subunit 7/8!K13126|2|6e-15|80.1|fve:101312606|polyadenylate-binding protein!K01054|3|7e-15|81.3|bna:106399005|acylglycerol lipase [EC:3.1.1.23]!K05941|4|7e-09|62.4|mdm:103435918|glutathione gamma-glutamylcysteinyltransferase [EC:2.3.2.15]	gi|922371503|ref|XP_013457910.1|	0	NAC transcription factor-like protein [Medicago truncatula]
	bra-miR164b-5p	CSVX01027402.1	3.5	2.2	GO:0008460,	K08678|1|0.0|667|fve:101294341|UDP-glucuronate decarboxylase [EC:4.1.1.35]	gi|388495536|gb|AFK35834.1|	0	unknown [Lotus japonicus]
	bra-miR164b-5p	CSVX01027401.1	3.5	2.2	GO:0008460,	K08678|1|0.0|667|fve:101294341|UDP-glucuronate decarboxylase [EC:4.1.1.35]	gi|388495536|gb|AFK35834.1|	0	unknown [Lotus japonicus]
	bra-miR164b-5p	CSVX01022393.1	3.5	NA	GO:0046872,	-	gi|502141255|ref|XP_004504501.1|	0	PREDICTED: zinc finger MYND domain-containing protein 15 isoform X1 [Cicer arietinum]
	bra-miR164b-5p	CSVX01022395.1	3.5	NA	GO:0046872,	K11855|1|7e-06|50.1|vvi:100257775|ubiquitin carboxyl-terminal hydrolase 36/42 [EC:3.4.19.12]	gi|922359634|ref|XP_013453745.1|	3.78e-119	zinc finger MYND domain protein [Medicago truncatula]
	ppe-miR164a	CSVX01027401.1	NA	2.2	GO:0008460,	K08678|1|0.0|667|fve:101294341|UDP-glucuronate decarboxylase [EC:4.1.1.35]	gi|388495536|gb|AFK35834.1|	0	unknown [Lotus japonicus]
	ppe-miR164a	CSVX01054784.1	2	1.5	GO:0006355,GO:0003677,GO:0005634,	K12581|1|8e-20|94.7|bna:106383523|CCR4-NOT transcription complex subunit 7/8!K13126|2|3e-13|74.3|fve:101312606|polyadenylate-binding protein!K05941|3|6e-11|68.2|mdm:103435918|glutathione gamma-glutamylcysteinyltransferase [EC:2.3.2.15]!K01054|4|6e-10|65.1|bna:106399005|acylglycerol lipase [EC:3.1.1.23]	gi|357451393|ref|XP_003595973.1|	0	NAC transcription factor-like protein [Medicago truncatula]
	ppe-miR164a	CSVX01030605.1	3.5	1.2	GO:0006355,GO:0003677,GO:0005634,	K12581|1|2e-23|103|bna:106383523|CCR4-NOT transcription complex subunit 7/8!K13126|2|1e-17|86.7|fve:101312606|polyadenylate-binding protein!K01054|3|6e-16|82.8|bna:106399005|acylglycerol lipase [EC:3.1.1.23]!K05941|4|9e-10|63.9|mdm:103435918|glutathione gamma-glutamylcysteinyltransferase [EC:2.3.2.15]!K02437|5|8e-06|49.7|pxb:103941124|glycine cleavage system H protein	gi|922378049|ref|XP_013459264.1|	4.26e-162	NAC transcription factor-like protein [Medicago truncatula]
	ppe-miR164a	CSVX01010158.1	2.5	0.8	GO:0006355,GO:0003677,GO:0005634,	K12581|1|7e-22|102|bna:106383523|CCR4-NOT transcription complex subunit 7/8!K13126|2|8e-15|80.1|fve:101312606|polyadenylate-binding protein!K01054|3|1e-14|81.3|bna:106399005|acylglycerol lipase [EC:3.1.1.23]!K05941|4|9e-09|62.4|mdm:103435918|glutathione gamma-glutamylcysteinyltransferase [EC:2.3.2.15]	gi|922371503|ref|XP_013457910.1|	0	NAC transcription factor-like protein [Medicago truncatula]
	ppe-miR164a	CSVX01010159.1	2.5	0.8	GO:0006355,GO:0003677,GO:0005634,	K12581|1|5e-22|102|bna:106383523|CCR4-NOT transcription complex subunit 7/8!K13126|2|6e-15|80.1|fve:101312606|polyadenylate-binding protein!K01054|3|7e-15|81.3|bna:106399005|acylglycerol lipase [EC:3.1.1.23]!K05941|4|7e-09|62.4|mdm:103435918|glutathione gamma-glutamylcysteinyltransferase [EC:2.3.2.15]	gi|922371503|ref|XP_013457910.1|	0	NAC transcription factor-like protein [Medicago truncatula]
	ppe-miR164a	CSVX01027402.1	NA	2.2	GO:0008460,	K08678|1|0.0|667|fve:101294341|UDP-glucuronate decarboxylase [EC:4.1.1.35]	gi|388495536|gb|AFK35834.1|	0	unknown [Lotus japonicus]
	bra-miR164e-5p	CSVX01054784.1	3	2	GO:0006355,GO:0003677,GO:0005634,	K12581|1|8e-20|94.7|bna:106383523|CCR4-NOT transcription complex subunit 7/8!K13126|2|3e-13|74.3|fve:101312606|polyadenylate-binding protein!K05941|3|6e-11|68.2|mdm:103435918|glutathione gamma-glutamylcysteinyltransferase [EC:2.3.2.15]!K01054|4|6e-10|65.1|bna:106399005|acylglycerol lipase [EC:3.1.1.23]	gi|357451393|ref|XP_003595973.1|	0	NAC transcription factor-like protein [Medicago truncatula]
	bra-miR164e-5p	CSVX01010158.1	3.5	NA	GO:0006355,GO:0003677,GO:0005634,	K12581|1|7e-22|102|bna:106383523|CCR4-NOT transcription complex subunit 7/8!K13126|2|8e-15|80.1|fve:101312606|polyadenylate-binding protein!K01054|3|1e-14|81.3|bna:106399005|acylglycerol lipase [EC:3.1.1.23]!K05941|4|9e-09|62.4|mdm:103435918|glutathione gamma-glutamylcysteinyltransferase [EC:2.3.2.15]	gi|922371503|ref|XP_013457910.1|	0	NAC transcription factor-like protein [Medicago truncatula]
	bra-miR164e-5p	CSVX01010159.1	3.5	NA	GO:0006355,GO:0003677,GO:0005634,	K12581|1|5e-22|102|bna:106383523|CCR4-NOT transcription complex subunit 7/8!K13126|2|6e-15|80.1|fve:101312606|polyadenylate-binding protein!K01054|3|7e-15|81.3|bna:106399005|acylglycerol lipase [EC:3.1.1.23]!K05941|4|7e-09|62.4|mdm:103435918|glutathione gamma-glutamylcysteinyltransferase [EC:2.3.2.15]	gi|922371503|ref|XP_013457910.1|	0	NAC transcription factor-like protein [Medicago truncatula]
	mdm-miR164b	CSVX01027401.1	NA	2.2	GO:0008460,	K08678|1|0.0|667|fve:101294341|UDP-glucuronate decarboxylase [EC:4.1.1.35]	gi|388495536|gb|AFK35834.1|	0	unknown [Lotus japonicus]
	mdm-miR164b	CSVX01054784.1	2	1.5	GO:0006355,GO:0003677,GO:0005634,	K12581|1|8e-20|94.7|bna:106383523|CCR4-NOT transcription complex subunit 7/8!K13126|2|3e-13|74.3|fve:101312606|polyadenylate-binding protein!K05941|3|6e-11|68.2|mdm:103435918|glutathione gamma-glutamylcysteinyltransferase [EC:2.3.2.15]!K01054|4|6e-10|65.1|bna:106399005|acylglycerol lipase [EC:3.1.1.23]	gi|357451393|ref|XP_003595973.1|	0	NAC transcription factor-like protein [Medicago truncatula]
	mdm-miR164b	CSVX01030605.1	3.5	1.2	GO:0006355,GO:0003677,GO:0005634,	K12581|1|2e-23|103|bna:106383523|CCR4-NOT transcription complex subunit 7/8!K13126|2|1e-17|86.7|fve:101312606|polyadenylate-binding protein!K01054|3|6e-16|82.8|bna:106399005|acylglycerol lipase [EC:3.1.1.23]!K05941|4|9e-10|63.9|mdm:103435918|glutathione gamma-glutamylcysteinyltransferase [EC:2.3.2.15]!K02437|5|8e-06|49.7|pxb:103941124|glycine cleavage system H protein	gi|922378049|ref|XP_013459264.1|	4.26e-162	NAC transcription factor-like protein [Medicago truncatula]
	mdm-miR164b	CSVX01010158.1	2.5	0.8	GO:0006355,GO:0003677,GO:0005634,	K12581|1|7e-22|102|bna:106383523|CCR4-NOT transcription complex subunit 7/8!K13126|2|8e-15|80.1|fve:101312606|polyadenylate-binding protein!K01054|3|1e-14|81.3|bna:106399005|acylglycerol lipase [EC:3.1.1.23]!K05941|4|9e-09|62.4|mdm:103435918|glutathione gamma-glutamylcysteinyltransferase [EC:2.3.2.15]	gi|922371503|ref|XP_013457910.1|	0	NAC transcription factor-like protein [Medicago truncatula]
	mdm-miR164b	CSVX01010159.1	2.5	0.8	GO:0006355,GO:0003677,GO:0005634,	K12581|1|5e-22|102|bna:106383523|CCR4-NOT transcription complex subunit 7/8!K13126|2|6e-15|80.1|fve:101312606|polyadenylate-binding protein!K01054|3|7e-15|81.3|bna:106399005|acylglycerol lipase [EC:3.1.1.23]!K05941|4|7e-09|62.4|mdm:103435918|glutathione gamma-glutamylcysteinyltransferase [EC:2.3.2.15]	gi|922371503|ref|XP_013457910.1|	0	NAC transcription factor-like protein [Medicago truncatula]
	mdm-miR164b	CSVX01027402.1	NA	2.2	GO:0008460,	K08678|1|0.0|667|fve:101294341|UDP-glucuronate decarboxylase [EC:4.1.1.35]	gi|388495536|gb|AFK35834.1|	0	unknown [Lotus japonicus]
	bna-miR164b	CSVX01054784.1	2	1.5	GO:0006355,GO:0003677,GO:0005634,	K12581|1|8e-20|94.7|bna:106383523|CCR4-NOT transcription complex subunit 7/8!K13126|2|3e-13|74.3|fve:101312606|polyadenylate-binding protein!K05941|3|6e-11|68.2|mdm:103435918|glutathione gamma-glutamylcysteinyltransferase [EC:2.3.2.15]!K01054|4|6e-10|65.1|bna:106399005|acylglycerol lipase [EC:3.1.1.23]	gi|357451393|ref|XP_003595973.1|	0	NAC transcription factor-like protein [Medicago truncatula]
	bna-miR164b	CSVX01030605.1	2.5	1.2	GO:0006355,GO:0003677,GO:0005634,	K12581|1|2e-23|103|bna:106383523|CCR4-NOT transcription complex subunit 7/8!K13126|2|1e-17|86.7|fve:101312606|polyadenylate-binding protein!K01054|3|6e-16|82.8|bna:106399005|acylglycerol lipase [EC:3.1.1.23]!K05941|4|9e-10|63.9|mdm:103435918|glutathione gamma-glutamylcysteinyltransferase [EC:2.3.2.15]!K02437|5|8e-06|49.7|pxb:103941124|glycine cleavage system H protein	gi|922378049|ref|XP_013459264.1|	4.26e-162	NAC transcription factor-like protein [Medicago truncatula]
	bna-miR164b	CSVX01027685.1	NA	2.5	-	-	-	-	-
	bna-miR164b	CSVX01010158.1	1.5	0.8	GO:0006355,GO:0003677,GO:0005634,	K12581|1|7e-22|102|bna:106383523|CCR4-NOT transcription complex subunit 7/8!K13126|2|8e-15|80.1|fve:101312606|polyadenylate-binding protein!K01054|3|1e-14|81.3|bna:106399005|acylglycerol lipase [EC:3.1.1.23]!K05941|4|9e-09|62.4|mdm:103435918|glutathione gamma-glutamylcysteinyltransferase [EC:2.3.2.15]	gi|922371503|ref|XP_013457910.1|	0	NAC transcription factor-like protein [Medicago truncatula]
	bna-miR164b	CSVX01022396.1	3.5	NA	GO:0046872,	-	gi|502141255|ref|XP_004504501.1|	0	PREDICTED: zinc finger MYND domain-containing protein 15 isoform X1 [Cicer arietinum]
	bna-miR164b	CSVX01010159.1	1.5	0.8	GO:0006355,GO:0003677,GO:0005634,	K12581|1|5e-22|102|bna:106383523|CCR4-NOT transcription complex subunit 7/8!K13126|2|6e-15|80.1|fve:101312606|polyadenylate-binding protein!K01054|3|7e-15|81.3|bna:106399005|acylglycerol lipase [EC:3.1.1.23]!K05941|4|7e-09|62.4|mdm:103435918|glutathione gamma-glutamylcysteinyltransferase [EC:2.3.2.15]	gi|922371503|ref|XP_013457910.1|	0	NAC transcription factor-like protein [Medicago truncatula]
	bna-miR164b	CSVX01027402.1	3.5	2.2	GO:0008460,	K08678|1|0.0|667|fve:101294341|UDP-glucuronate decarboxylase [EC:4.1.1.35]	gi|388495536|gb|AFK35834.1|	0	unknown [Lotus japonicus]
	bna-miR164b	CSVX01027401.1	3.5	2.2	GO:0008460,	K08678|1|0.0|667|fve:101294341|UDP-glucuronate decarboxylase [EC:4.1.1.35]	gi|388495536|gb|AFK35834.1|	0	unknown [Lotus japonicus]
	bna-miR164b	CSVX01022393.1	3.5	NA	GO:0046872,	-	gi|502141255|ref|XP_004504501.1|	0	PREDICTED: zinc finger MYND domain-containing protein 15 isoform X1 [Cicer arietinum]
	bna-miR164b	CSVX01022394.1	3.5	NA	GO:0046872,	K11855|1|7e-06|50.1|vvi:100257775|ubiquitin carboxyl-terminal hydrolase 36/42 [EC:3.4.19.12]	gi|922356172|ref|XP_003613422.2|	7.73e-90	zinc finger MYND domain protein [Medicago truncatula]
	bna-miR164b	CSVX01022395.1	3.5	NA	GO:0046872,	K11855|1|7e-06|50.1|vvi:100257775|ubiquitin carboxyl-terminal hydrolase 36/42 [EC:3.4.19.12]	gi|922359634|ref|XP_013453745.1|	3.78e-119	zinc finger MYND domain protein [Medicago truncatula]
	ath-miR165a-3p	CSVX01001519.1	3.5	2.2	GO:0010075,GO:0010014,GO:0010087,GO:0009965,GO:0008289,GO:0003677,GO:0080060,GO:0048263,GO:0005634,	K09338|1|0.0|1624|cam:101510535|homeobox-leucine zipper protein	gi|502156055|ref|XP_004510297.1|	0	PREDICTED: homeobox-leucine zipper protein ATHB-15-like isoform X2 [Cicer arietinum]
	ath-miR165a-3p	CSVX01017117.1	2.5	1.2	GO:0016021,GO:0005634,GO:0003677,GO:0008289,	K09338|1|0.0|1482|cam:101495692|homeobox-leucine zipper protein	gi|502080067|ref|XP_004486450.1|	0	PREDICTED: homeobox-leucine zipper protein ATHB-14-like [Cicer arietinum]
	ath-miR165a-3p	CSVX01001522.1	3.5	2.2	GO:0010075,GO:0010014,GO:0010087,GO:0009965,GO:0008289,GO:0003677,GO:0080060,GO:0048263,GO:0005634,	K09338|1|0.0|1592|cam:101510535|homeobox-leucine zipper protein	gi|502156053|ref|XP_004510296.1|	0	PREDICTED: homeobox-leucine zipper protein ATHB-15-like isoform X1 [Cicer arietinum]
	ath-miR165a-3p	CSVX01001520.1	3.5	2.2	GO:0010075,GO:0010014,GO:0010087,GO:0009965,GO:0008289,GO:0003677,GO:0080060,GO:0048263,GO:0005634,	K09338|1|0.0|1592|cam:101510535|homeobox-leucine zipper protein	gi|502156053|ref|XP_004510296.1|	0	PREDICTED: homeobox-leucine zipper protein ATHB-15-like isoform X1 [Cicer arietinum]
	ath-miR165a-3p	CSVX01017116.1	2.5	1.2	GO:0016021,GO:0005634,GO:0003677,GO:0008289,	K09338|1|0.0|1482|cam:101495692|homeobox-leucine zipper protein	gi|502080067|ref|XP_004486450.1|	0	PREDICTED: homeobox-leucine zipper protein ATHB-14-like [Cicer arietinum]
	ath-miR165a-3p	CSVX01047772.1	3	2	-	-	-	-	-
	ath-miR165a-3p	CSVX01055836.1	NA	2.5	-	K14432|1|8e-125|369|mtr:MTR_2g086340|ABA responsive element binding factor	gi|357453061|ref|XP_003596807.1|	5.34e-124	bZIP transcription factor [Medicago truncatula]
	ath-miR165a-3p	CSVX01001521.1	3.5	2.2	GO:0010075,GO:0010014,GO:0010087,GO:0009965,GO:0008289,GO:0003677,GO:0080060,GO:0048263,GO:0005634,	K09338|1|0.0|1577|cam:101510535|homeobox-leucine zipper protein	gi|502156053|ref|XP_004510296.1|	0	PREDICTED: homeobox-leucine zipper protein ATHB-15-like isoform X1 [Cicer arietinum]
	ath-miR165a-3p	CSVX01060898.1	2.5	1.2	GO:0030154,GO:0010014,GO:0009956,GO:0008289,GO:0010051,GO:0009944,GO:0044212,GO:0005634,GO:0010089,GO:0009855,	K09338|1|0.0|1592|mtr:MTR_4g058970|homeobox-leucine zipper protein	gi|922367679|ref|XP_013456006.1|	0	class III homeodomain leucine zipper protein [Medicago truncatula]
	aly-miR165a-3p	CSVX01015660.1	NA	2.5	GO:0016757,	K14963|1|1e-35|141|sly:101249316|COMPASS component SWD3	gi|922378767|ref|XP_013459622.1|	0	transducin/WD40 repeat protein [Medicago truncatula]
	aly-miR165a-3p	CSVX01001519.1	2.5	1.8	GO:0010075,GO:0010014,GO:0010087,GO:0009965,GO:0008289,GO:0003677,GO:0080060,GO:0048263,GO:0005634,	K09338|1|0.0|1624|cam:101510535|homeobox-leucine zipper protein	gi|502156055|ref|XP_004510297.1|	0	PREDICTED: homeobox-leucine zipper protein ATHB-15-like isoform X2 [Cicer arietinum]
	aly-miR165a-3p	CSVX01017117.1	1.5	0.8	GO:0016021,GO:0005634,GO:0003677,GO:0008289,	K09338|1|0.0|1482|cam:101495692|homeobox-leucine zipper protein	gi|502080067|ref|XP_004486450.1|	0	PREDICTED: homeobox-leucine zipper protein ATHB-14-like [Cicer arietinum]
	aly-miR165a-3p	CSVX01015661.1	NA	2.5	GO:0016757,	K20241|1|5e-06|53.9|mpp:MICPUCDRAFT_33947|WD repeat-containing protein 44	gi|922378767|ref|XP_013459622.1|	1.73e-154	transducin/WD40 repeat protein [Medicago truncatula]
	aly-miR165a-3p	CSVX01001522.1	2.5	1.8	GO:0010075,GO:0010014,GO:0010087,GO:0009965,GO:0008289,GO:0003677,GO:0080060,GO:0048263,GO:0005634,	K09338|1|0.0|1592|cam:101510535|homeobox-leucine zipper protein	gi|502156053|ref|XP_004510296.1|	0	PREDICTED: homeobox-leucine zipper protein ATHB-15-like isoform X1 [Cicer arietinum]
	aly-miR165a-3p	CSVX01001520.1	2.5	1.8	GO:0010075,GO:0010014,GO:0010087,GO:0009965,GO:0008289,GO:0003677,GO:0080060,GO:0048263,GO:0005634,	K09338|1|0.0|1592|cam:101510535|homeobox-leucine zipper protein	gi|502156053|ref|XP_004510296.1|	0	PREDICTED: homeobox-leucine zipper protein ATHB-15-like isoform X1 [Cicer arietinum]
	aly-miR165a-3p	CSVX01017116.1	1.5	0.8	GO:0016021,GO:0005634,GO:0003677,GO:0008289,	K09338|1|0.0|1482|cam:101495692|homeobox-leucine zipper protein	gi|502080067|ref|XP_004486450.1|	0	PREDICTED: homeobox-leucine zipper protein ATHB-14-like [Cicer arietinum]
	aly-miR165a-3p	CSVX01015662.1	NA	2.5	GO:0016757,	K14963|1|4e-36|142|sly:101249316|COMPASS component SWD3	gi|922378767|ref|XP_013459622.1|	0	transducin/WD40 repeat protein [Medicago truncatula]
	aly-miR165a-3p	CSVX01047772.1	2	1.5	-	-	-	-	-
	aly-miR165a-3p	CSVX01055836.1	4	2	-	K14432|1|8e-125|369|mtr:MTR_2g086340|ABA responsive element binding factor	gi|357453061|ref|XP_003596807.1|	5.34e-124	bZIP transcription factor [Medicago truncatula]
	aly-miR165a-3p	CSVX01001521.1	2.5	1.8	GO:0010075,GO:0010014,GO:0010087,GO:0009965,GO:0008289,GO:0003677,GO:0080060,GO:0048263,GO:0005634,	K09338|1|0.0|1577|cam:101510535|homeobox-leucine zipper protein	gi|502156053|ref|XP_004510296.1|	0	PREDICTED: homeobox-leucine zipper protein ATHB-15-like isoform X1 [Cicer arietinum]
	aly-miR165a-3p	CSVX01060898.1	1.5	0.8	GO:0030154,GO:0010014,GO:0009956,GO:0008289,GO:0010051,GO:0009944,GO:0044212,GO:0005634,GO:0010089,GO:0009855,	K09338|1|0.0|1592|mtr:MTR_4g058970|homeobox-leucine zipper protein	gi|922367679|ref|XP_013456006.1|	0	class III homeodomain leucine zipper protein [Medicago truncatula]
	aly-miR165b-3p	CSVX01015660.1	NA	2.5	GO:0016757,	K14963|1|1e-35|141|sly:101249316|COMPASS component SWD3	gi|922378767|ref|XP_013459622.1|	0	transducin/WD40 repeat protein [Medicago truncatula]
	aly-miR165b-3p	CSVX01001519.1	2.5	1.8	GO:0010075,GO:0010014,GO:0010087,GO:0009965,GO:0008289,GO:0003677,GO:0080060,GO:0048263,GO:0005634,	K09338|1|0.0|1624|cam:101510535|homeobox-leucine zipper protein	gi|502156055|ref|XP_004510297.1|	0	PREDICTED: homeobox-leucine zipper protein ATHB-15-like isoform X2 [Cicer arietinum]
	aly-miR165b-3p	CSVX01017117.1	1.5	0.8	GO:0016021,GO:0005634,GO:0003677,GO:0008289,	K09338|1|0.0|1482|cam:101495692|homeobox-leucine zipper protein	gi|502080067|ref|XP_004486450.1|	0	PREDICTED: homeobox-leucine zipper protein ATHB-14-like [Cicer arietinum]
	aly-miR165b-3p	CSVX01015661.1	NA	2.5	GO:0016757,	K20241|1|5e-06|53.9|mpp:MICPUCDRAFT_33947|WD repeat-containing protein 44	gi|922378767|ref|XP_013459622.1|	1.73e-154	transducin/WD40 repeat protein [Medicago truncatula]
	aly-miR165b-3p	CSVX01001522.1	2.5	1.8	GO:0010075,GO:0010014,GO:0010087,GO:0009965,GO:0008289,GO:0003677,GO:0080060,GO:0048263,GO:0005634,	K09338|1|0.0|1592|cam:101510535|homeobox-leucine zipper protein	gi|502156053|ref|XP_004510296.1|	0	PREDICTED: homeobox-leucine zipper protein ATHB-15-like isoform X1 [Cicer arietinum]
	aly-miR165b-3p	CSVX01001520.1	2.5	1.8	GO:0010075,GO:0010014,GO:0010087,GO:0009965,GO:0008289,GO:0003677,GO:0080060,GO:0048263,GO:0005634,	K09338|1|0.0|1592|cam:101510535|homeobox-leucine zipper protein	gi|502156053|ref|XP_004510296.1|	0	PREDICTED: homeobox-leucine zipper protein ATHB-15-like isoform X1 [Cicer arietinum]
	aly-miR165b-3p	CSVX01017116.1	1.5	0.8	GO:0016021,GO:0005634,GO:0003677,GO:0008289,	K09338|1|0.0|1482|cam:101495692|homeobox-leucine zipper protein	gi|502080067|ref|XP_004486450.1|	0	PREDICTED: homeobox-leucine zipper protein ATHB-14-like [Cicer arietinum]
	aly-miR165b-3p	CSVX01015662.1	NA	2.5	GO:0016757,	K14963|1|4e-36|142|sly:101249316|COMPASS component SWD3	gi|922378767|ref|XP_013459622.1|	0	transducin/WD40 repeat protein [Medicago truncatula]
	aly-miR165b-3p	CSVX01047772.1	2	1.5	-	-	-	-	-
	aly-miR165b-3p	CSVX01055836.1	4	2	-	K14432|1|8e-125|369|mtr:MTR_2g086340|ABA responsive element binding factor	gi|357453061|ref|XP_003596807.1|	5.34e-124	bZIP transcription factor [Medicago truncatula]
	aly-miR165b-3p	CSVX01001521.1	2.5	1.8	GO:0010075,GO:0010014,GO:0010087,GO:0009965,GO:0008289,GO:0003677,GO:0080060,GO:0048263,GO:0005634,	K09338|1|0.0|1577|cam:101510535|homeobox-leucine zipper protein	gi|502156053|ref|XP_004510296.1|	0	PREDICTED: homeobox-leucine zipper protein ATHB-15-like isoform X1 [Cicer arietinum]
	aly-miR165b-3p	CSVX01060898.1	1.5	0.8	GO:0030154,GO:0010014,GO:0009956,GO:0008289,GO:0010051,GO:0009944,GO:0044212,GO:0005634,GO:0010089,GO:0009855,	K09338|1|0.0|1592|mtr:MTR_4g058970|homeobox-leucine zipper protein	gi|922367679|ref|XP_013456006.1|	0	class III homeodomain leucine zipper protein [Medicago truncatula]
	mes-miR166d	CSVX01001521.1	2.5	1.2	GO:0010075,GO:0010014,GO:0010087,GO:0009965,GO:0008289,GO:0003677,GO:0080060,GO:0048263,GO:0005634,	K09338|1|0.0|1577|cam:101510535|homeobox-leucine zipper protein	gi|502156053|ref|XP_004510296.1|	0	PREDICTED: homeobox-leucine zipper protein ATHB-15-like isoform X1 [Cicer arietinum]
	zma-miR166a-3p	CSVX01017116.1	3	1.8	GO:0016021,GO:0005634,GO:0003677,GO:0008289,	K09338|1|0.0|1482|cam:101495692|homeobox-leucine zipper protein	gi|502080067|ref|XP_004486450.1|	0	PREDICTED: homeobox-leucine zipper protein ATHB-14-like [Cicer arietinum]
	zma-miR166a-3p	CSVX01001520.1	2.5	1.2	GO:0010075,GO:0010014,GO:0010087,GO:0009965,GO:0008289,GO:0003677,GO:0080060,GO:0048263,GO:0005634,	K09338|1|0.0|1592|cam:101510535|homeobox-leucine zipper protein	gi|502156053|ref|XP_004510296.1|	0	PREDICTED: homeobox-leucine zipper protein ATHB-15-like isoform X1 [Cicer arietinum]
	zma-miR166a-3p	CSVX01001519.1	2.5	1.2	GO:0010075,GO:0010014,GO:0010087,GO:0009965,GO:0008289,GO:0003677,GO:0080060,GO:0048263,GO:0005634,	K09338|1|0.0|1624|cam:101510535|homeobox-leucine zipper protein	gi|502156055|ref|XP_004510297.1|	0	PREDICTED: homeobox-leucine zipper protein ATHB-15-like isoform X2 [Cicer arietinum]
	zma-miR166a-3p	CSVX01047772.1	2	1	-	-	-	-	-
	zma-miR166a-3p	CSVX01017117.1	3	1.8	GO:0016021,GO:0005634,GO:0003677,GO:0008289,	K09338|1|0.0|1482|cam:101495692|homeobox-leucine zipper protein	gi|502080067|ref|XP_004486450.1|	0	PREDICTED: homeobox-leucine zipper protein ATHB-14-like [Cicer arietinum]
	zma-miR166a-3p	CSVX01001521.1	2.5	1.2	GO:0010075,GO:0010014,GO:0010087,GO:0009965,GO:0008289,GO:0003677,GO:0080060,GO:0048263,GO:0005634,	K09338|1|0.0|1577|cam:101510535|homeobox-leucine zipper protein	gi|502156053|ref|XP_004510296.1|	0	PREDICTED: homeobox-leucine zipper protein ATHB-15-like isoform X1 [Cicer arietinum]
	zma-miR166a-3p	CSVX01060898.1	3	1.8	GO:0030154,GO:0010014,GO:0009956,GO:0008289,GO:0010051,GO:0009944,GO:0044212,GO:0005634,GO:0010089,GO:0009855,	K09338|1|0.0|1592|mtr:MTR_4g058970|homeobox-leucine zipper protein	gi|922367679|ref|XP_013456006.1|	0	class III homeodomain leucine zipper protein [Medicago truncatula]
	zma-miR166a-3p	CSVX01001522.1	2.5	1.2	GO:0010075,GO:0010014,GO:0010087,GO:0009965,GO:0008289,GO:0003677,GO:0080060,GO:0048263,GO:0005634,	K09338|1|0.0|1592|cam:101510535|homeobox-leucine zipper protein	gi|502156053|ref|XP_004510296.1|	0	PREDICTED: homeobox-leucine zipper protein ATHB-15-like isoform X1 [Cicer arietinum]
	mtr-miR166a	CSVX01017116.1	3	1.8	GO:0016021,GO:0005634,GO:0003677,GO:0008289,	K09338|1|0.0|1482|cam:101495692|homeobox-leucine zipper protein	gi|502080067|ref|XP_004486450.1|	0	PREDICTED: homeobox-leucine zipper protein ATHB-14-like [Cicer arietinum]
	mtr-miR166a	CSVX01001520.1	2.5	1.2	GO:0010075,GO:0010014,GO:0010087,GO:0009965,GO:0008289,GO:0003677,GO:0080060,GO:0048263,GO:0005634,	K09338|1|0.0|1592|cam:101510535|homeobox-leucine zipper protein	gi|502156053|ref|XP_004510296.1|	0	PREDICTED: homeobox-leucine zipper protein ATHB-15-like isoform X1 [Cicer arietinum]
	mtr-miR166a	CSVX01001519.1	2.5	1.2	GO:0010075,GO:0010014,GO:0010087,GO:0009965,GO:0008289,GO:0003677,GO:0080060,GO:0048263,GO:0005634,	K09338|1|0.0|1624|cam:101510535|homeobox-leucine zipper protein	gi|502156055|ref|XP_004510297.1|	0	PREDICTED: homeobox-leucine zipper protein ATHB-15-like isoform X2 [Cicer arietinum]
	mtr-miR166a	CSVX01047772.1	2	1	-	-	-	-	-
	mtr-miR166a	CSVX01017117.1	3	1.8	GO:0016021,GO:0005634,GO:0003677,GO:0008289,	K09338|1|0.0|1482|cam:101495692|homeobox-leucine zipper protein	gi|502080067|ref|XP_004486450.1|	0	PREDICTED: homeobox-leucine zipper protein ATHB-14-like [Cicer arietinum]
	mtr-miR166a	CSVX01001521.1	2.5	1.2	GO:0010075,GO:0010014,GO:0010087,GO:0009965,GO:0008289,GO:0003677,GO:0080060,GO:0048263,GO:0005634,	K09338|1|0.0|1577|cam:101510535|homeobox-leucine zipper protein	gi|502156053|ref|XP_004510296.1|	0	PREDICTED: homeobox-leucine zipper protein ATHB-15-like isoform X1 [Cicer arietinum]
	mtr-miR166a	CSVX01060898.1	3	1.8	GO:0030154,GO:0010014,GO:0009956,GO:0008289,GO:0010051,GO:0009944,GO:0044212,GO:0005634,GO:0010089,GO:0009855,	K09338|1|0.0|1592|mtr:MTR_4g058970|homeobox-leucine zipper protein	gi|922367679|ref|XP_013456006.1|	0	class III homeodomain leucine zipper protein [Medicago truncatula]
	mtr-miR166a	CSVX01001522.1	2.5	1.2	GO:0010075,GO:0010014,GO:0010087,GO:0009965,GO:0008289,GO:0003677,GO:0080060,GO:0048263,GO:0005634,	K09338|1|0.0|1592|cam:101510535|homeobox-leucine zipper protein	gi|502156053|ref|XP_004510296.1|	0	PREDICTED: homeobox-leucine zipper protein ATHB-15-like isoform X1 [Cicer arietinum]
	ptc-miR166b	CSVX01017116.1	3	1.8	GO:0016021,GO:0005634,GO:0003677,GO:0008289,	K09338|1|0.0|1482|cam:101495692|homeobox-leucine zipper protein	gi|502080067|ref|XP_004486450.1|	0	PREDICTED: homeobox-leucine zipper protein ATHB-14-like [Cicer arietinum]
	ptc-miR166b	CSVX01001520.1	2.5	1.2	GO:0010075,GO:0010014,GO:0010087,GO:0009965,GO:0008289,GO:0003677,GO:0080060,GO:0048263,GO:0005634,	K09338|1|0.0|1592|cam:101510535|homeobox-leucine zipper protein	gi|502156053|ref|XP_004510296.1|	0	PREDICTED: homeobox-leucine zipper protein ATHB-15-like isoform X1 [Cicer arietinum]
	ptc-miR166b	CSVX01001519.1	2.5	1.2	GO:0010075,GO:0010014,GO:0010087,GO:0009965,GO:0008289,GO:0003677,GO:0080060,GO:0048263,GO:0005634,	K09338|1|0.0|1624|cam:101510535|homeobox-leucine zipper protein	gi|502156055|ref|XP_004510297.1|	0	PREDICTED: homeobox-leucine zipper protein ATHB-15-like isoform X2 [Cicer arietinum]
	ptc-miR166b	CSVX01047772.1	2	1	-	-	-	-	-
	ptc-miR166b	CSVX01017117.1	3	1.8	GO:0016021,GO:0005634,GO:0003677,GO:0008289,	K09338|1|0.0|1482|cam:101495692|homeobox-leucine zipper protein	gi|502080067|ref|XP_004486450.1|	0	PREDICTED: homeobox-leucine zipper protein ATHB-14-like [Cicer arietinum]
	ptc-miR166b	CSVX01001521.1	2.5	1.2	GO:0010075,GO:0010014,GO:0010087,GO:0009965,GO:0008289,GO:0003677,GO:0080060,GO:0048263,GO:0005634,	K09338|1|0.0|1577|cam:101510535|homeobox-leucine zipper protein	gi|502156053|ref|XP_004510296.1|	0	PREDICTED: homeobox-leucine zipper protein ATHB-15-like isoform X1 [Cicer arietinum]
	ptc-miR166b	CSVX01060898.1	3	1.8	GO:0030154,GO:0010014,GO:0009956,GO:0008289,GO:0010051,GO:0009944,GO:0044212,GO:0005634,GO:0010089,GO:0009855,	K09338|1|0.0|1592|mtr:MTR_4g058970|homeobox-leucine zipper protein	gi|922367679|ref|XP_013456006.1|	0	class III homeodomain leucine zipper protein [Medicago truncatula]
	ptc-miR166b	CSVX01001522.1	2.5	1.2	GO:0010075,GO:0010014,GO:0010087,GO:0009965,GO:0008289,GO:0003677,GO:0080060,GO:0048263,GO:0005634,	K09338|1|0.0|1592|cam:101510535|homeobox-leucine zipper protein	gi|502156053|ref|XP_004510296.1|	0	PREDICTED: homeobox-leucine zipper protein ATHB-15-like isoform X1 [Cicer arietinum]
	stu-miR166a-3p	CSVX01017116.1	3	1.8	GO:0016021,GO:0005634,GO:0003677,GO:0008289,	K09338|1|0.0|1482|cam:101495692|homeobox-leucine zipper protein	gi|502080067|ref|XP_004486450.1|	0	PREDICTED: homeobox-leucine zipper protein ATHB-14-like [Cicer arietinum]
	stu-miR166a-3p	CSVX01001520.1	2.5	1.2	GO:0010075,GO:0010014,GO:0010087,GO:0009965,GO:0008289,GO:0003677,GO:0080060,GO:0048263,GO:0005634,	K09338|1|0.0|1592|cam:101510535|homeobox-leucine zipper protein	gi|502156053|ref|XP_004510296.1|	0	PREDICTED: homeobox-leucine zipper protein ATHB-15-like isoform X1 [Cicer arietinum]
	stu-miR166a-3p	CSVX01001519.1	2.5	1.2	GO:0010075,GO:0010014,GO:0010087,GO:0009965,GO:0008289,GO:0003677,GO:0080060,GO:0048263,GO:0005634,	K09338|1|0.0|1624|cam:101510535|homeobox-leucine zipper protein	gi|502156055|ref|XP_004510297.1|	0	PREDICTED: homeobox-leucine zipper protein ATHB-15-like isoform X2 [Cicer arietinum]
	stu-miR166a-3p	CSVX01047772.1	2	1	-	-	-	-	-
	stu-miR166a-3p	CSVX01017117.1	3	1.8	GO:0016021,GO:0005634,GO:0003677,GO:0008289,	K09338|1|0.0|1482|cam:101495692|homeobox-leucine zipper protein	gi|502080067|ref|XP_004486450.1|	0	PREDICTED: homeobox-leucine zipper protein ATHB-14-like [Cicer arietinum]
	stu-miR166a-3p	CSVX01001521.1	2.5	1.2	GO:0010075,GO:0010014,GO:0010087,GO:0009965,GO:0008289,GO:0003677,GO:0080060,GO:0048263,GO:0005634,	K09338|1|0.0|1577|cam:101510535|homeobox-leucine zipper protein	gi|502156053|ref|XP_004510296.1|	0	PREDICTED: homeobox-leucine zipper protein ATHB-15-like isoform X1 [Cicer arietinum]
	stu-miR166a-3p	CSVX01060898.1	3	1.8	GO:0030154,GO:0010014,GO:0009956,GO:0008289,GO:0010051,GO:0009944,GO:0044212,GO:0005634,GO:0010089,GO:0009855,	K09338|1|0.0|1592|mtr:MTR_4g058970|homeobox-leucine zipper protein	gi|922367679|ref|XP_013456006.1|	0	class III homeodomain leucine zipper protein [Medicago truncatula]
	stu-miR166a-3p	CSVX01001522.1	2.5	1.2	GO:0010075,GO:0010014,GO:0010087,GO:0009965,GO:0008289,GO:0003677,GO:0080060,GO:0048263,GO:0005634,	K09338|1|0.0|1592|cam:101510535|homeobox-leucine zipper protein	gi|502156053|ref|XP_004510296.1|	0	PREDICTED: homeobox-leucine zipper protein ATHB-15-like isoform X1 [Cicer arietinum]
	nta-miR166e	CSVX01017116.1	3	1.8	GO:0016021,GO:0005634,GO:0003677,GO:0008289,	K09338|1|0.0|1482|cam:101495692|homeobox-leucine zipper protein	gi|502080067|ref|XP_004486450.1|	0	PREDICTED: homeobox-leucine zipper protein ATHB-14-like [Cicer arietinum]
	nta-miR166e	CSVX01001520.1	2.5	1.2	GO:0010075,GO:0010014,GO:0010087,GO:0009965,GO:0008289,GO:0003677,GO:0080060,GO:0048263,GO:0005634,	K09338|1|0.0|1592|cam:101510535|homeobox-leucine zipper protein	gi|502156053|ref|XP_004510296.1|	0	PREDICTED: homeobox-leucine zipper protein ATHB-15-like isoform X1 [Cicer arietinum]
	nta-miR166e	CSVX01001519.1	2.5	1.2	GO:0010075,GO:0010014,GO:0010087,GO:0009965,GO:0008289,GO:0003677,GO:0080060,GO:0048263,GO:0005634,	K09338|1|0.0|1624|cam:101510535|homeobox-leucine zipper protein	gi|502156055|ref|XP_004510297.1|	0	PREDICTED: homeobox-leucine zipper protein ATHB-15-like isoform X2 [Cicer arietinum]
	nta-miR166e	CSVX01047772.1	2	1	-	-	-	-	-
	nta-miR166e	CSVX01017117.1	3	1.8	GO:0016021,GO:0005634,GO:0003677,GO:0008289,	K09338|1|0.0|1482|cam:101495692|homeobox-leucine zipper protein	gi|502080067|ref|XP_004486450.1|	0	PREDICTED: homeobox-leucine zipper protein ATHB-14-like [Cicer arietinum]
	nta-miR166e	CSVX01001521.1	2.5	1.2	GO:0010075,GO:0010014,GO:0010087,GO:0009965,GO:0008289,GO:0003677,GO:0080060,GO:0048263,GO:0005634,	K09338|1|0.0|1577|cam:101510535|homeobox-leucine zipper protein	gi|502156053|ref|XP_004510296.1|	0	PREDICTED: homeobox-leucine zipper protein ATHB-15-like isoform X1 [Cicer arietinum]
	nta-miR166e	CSVX01060898.1	3	1.8	GO:0030154,GO:0010014,GO:0009956,GO:0008289,GO:0010051,GO:0009944,GO:0044212,GO:0005634,GO:0010089,GO:0009855,	K09338|1|0.0|1592|mtr:MTR_4g058970|homeobox-leucine zipper protein	gi|922367679|ref|XP_013456006.1|	0	class III homeodomain leucine zipper protein [Medicago truncatula]
	nta-miR166e	CSVX01001522.1	2.5	1.2	GO:0010075,GO:0010014,GO:0010087,GO:0009965,GO:0008289,GO:0003677,GO:0080060,GO:0048263,GO:0005634,	K09338|1|0.0|1592|cam:101510535|homeobox-leucine zipper protein	gi|502156053|ref|XP_004510296.1|	0	PREDICTED: homeobox-leucine zipper protein ATHB-15-like isoform X1 [Cicer arietinum]
	mes-miR166b	CSVX01017116.1	3	1.8	GO:0016021,GO:0005634,GO:0003677,GO:0008289,	K09338|1|0.0|1482|cam:101495692|homeobox-leucine zipper protein	gi|502080067|ref|XP_004486450.1|	0	PREDICTED: homeobox-leucine zipper protein ATHB-14-like [Cicer arietinum]
	mes-miR166b	CSVX01001520.1	2.5	1.2	GO:0010075,GO:0010014,GO:0010087,GO:0009965,GO:0008289,GO:0003677,GO:0080060,GO:0048263,GO:0005634,	K09338|1|0.0|1592|cam:101510535|homeobox-leucine zipper protein	gi|502156053|ref|XP_004510296.1|	0	PREDICTED: homeobox-leucine zipper protein ATHB-15-like isoform X1 [Cicer arietinum]
	mes-miR166b	CSVX01001519.1	2.5	1.2	GO:0010075,GO:0010014,GO:0010087,GO:0009965,GO:0008289,GO:0003677,GO:0080060,GO:0048263,GO:0005634,	K09338|1|0.0|1624|cam:101510535|homeobox-leucine zipper protein	gi|502156055|ref|XP_004510297.1|	0	PREDICTED: homeobox-leucine zipper protein ATHB-15-like isoform X2 [Cicer arietinum]
	mes-miR166b	CSVX01047772.1	2	1	-	-	-	-	-
	mes-miR166b	CSVX01017117.1	3	1.8	GO:0016021,GO:0005634,GO:0003677,GO:0008289,	K09338|1|0.0|1482|cam:101495692|homeobox-leucine zipper protein	gi|502080067|ref|XP_004486450.1|	0	PREDICTED: homeobox-leucine zipper protein ATHB-14-like [Cicer arietinum]
	mes-miR166b	CSVX01001521.1	2.5	1.2	GO:0010075,GO:0010014,GO:0010087,GO:0009965,GO:0008289,GO:0003677,GO:0080060,GO:0048263,GO:0005634,	K09338|1|0.0|1577|cam:101510535|homeobox-leucine zipper protein	gi|502156053|ref|XP_004510296.1|	0	PREDICTED: homeobox-leucine zipper protein ATHB-15-like isoform X1 [Cicer arietinum]
	mes-miR166b	CSVX01060898.1	3	1.8	GO:0030154,GO:0010014,GO:0009956,GO:0008289,GO:0010051,GO:0009944,GO:0044212,GO:0005634,GO:0010089,GO:0009855,	K09338|1|0.0|1592|mtr:MTR_4g058970|homeobox-leucine zipper protein	gi|922367679|ref|XP_013456006.1|	0	class III homeodomain leucine zipper protein [Medicago truncatula]
	mes-miR166b	CSVX01001522.1	2.5	1.2	GO:0010075,GO:0010014,GO:0010087,GO:0009965,GO:0008289,GO:0003677,GO:0080060,GO:0048263,GO:0005634,	K09338|1|0.0|1592|cam:101510535|homeobox-leucine zipper protein	gi|502156053|ref|XP_004510296.1|	0	PREDICTED: homeobox-leucine zipper protein ATHB-15-like isoform X1 [Cicer arietinum]
	aqc-miR166b	CSVX01017116.1	3	1.8	GO:0016021,GO:0005634,GO:0003677,GO:0008289,	K09338|1|0.0|1482|cam:101495692|homeobox-leucine zipper protein	gi|502080067|ref|XP_004486450.1|	0	PREDICTED: homeobox-leucine zipper protein ATHB-14-like [Cicer arietinum]
	aqc-miR166b	CSVX01001520.1	2.5	1.2	GO:0010075,GO:0010014,GO:0010087,GO:0009965,GO:0008289,GO:0003677,GO:0080060,GO:0048263,GO:0005634,	K09338|1|0.0|1592|cam:101510535|homeobox-leucine zipper protein	gi|502156053|ref|XP_004510296.1|	0	PREDICTED: homeobox-leucine zipper protein ATHB-15-like isoform X1 [Cicer arietinum]
	aqc-miR166b	CSVX01001519.1	2.5	1.2	GO:0010075,GO:0010014,GO:0010087,GO:0009965,GO:0008289,GO:0003677,GO:0080060,GO:0048263,GO:0005634,	K09338|1|0.0|1624|cam:101510535|homeobox-leucine zipper protein	gi|502156055|ref|XP_004510297.1|	0	PREDICTED: homeobox-leucine zipper protein ATHB-15-like isoform X2 [Cicer arietinum]
	aqc-miR166b	CSVX01047772.1	2	1	-	-	-	-	-
	aqc-miR166b	CSVX01017117.1	3	1.8	GO:0016021,GO:0005634,GO:0003677,GO:0008289,	K09338|1|0.0|1482|cam:101495692|homeobox-leucine zipper protein	gi|502080067|ref|XP_004486450.1|	0	PREDICTED: homeobox-leucine zipper protein ATHB-14-like [Cicer arietinum]
	aqc-miR166b	CSVX01001521.1	2.5	1.2	GO:0010075,GO:0010014,GO:0010087,GO:0009965,GO:0008289,GO:0003677,GO:0080060,GO:0048263,GO:0005634,	K09338|1|0.0|1577|cam:101510535|homeobox-leucine zipper protein	gi|502156053|ref|XP_004510296.1|	0	PREDICTED: homeobox-leucine zipper protein ATHB-15-like isoform X1 [Cicer arietinum]
	aqc-miR166b	CSVX01060898.1	3	1.8	GO:0030154,GO:0010014,GO:0009956,GO:0008289,GO:0010051,GO:0009944,GO:0044212,GO:0005634,GO:0010089,GO:0009855,	K09338|1|0.0|1592|mtr:MTR_4g058970|homeobox-leucine zipper protein	gi|922367679|ref|XP_013456006.1|	0	class III homeodomain leucine zipper protein [Medicago truncatula]
	aqc-miR166b	CSVX01001522.1	2.5	1.2	GO:0010075,GO:0010014,GO:0010087,GO:0009965,GO:0008289,GO:0003677,GO:0080060,GO:0048263,GO:0005634,	K09338|1|0.0|1592|cam:101510535|homeobox-leucine zipper protein	gi|502156053|ref|XP_004510296.1|	0	PREDICTED: homeobox-leucine zipper protein ATHB-15-like isoform X1 [Cicer arietinum]
	mes-miR166d	CSVX01017116.1	3	1.8	GO:0016021,GO:0005634,GO:0003677,GO:0008289,	K09338|1|0.0|1482|cam:101495692|homeobox-leucine zipper protein	gi|502080067|ref|XP_004486450.1|	0	PREDICTED: homeobox-leucine zipper protein ATHB-14-like [Cicer arietinum]
	mes-miR166d	CSVX01001520.1	2.5	1.2	GO:0010075,GO:0010014,GO:0010087,GO:0009965,GO:0008289,GO:0003677,GO:0080060,GO:0048263,GO:0005634,	K09338|1|0.0|1592|cam:101510535|homeobox-leucine zipper protein	gi|502156053|ref|XP_004510296.1|	0	PREDICTED: homeobox-leucine zipper protein ATHB-15-like isoform X1 [Cicer arietinum]
	mes-miR166d	CSVX01001519.1	2.5	1.2	GO:0010075,GO:0010014,GO:0010087,GO:0009965,GO:0008289,GO:0003677,GO:0080060,GO:0048263,GO:0005634,	K09338|1|0.0|1624|cam:101510535|homeobox-leucine zipper protein	gi|502156055|ref|XP_004510297.1|	0	PREDICTED: homeobox-leucine zipper protein ATHB-15-like isoform X2 [Cicer arietinum]
	mes-miR166d	CSVX01047772.1	2	1	-	-	-	-	-
	mes-miR166d	CSVX01017117.1	3	1.8	GO:0016021,GO:0005634,GO:0003677,GO:0008289,	K09338|1|0.0|1482|cam:101495692|homeobox-leucine zipper protein	gi|502080067|ref|XP_004486450.1|	0	PREDICTED: homeobox-leucine zipper protein ATHB-14-like [Cicer arietinum]
	mes-miR166d	CSVX01060898.1	3	1.8	GO:0030154,GO:0010014,GO:0009956,GO:0008289,GO:0010051,GO:0009944,GO:0044212,GO:0005634,GO:0010089,GO:0009855,	K09338|1|0.0|1592|mtr:MTR_4g058970|homeobox-leucine zipper protein	gi|922367679|ref|XP_013456006.1|	0	class III homeodomain leucine zipper protein [Medicago truncatula]
	mes-miR166d	CSVX01001522.1	2.5	1.2	GO:0010075,GO:0010014,GO:0010087,GO:0009965,GO:0008289,GO:0003677,GO:0080060,GO:0048263,GO:0005634,	K09338|1|0.0|1592|cam:101510535|homeobox-leucine zipper protein	gi|502156053|ref|XP_004510296.1|	0	PREDICTED: homeobox-leucine zipper protein ATHB-15-like isoform X1 [Cicer arietinum]
	ppe-miR166e	CSVX01017116.1	3	1.8	GO:0016021,GO:0005634,GO:0003677,GO:0008289,	K09338|1|0.0|1482|cam:101495692|homeobox-leucine zipper protein	gi|502080067|ref|XP_004486450.1|	0	PREDICTED: homeobox-leucine zipper protein ATHB-14-like [Cicer arietinum]
	ppe-miR166e	CSVX01001520.1	2.5	1.2	GO:0010075,GO:0010014,GO:0010087,GO:0009965,GO:0008289,GO:0003677,GO:0080060,GO:0048263,GO:0005634,	K09338|1|0.0|1592|cam:101510535|homeobox-leucine zipper protein	gi|502156053|ref|XP_004510296.1|	0	PREDICTED: homeobox-leucine zipper protein ATHB-15-like isoform X1 [Cicer arietinum]
	ppe-miR166e	CSVX01001519.1	2.5	1.2	GO:0010075,GO:0010014,GO:0010087,GO:0009965,GO:0008289,GO:0003677,GO:0080060,GO:0048263,GO:0005634,	K09338|1|0.0|1624|cam:101510535|homeobox-leucine zipper protein	gi|502156055|ref|XP_004510297.1|	0	PREDICTED: homeobox-leucine zipper protein ATHB-15-like isoform X2 [Cicer arietinum]
	ppe-miR166e	CSVX01047772.1	2	1	-	-	-	-	-
	ppe-miR166e	CSVX01017117.1	3	1.8	GO:0016021,GO:0005634,GO:0003677,GO:0008289,	K09338|1|0.0|1482|cam:101495692|homeobox-leucine zipper protein	gi|502080067|ref|XP_004486450.1|	0	PREDICTED: homeobox-leucine zipper protein ATHB-14-like [Cicer arietinum]
	ppe-miR166e	CSVX01001521.1	2.5	1.2	GO:0010075,GO:0010014,GO:0010087,GO:0009965,GO:0008289,GO:0003677,GO:0080060,GO:0048263,GO:0005634,	K09338|1|0.0|1577|cam:101510535|homeobox-leucine zipper protein	gi|502156053|ref|XP_004510296.1|	0	PREDICTED: homeobox-leucine zipper protein ATHB-15-like isoform X1 [Cicer arietinum]
	ppe-miR166e	CSVX01060898.1	3	1.8	GO:0030154,GO:0010014,GO:0009956,GO:0008289,GO:0010051,GO:0009944,GO:0044212,GO:0005634,GO:0010089,GO:0009855,	K09338|1|0.0|1592|mtr:MTR_4g058970|homeobox-leucine zipper protein	gi|922367679|ref|XP_013456006.1|	0	class III homeodomain leucine zipper protein [Medicago truncatula]
	ppe-miR166e	CSVX01001522.1	2.5	1.2	GO:0010075,GO:0010014,GO:0010087,GO:0009965,GO:0008289,GO:0003677,GO:0080060,GO:0048263,GO:0005634,	K09338|1|0.0|1592|cam:101510535|homeobox-leucine zipper protein	gi|502156053|ref|XP_004510296.1|	0	PREDICTED: homeobox-leucine zipper protein ATHB-15-like isoform X1 [Cicer arietinum]
	mdm-miR166b	CSVX01017116.1	3	1.8	GO:0016021,GO:0005634,GO:0003677,GO:0008289,	K09338|1|0.0|1482|cam:101495692|homeobox-leucine zipper protein	gi|502080067|ref|XP_004486450.1|	0	PREDICTED: homeobox-leucine zipper protein ATHB-14-like [Cicer arietinum]
	mdm-miR166b	CSVX01001520.1	2.5	1.2	GO:0010075,GO:0010014,GO:0010087,GO:0009965,GO:0008289,GO:0003677,GO:0080060,GO:0048263,GO:0005634,	K09338|1|0.0|1592|cam:101510535|homeobox-leucine zipper protein	gi|502156053|ref|XP_004510296.1|	0	PREDICTED: homeobox-leucine zipper protein ATHB-15-like isoform X1 [Cicer arietinum]
	mdm-miR166b	CSVX01001519.1	2.5	1.2	GO:0010075,GO:0010014,GO:0010087,GO:0009965,GO:0008289,GO:0003677,GO:0080060,GO:0048263,GO:0005634,	K09338|1|0.0|1624|cam:101510535|homeobox-leucine zipper protein	gi|502156055|ref|XP_004510297.1|	0	PREDICTED: homeobox-leucine zipper protein ATHB-15-like isoform X2 [Cicer arietinum]
	mdm-miR166b	CSVX01047772.1	2	1	-	-	-	-	-
	mdm-miR166b	CSVX01017117.1	3	1.8	GO:0016021,GO:0005634,GO:0003677,GO:0008289,	K09338|1|0.0|1482|cam:101495692|homeobox-leucine zipper protein	gi|502080067|ref|XP_004486450.1|	0	PREDICTED: homeobox-leucine zipper protein ATHB-14-like [Cicer arietinum]
	mdm-miR166b	CSVX01001521.1	2.5	1.2	GO:0010075,GO:0010014,GO:0010087,GO:0009965,GO:0008289,GO:0003677,GO:0080060,GO:0048263,GO:0005634,	K09338|1|0.0|1577|cam:101510535|homeobox-leucine zipper protein	gi|502156053|ref|XP_004510296.1|	0	PREDICTED: homeobox-leucine zipper protein ATHB-15-like isoform X1 [Cicer arietinum]
	mdm-miR166b	CSVX01060898.1	3	1.8	GO:0030154,GO:0010014,GO:0009956,GO:0008289,GO:0010051,GO:0009944,GO:0044212,GO:0005634,GO:0010089,GO:0009855,	K09338|1|0.0|1592|mtr:MTR_4g058970|homeobox-leucine zipper protein	gi|922367679|ref|XP_013456006.1|	0	class III homeodomain leucine zipper protein [Medicago truncatula]
	mdm-miR166b	CSVX01001522.1	2.5	1.2	GO:0010075,GO:0010014,GO:0010087,GO:0009965,GO:0008289,GO:0003677,GO:0080060,GO:0048263,GO:0005634,	K09338|1|0.0|1592|cam:101510535|homeobox-leucine zipper protein	gi|502156053|ref|XP_004510296.1|	0	PREDICTED: homeobox-leucine zipper protein ATHB-15-like isoform X1 [Cicer arietinum]
	aly-miR166h-3p	CSVX01017116.1	3	1.8	GO:0016021,GO:0005634,GO:0003677,GO:0008289,	K09338|1|0.0|1482|cam:101495692|homeobox-leucine zipper protein	gi|502080067|ref|XP_004486450.1|	0	PREDICTED: homeobox-leucine zipper protein ATHB-14-like [Cicer arietinum]
	aly-miR166h-3p	CSVX01001520.1	2.5	1.2	GO:0010075,GO:0010014,GO:0010087,GO:0009965,GO:0008289,GO:0003677,GO:0080060,GO:0048263,GO:0005634,	K09338|1|0.0|1592|cam:101510535|homeobox-leucine zipper protein	gi|502156053|ref|XP_004510296.1|	0	PREDICTED: homeobox-leucine zipper protein ATHB-15-like isoform X1 [Cicer arietinum]
	aly-miR166h-3p	CSVX01001519.1	2.5	1.2	GO:0010075,GO:0010014,GO:0010087,GO:0009965,GO:0008289,GO:0003677,GO:0080060,GO:0048263,GO:0005634,	K09338|1|0.0|1624|cam:101510535|homeobox-leucine zipper protein	gi|502156055|ref|XP_004510297.1|	0	PREDICTED: homeobox-leucine zipper protein ATHB-15-like isoform X2 [Cicer arietinum]
	aly-miR166h-3p	CSVX01047772.1	2	1	-	-	-	-	-
	aly-miR166h-3p	CSVX01017117.1	3	1.8	GO:0016021,GO:0005634,GO:0003677,GO:0008289,	K09338|1|0.0|1482|cam:101495692|homeobox-leucine zipper protein	gi|502080067|ref|XP_004486450.1|	0	PREDICTED: homeobox-leucine zipper protein ATHB-14-like [Cicer arietinum]
	aly-miR166h-3p	CSVX01001521.1	2.5	1.2	GO:0010075,GO:0010014,GO:0010087,GO:0009965,GO:0008289,GO:0003677,GO:0080060,GO:0048263,GO:0005634,	K09338|1|0.0|1577|cam:101510535|homeobox-leucine zipper protein	gi|502156053|ref|XP_004510296.1|	0	PREDICTED: homeobox-leucine zipper protein ATHB-15-like isoform X1 [Cicer arietinum]
	aly-miR166h-3p	CSVX01060898.1	3	1.8	GO:0030154,GO:0010014,GO:0009956,GO:0008289,GO:0010051,GO:0009944,GO:0044212,GO:0005634,GO:0010089,GO:0009855,	K09338|1|0.0|1592|mtr:MTR_4g058970|homeobox-leucine zipper protein	gi|922367679|ref|XP_013456006.1|	0	class III homeodomain leucine zipper protein [Medicago truncatula]
	aly-miR166h-3p	CSVX01001522.1	2.5	1.2	GO:0010075,GO:0010014,GO:0010087,GO:0009965,GO:0008289,GO:0003677,GO:0080060,GO:0048263,GO:0005634,	K09338|1|0.0|1592|cam:101510535|homeobox-leucine zipper protein	gi|502156053|ref|XP_004510296.1|	0	PREDICTED: homeobox-leucine zipper protein ATHB-15-like isoform X1 [Cicer arietinum]
	tcc-miR166d	CSVX01017116.1	3	1.8	GO:0016021,GO:0005634,GO:0003677,GO:0008289,	K09338|1|0.0|1482|cam:101495692|homeobox-leucine zipper protein	gi|502080067|ref|XP_004486450.1|	0	PREDICTED: homeobox-leucine zipper protein ATHB-14-like [Cicer arietinum]
	tcc-miR166d	CSVX01001520.1	2.5	1.2	GO:0010075,GO:0010014,GO:0010087,GO:0009965,GO:0008289,GO:0003677,GO:0080060,GO:0048263,GO:0005634,	K09338|1|0.0|1592|cam:101510535|homeobox-leucine zipper protein	gi|502156053|ref|XP_004510296.1|	0	PREDICTED: homeobox-leucine zipper protein ATHB-15-like isoform X1 [Cicer arietinum]
	tcc-miR166d	CSVX01001519.1	2.5	1.2	GO:0010075,GO:0010014,GO:0010087,GO:0009965,GO:0008289,GO:0003677,GO:0080060,GO:0048263,GO:0005634,	K09338|1|0.0|1624|cam:101510535|homeobox-leucine zipper protein	gi|502156055|ref|XP_004510297.1|	0	PREDICTED: homeobox-leucine zipper protein ATHB-15-like isoform X2 [Cicer arietinum]
	tcc-miR166d	CSVX01047772.1	2	1	-	-	-	-	-
	tcc-miR166d	CSVX01017117.1	3	1.8	GO:0016021,GO:0005634,GO:0003677,GO:0008289,	K09338|1|0.0|1482|cam:101495692|homeobox-leucine zipper protein	gi|502080067|ref|XP_004486450.1|	0	PREDICTED: homeobox-leucine zipper protein ATHB-14-like [Cicer arietinum]
	tcc-miR166d	CSVX01001521.1	2.5	1.2	GO:0010075,GO:0010014,GO:0010087,GO:0009965,GO:0008289,GO:0003677,GO:0080060,GO:0048263,GO:0005634,	K09338|1|0.0|1577|cam:101510535|homeobox-leucine zipper protein	gi|502156053|ref|XP_004510296.1|	0	PREDICTED: homeobox-leucine zipper protein ATHB-15-like isoform X1 [Cicer arietinum]
	tcc-miR166d	CSVX01060898.1	3	1.8	GO:0030154,GO:0010014,GO:0009956,GO:0008289,GO:0010051,GO:0009944,GO:0044212,GO:0005634,GO:0010089,GO:0009855,	K09338|1|0.0|1592|mtr:MTR_4g058970|homeobox-leucine zipper protein	gi|922367679|ref|XP_013456006.1|	0	class III homeodomain leucine zipper protein [Medicago truncatula]
	tcc-miR166d	CSVX01001522.1	2.5	1.2	GO:0010075,GO:0010014,GO:0010087,GO:0009965,GO:0008289,GO:0003677,GO:0080060,GO:0048263,GO:0005634,	K09338|1|0.0|1592|cam:101510535|homeobox-leucine zipper protein	gi|502156053|ref|XP_004510296.1|	0	PREDICTED: homeobox-leucine zipper protein ATHB-15-like isoform X1 [Cicer arietinum]
	mtr-miR166g-3p	CSVX01017116.1	3	1.8	GO:0016021,GO:0005634,GO:0003677,GO:0008289,	K09338|1|0.0|1482|cam:101495692|homeobox-leucine zipper protein	gi|502080067|ref|XP_004486450.1|	0	PREDICTED: homeobox-leucine zipper protein ATHB-14-like [Cicer arietinum]
	mtr-miR166g-3p	CSVX01001520.1	2.5	1.2	GO:0010075,GO:0010014,GO:0010087,GO:0009965,GO:0008289,GO:0003677,GO:0080060,GO:0048263,GO:0005634,	K09338|1|0.0|1592|cam:101510535|homeobox-leucine zipper protein	gi|502156053|ref|XP_004510296.1|	0	PREDICTED: homeobox-leucine zipper protein ATHB-15-like isoform X1 [Cicer arietinum]
	mtr-miR166g-3p	CSVX01001519.1	2.5	1.2	GO:0010075,GO:0010014,GO:0010087,GO:0009965,GO:0008289,GO:0003677,GO:0080060,GO:0048263,GO:0005634,	K09338|1|0.0|1624|cam:101510535|homeobox-leucine zipper protein	gi|502156055|ref|XP_004510297.1|	0	PREDICTED: homeobox-leucine zipper protein ATHB-15-like isoform X2 [Cicer arietinum]
	mtr-miR166g-3p	CSVX01047772.1	2	1	-	-	-	-	-
	mtr-miR166g-3p	CSVX01017117.1	3	1.8	GO:0016021,GO:0005634,GO:0003677,GO:0008289,	K09338|1|0.0|1482|cam:101495692|homeobox-leucine zipper protein	gi|502080067|ref|XP_004486450.1|	0	PREDICTED: homeobox-leucine zipper protein ATHB-14-like [Cicer arietinum]
	mtr-miR166g-3p	CSVX01001521.1	2.5	1.2	GO:0010075,GO:0010014,GO:0010087,GO:0009965,GO:0008289,GO:0003677,GO:0080060,GO:0048263,GO:0005634,	K09338|1|0.0|1577|cam:101510535|homeobox-leucine zipper protein	gi|502156053|ref|XP_004510296.1|	0	PREDICTED: homeobox-leucine zipper protein ATHB-15-like isoform X1 [Cicer arietinum]
	mtr-miR166g-3p	CSVX01060898.1	3	1.8	GO:0030154,GO:0010014,GO:0009956,GO:0008289,GO:0010051,GO:0009944,GO:0044212,GO:0005634,GO:0010089,GO:0009855,	K09338|1|0.0|1592|mtr:MTR_4g058970|homeobox-leucine zipper protein	gi|922367679|ref|XP_013456006.1|	0	class III homeodomain leucine zipper protein [Medicago truncatula]
	mtr-miR166g-3p	CSVX01001522.1	2.5	1.2	GO:0010075,GO:0010014,GO:0010087,GO:0009965,GO:0008289,GO:0003677,GO:0080060,GO:0048263,GO:0005634,	K09338|1|0.0|1592|cam:101510535|homeobox-leucine zipper protein	gi|502156053|ref|XP_004510296.1|	0	PREDICTED: homeobox-leucine zipper protein ATHB-15-like isoform X1 [Cicer arietinum]
	mes-miR166a	CSVX01017116.1	3	1.8	GO:0016021,GO:0005634,GO:0003677,GO:0008289,	K09338|1|0.0|1482|cam:101495692|homeobox-leucine zipper protein	gi|502080067|ref|XP_004486450.1|	0	PREDICTED: homeobox-leucine zipper protein ATHB-14-like [Cicer arietinum]
	mes-miR166a	CSVX01001520.1	2.5	1.2	GO:0010075,GO:0010014,GO:0010087,GO:0009965,GO:0008289,GO:0003677,GO:0080060,GO:0048263,GO:0005634,	K09338|1|0.0|1592|cam:101510535|homeobox-leucine zipper protein	gi|502156053|ref|XP_004510296.1|	0	PREDICTED: homeobox-leucine zipper protein ATHB-15-like isoform X1 [Cicer arietinum]
	mes-miR166a	CSVX01001519.1	2.5	1.2	GO:0010075,GO:0010014,GO:0010087,GO:0009965,GO:0008289,GO:0003677,GO:0080060,GO:0048263,GO:0005634,	K09338|1|0.0|1624|cam:101510535|homeobox-leucine zipper protein	gi|502156055|ref|XP_004510297.1|	0	PREDICTED: homeobox-leucine zipper protein ATHB-15-like isoform X2 [Cicer arietinum]
	mes-miR166a	CSVX01047772.1	2	1	-	-	-	-	-
	mes-miR166a	CSVX01017117.1	3	1.8	GO:0016021,GO:0005634,GO:0003677,GO:0008289,	K09338|1|0.0|1482|cam:101495692|homeobox-leucine zipper protein	gi|502080067|ref|XP_004486450.1|	0	PREDICTED: homeobox-leucine zipper protein ATHB-14-like [Cicer arietinum]
	mes-miR166a	CSVX01001521.1	2.5	1.2	GO:0010075,GO:0010014,GO:0010087,GO:0009965,GO:0008289,GO:0003677,GO:0080060,GO:0048263,GO:0005634,	K09338|1|0.0|1577|cam:101510535|homeobox-leucine zipper protein	gi|502156053|ref|XP_004510296.1|	0	PREDICTED: homeobox-leucine zipper protein ATHB-15-like isoform X1 [Cicer arietinum]
	mes-miR166a	CSVX01060898.1	3	1.8	GO:0030154,GO:0010014,GO:0009956,GO:0008289,GO:0010051,GO:0009944,GO:0044212,GO:0005634,GO:0010089,GO:0009855,	K09338|1|0.0|1592|mtr:MTR_4g058970|homeobox-leucine zipper protein	gi|922367679|ref|XP_013456006.1|	0	class III homeodomain leucine zipper protein [Medicago truncatula]
	mes-miR166a	CSVX01001522.1	2.5	1.2	GO:0010075,GO:0010014,GO:0010087,GO:0009965,GO:0008289,GO:0003677,GO:0080060,GO:0048263,GO:0005634,	K09338|1|0.0|1592|cam:101510535|homeobox-leucine zipper protein	gi|502156053|ref|XP_004510296.1|	0	PREDICTED: homeobox-leucine zipper protein ATHB-15-like isoform X1 [Cicer arietinum]
	gma-miR166h-3p	CSVX01001519.1	4	2	GO:0010075,GO:0010014,GO:0010087,GO:0009965,GO:0008289,GO:0003677,GO:0080060,GO:0048263,GO:0005634,	K09338|1|0.0|1624|cam:101510535|homeobox-leucine zipper protein	gi|502156055|ref|XP_004510297.1|	0	PREDICTED: homeobox-leucine zipper protein ATHB-15-like isoform X2 [Cicer arietinum]
	gma-miR166h-3p	CSVX01017117.1	NA	2.2	GO:0016021,GO:0005634,GO:0003677,GO:0008289,	K09338|1|0.0|1482|cam:101495692|homeobox-leucine zipper protein	gi|502080067|ref|XP_004486450.1|	0	PREDICTED: homeobox-leucine zipper protein ATHB-14-like [Cicer arietinum]
	gma-miR166h-3p	CSVX01005976.1	NA	2.5	-	-	-	-	-
	gma-miR166h-3p	CSVX01005977.1	NA	2.5	-	-	-	-	-
	gma-miR166h-3p	CSVX01001522.1	4	2	GO:0010075,GO:0010014,GO:0010087,GO:0009965,GO:0008289,GO:0003677,GO:0080060,GO:0048263,GO:0005634,	K09338|1|0.0|1592|cam:101510535|homeobox-leucine zipper protein	gi|502156053|ref|XP_004510296.1|	0	PREDICTED: homeobox-leucine zipper protein ATHB-15-like isoform X1 [Cicer arietinum]
	gma-miR166h-3p	CSVX01001520.1	4	2	GO:0010075,GO:0010014,GO:0010087,GO:0009965,GO:0008289,GO:0003677,GO:0080060,GO:0048263,GO:0005634,	K09338|1|0.0|1592|cam:101510535|homeobox-leucine zipper protein	gi|502156053|ref|XP_004510296.1|	0	PREDICTED: homeobox-leucine zipper protein ATHB-15-like isoform X1 [Cicer arietinum]
	gma-miR166h-3p	CSVX01017116.1	NA	2.2	GO:0016021,GO:0005634,GO:0003677,GO:0008289,	K09338|1|0.0|1482|cam:101495692|homeobox-leucine zipper protein	gi|502080067|ref|XP_004486450.1|	0	PREDICTED: homeobox-leucine zipper protein ATHB-14-like [Cicer arietinum]
	gma-miR166h-3p	CSVX01047772.1	0	0	-	-	-	-	-
	gma-miR166h-3p	CSVX01001521.1	4	2	GO:0010075,GO:0010014,GO:0010087,GO:0009965,GO:0008289,GO:0003677,GO:0080060,GO:0048263,GO:0005634,	K09338|1|0.0|1577|cam:101510535|homeobox-leucine zipper protein	gi|502156053|ref|XP_004510296.1|	0	PREDICTED: homeobox-leucine zipper protein ATHB-15-like isoform X1 [Cicer arietinum]
	gma-miR166h-3p	CSVX01060898.1	NA	2.2	GO:0030154,GO:0010014,GO:0009956,GO:0008289,GO:0010051,GO:0009944,GO:0044212,GO:0005634,GO:0010089,GO:0009855,	K09338|1|0.0|1592|mtr:MTR_4g058970|homeobox-leucine zipper protein	gi|922367679|ref|XP_013456006.1|	0	class III homeodomain leucine zipper protein [Medicago truncatula]
	vvi-miR166g	CSVX01017116.1	3	1.8	GO:0016021,GO:0005634,GO:0003677,GO:0008289,	K09338|1|0.0|1482|cam:101495692|homeobox-leucine zipper protein	gi|502080067|ref|XP_004486450.1|	0	PREDICTED: homeobox-leucine zipper protein ATHB-14-like [Cicer arietinum]
	vvi-miR166g	CSVX01001520.1	2.5	1.2	GO:0010075,GO:0010014,GO:0010087,GO:0009965,GO:0008289,GO:0003677,GO:0080060,GO:0048263,GO:0005634,	K09338|1|0.0|1592|cam:101510535|homeobox-leucine zipper protein	gi|502156053|ref|XP_004510296.1|	0	PREDICTED: homeobox-leucine zipper protein ATHB-15-like isoform X1 [Cicer arietinum]
	vvi-miR166g	CSVX01001519.1	2.5	1.2	GO:0010075,GO:0010014,GO:0010087,GO:0009965,GO:0008289,GO:0003677,GO:0080060,GO:0048263,GO:0005634,	K09338|1|0.0|1624|cam:101510535|homeobox-leucine zipper protein	gi|502156055|ref|XP_004510297.1|	0	PREDICTED: homeobox-leucine zipper protein ATHB-15-like isoform X2 [Cicer arietinum]
	vvi-miR166g	CSVX01047772.1	2	1	-	-	-	-	-
	vvi-miR166g	CSVX01017117.1	3	1.8	GO:0016021,GO:0005634,GO:0003677,GO:0008289,	K09338|1|0.0|1482|cam:101495692|homeobox-leucine zipper protein	gi|502080067|ref|XP_004486450.1|	0	PREDICTED: homeobox-leucine zipper protein ATHB-14-like [Cicer arietinum]
	vvi-miR166g	CSVX01001521.1	2.5	1.2	GO:0010075,GO:0010014,GO:0010087,GO:0009965,GO:0008289,GO:0003677,GO:0080060,GO:0048263,GO:0005634,	K09338|1|0.0|1577|cam:101510535|homeobox-leucine zipper protein	gi|502156053|ref|XP_004510296.1|	0	PREDICTED: homeobox-leucine zipper protein ATHB-15-like isoform X1 [Cicer arietinum]
	vvi-miR166g	CSVX01060898.1	3	1.8	GO:0030154,GO:0010014,GO:0009956,GO:0008289,GO:0010051,GO:0009944,GO:0044212,GO:0005634,GO:0010089,GO:0009855,	K09338|1|0.0|1592|mtr:MTR_4g058970|homeobox-leucine zipper protein	gi|922367679|ref|XP_013456006.1|	0	class III homeodomain leucine zipper protein [Medicago truncatula]
	vvi-miR166g	CSVX01001522.1	2.5	1.2	GO:0010075,GO:0010014,GO:0010087,GO:0009965,GO:0008289,GO:0003677,GO:0080060,GO:0048263,GO:0005634,	K09338|1|0.0|1592|cam:101510535|homeobox-leucine zipper protein	gi|502156053|ref|XP_004510296.1|	0	PREDICTED: homeobox-leucine zipper protein ATHB-15-like isoform X1 [Cicer arietinum]
	ssl-miR166b	CSVX01017116.1	3	1.8	GO:0016021,GO:0005634,GO:0003677,GO:0008289,	K09338|1|0.0|1482|cam:101495692|homeobox-leucine zipper protein	gi|502080067|ref|XP_004486450.1|	0	PREDICTED: homeobox-leucine zipper protein ATHB-14-like [Cicer arietinum]
	ssl-miR166b	CSVX01001520.1	2.5	1.2	GO:0010075,GO:0010014,GO:0010087,GO:0009965,GO:0008289,GO:0003677,GO:0080060,GO:0048263,GO:0005634,	K09338|1|0.0|1592|cam:101510535|homeobox-leucine zipper protein	gi|502156053|ref|XP_004510296.1|	0	PREDICTED: homeobox-leucine zipper protein ATHB-15-like isoform X1 [Cicer arietinum]
	ssl-miR166b	CSVX01001519.1	2.5	1.2	GO:0010075,GO:0010014,GO:0010087,GO:0009965,GO:0008289,GO:0003677,GO:0080060,GO:0048263,GO:0005634,	K09338|1|0.0|1624|cam:101510535|homeobox-leucine zipper protein	gi|502156055|ref|XP_004510297.1|	0	PREDICTED: homeobox-leucine zipper protein ATHB-15-like isoform X2 [Cicer arietinum]
	ssl-miR166b	CSVX01047772.1	2	1	-	-	-	-	-
	ssl-miR166b	CSVX01017117.1	3	1.8	GO:0016021,GO:0005634,GO:0003677,GO:0008289,	K09338|1|0.0|1482|cam:101495692|homeobox-leucine zipper protein	gi|502080067|ref|XP_004486450.1|	0	PREDICTED: homeobox-leucine zipper protein ATHB-14-like [Cicer arietinum]
	ssl-miR166b	CSVX01001521.1	2.5	1.2	GO:0010075,GO:0010014,GO:0010087,GO:0009965,GO:0008289,GO:0003677,GO:0080060,GO:0048263,GO:0005634,	K09338|1|0.0|1577|cam:101510535|homeobox-leucine zipper protein	gi|502156053|ref|XP_004510296.1|	0	PREDICTED: homeobox-leucine zipper protein ATHB-15-like isoform X1 [Cicer arietinum]
	ssl-miR166b	CSVX01060898.1	3	1.8	GO:0030154,GO:0010014,GO:0009956,GO:0008289,GO:0010051,GO:0009944,GO:0044212,GO:0005634,GO:0010089,GO:0009855,	K09338|1|0.0|1592|mtr:MTR_4g058970|homeobox-leucine zipper protein	gi|922367679|ref|XP_013456006.1|	0	class III homeodomain leucine zipper protein [Medicago truncatula]
	ssl-miR166b	CSVX01001522.1	2.5	1.2	GO:0010075,GO:0010014,GO:0010087,GO:0009965,GO:0008289,GO:0003677,GO:0080060,GO:0048263,GO:0005634,	K09338|1|0.0|1592|cam:101510535|homeobox-leucine zipper protein	gi|502156053|ref|XP_004510296.1|	0	PREDICTED: homeobox-leucine zipper protein ATHB-15-like isoform X1 [Cicer arietinum]
	tcc-miR166a	CSVX01017116.1	3	1.8	GO:0016021,GO:0005634,GO:0003677,GO:0008289,	K09338|1|0.0|1482|cam:101495692|homeobox-leucine zipper protein	gi|502080067|ref|XP_004486450.1|	0	PREDICTED: homeobox-leucine zipper protein ATHB-14-like [Cicer arietinum]
	tcc-miR166a	CSVX01001520.1	2.5	1.2	GO:0010075,GO:0010014,GO:0010087,GO:0009965,GO:0008289,GO:0003677,GO:0080060,GO:0048263,GO:0005634,	K09338|1|0.0|1592|cam:101510535|homeobox-leucine zipper protein	gi|502156053|ref|XP_004510296.1|	0	PREDICTED: homeobox-leucine zipper protein ATHB-15-like isoform X1 [Cicer arietinum]
	tcc-miR166a	CSVX01001519.1	2.5	1.2	GO:0010075,GO:0010014,GO:0010087,GO:0009965,GO:0008289,GO:0003677,GO:0080060,GO:0048263,GO:0005634,	K09338|1|0.0|1624|cam:101510535|homeobox-leucine zipper protein	gi|502156055|ref|XP_004510297.1|	0	PREDICTED: homeobox-leucine zipper protein ATHB-15-like isoform X2 [Cicer arietinum]
	tcc-miR166a	CSVX01047772.1	2	1	-	-	-	-	-
	tcc-miR166a	CSVX01017117.1	3	1.8	GO:0016021,GO:0005634,GO:0003677,GO:0008289,	K09338|1|0.0|1482|cam:101495692|homeobox-leucine zipper protein	gi|502080067|ref|XP_004486450.1|	0	PREDICTED: homeobox-leucine zipper protein ATHB-14-like [Cicer arietinum]
	tcc-miR166a	CSVX01001521.1	2.5	1.2	GO:0010075,GO:0010014,GO:0010087,GO:0009965,GO:0008289,GO:0003677,GO:0080060,GO:0048263,GO:0005634,	K09338|1|0.0|1577|cam:101510535|homeobox-leucine zipper protein	gi|502156053|ref|XP_004510296.1|	0	PREDICTED: homeobox-leucine zipper protein ATHB-15-like isoform X1 [Cicer arietinum]
	tcc-miR166a	CSVX01060898.1	3	1.8	GO:0030154,GO:0010014,GO:0009956,GO:0008289,GO:0010051,GO:0009944,GO:0044212,GO:0005634,GO:0010089,GO:0009855,	K09338|1|0.0|1592|mtr:MTR_4g058970|homeobox-leucine zipper protein	gi|922367679|ref|XP_013456006.1|	0	class III homeodomain leucine zipper protein [Medicago truncatula]
	tcc-miR166a	CSVX01001522.1	2.5	1.2	GO:0010075,GO:0010014,GO:0010087,GO:0009965,GO:0008289,GO:0003677,GO:0080060,GO:0048263,GO:0005634,	K09338|1|0.0|1592|cam:101510535|homeobox-leucine zipper protein	gi|502156053|ref|XP_004510296.1|	0	PREDICTED: homeobox-leucine zipper protein ATHB-15-like isoform X1 [Cicer arietinum]
	aly-miR166e-3p	CSVX01017116.1	3	1.8	GO:0016021,GO:0005634,GO:0003677,GO:0008289,	K09338|1|0.0|1482|cam:101495692|homeobox-leucine zipper protein	gi|502080067|ref|XP_004486450.1|	0	PREDICTED: homeobox-leucine zipper protein ATHB-14-like [Cicer arietinum]
	aly-miR166e-3p	CSVX01001520.1	2.5	1.2	GO:0010075,GO:0010014,GO:0010087,GO:0009965,GO:0008289,GO:0003677,GO:0080060,GO:0048263,GO:0005634,	K09338|1|0.0|1592|cam:101510535|homeobox-leucine zipper protein	gi|502156053|ref|XP_004510296.1|	0	PREDICTED: homeobox-leucine zipper protein ATHB-15-like isoform X1 [Cicer arietinum]
	aly-miR166e-3p	CSVX01001519.1	2.5	1.2	GO:0010075,GO:0010014,GO:0010087,GO:0009965,GO:0008289,GO:0003677,GO:0080060,GO:0048263,GO:0005634,	K09338|1|0.0|1624|cam:101510535|homeobox-leucine zipper protein	gi|502156055|ref|XP_004510297.1|	0	PREDICTED: homeobox-leucine zipper protein ATHB-15-like isoform X2 [Cicer arietinum]
	aly-miR166e-3p	CSVX01047772.1	2	1	-	-	-	-	-
	aly-miR166e-3p	CSVX01017117.1	3	1.8	GO:0016021,GO:0005634,GO:0003677,GO:0008289,	K09338|1|0.0|1482|cam:101495692|homeobox-leucine zipper protein	gi|502080067|ref|XP_004486450.1|	0	PREDICTED: homeobox-leucine zipper protein ATHB-14-like [Cicer arietinum]
	aly-miR166e-3p	CSVX01001521.1	2.5	1.2	GO:0010075,GO:0010014,GO:0010087,GO:0009965,GO:0008289,GO:0003677,GO:0080060,GO:0048263,GO:0005634,	K09338|1|0.0|1577|cam:101510535|homeobox-leucine zipper protein	gi|502156053|ref|XP_004510296.1|	0	PREDICTED: homeobox-leucine zipper protein ATHB-15-like isoform X1 [Cicer arietinum]
	aly-miR166e-3p	CSVX01060898.1	3	1.8	GO:0030154,GO:0010014,GO:0009956,GO:0008289,GO:0010051,GO:0009944,GO:0044212,GO:0005634,GO:0010089,GO:0009855,	K09338|1|0.0|1592|mtr:MTR_4g058970|homeobox-leucine zipper protein	gi|922367679|ref|XP_013456006.1|	0	class III homeodomain leucine zipper protein [Medicago truncatula]
	aly-miR166e-3p	CSVX01001522.1	2.5	1.2	GO:0010075,GO:0010014,GO:0010087,GO:0009965,GO:0008289,GO:0003677,GO:0080060,GO:0048263,GO:0005634,	K09338|1|0.0|1592|cam:101510535|homeobox-leucine zipper protein	gi|502156053|ref|XP_004510296.1|	0	PREDICTED: homeobox-leucine zipper protein ATHB-15-like isoform X1 [Cicer arietinum]
	aqc-miR166a	CSVX01030495.1	4	2.5	GO:0016021,GO:0016757,	K13506|1|2e-22|104|mdm:103446271|glycerol-3-phosphate O-acyltransferase 3/4 [EC:2.3.1.15]	gi|502166240|ref|XP_004513833.1|	0	PREDICTED: uncharacterized protein At1g04910 [Cicer arietinum]
	aqc-miR166a	CSVX01001519.1	2.5	1.2	GO:0010075,GO:0010014,GO:0010087,GO:0009965,GO:0008289,GO:0003677,GO:0080060,GO:0048263,GO:0005634,	K09338|1|0.0|1624|cam:101510535|homeobox-leucine zipper protein	gi|502156055|ref|XP_004510297.1|	0	PREDICTED: homeobox-leucine zipper protein ATHB-15-like isoform X2 [Cicer arietinum]
	aqc-miR166a	CSVX01017117.1	3	NA	GO:0016021,GO:0005634,GO:0003677,GO:0008289,	K09338|1|0.0|1482|cam:101495692|homeobox-leucine zipper protein	gi|502080067|ref|XP_004486450.1|	0	PREDICTED: homeobox-leucine zipper protein ATHB-14-like [Cicer arietinum]
	aqc-miR166a	CSVX01030496.1	4	2.5	GO:0016021,GO:0016757,	K13506|1|2e-22|104|mdm:103446271|glycerol-3-phosphate O-acyltransferase 3/4 [EC:2.3.1.15]	gi|502166240|ref|XP_004513833.1|	0	PREDICTED: uncharacterized protein At1g04910 [Cicer arietinum]
	aqc-miR166a	CSVX01001522.1	2.5	1.2	GO:0010075,GO:0010014,GO:0010087,GO:0009965,GO:0008289,GO:0003677,GO:0080060,GO:0048263,GO:0005634,	K09338|1|0.0|1592|cam:101510535|homeobox-leucine zipper protein	gi|502156053|ref|XP_004510296.1|	0	PREDICTED: homeobox-leucine zipper protein ATHB-15-like isoform X1 [Cicer arietinum]
	aqc-miR166a	CSVX01001520.1	2.5	1.2	GO:0010075,GO:0010014,GO:0010087,GO:0009965,GO:0008289,GO:0003677,GO:0080060,GO:0048263,GO:0005634,	K09338|1|0.0|1592|cam:101510535|homeobox-leucine zipper protein	gi|502156053|ref|XP_004510296.1|	0	PREDICTED: homeobox-leucine zipper protein ATHB-15-like isoform X1 [Cicer arietinum]
	aqc-miR166a	CSVX01017116.1	3	NA	GO:0016021,GO:0005634,GO:0003677,GO:0008289,	K09338|1|0.0|1482|cam:101495692|homeobox-leucine zipper protein	gi|502080067|ref|XP_004486450.1|	0	PREDICTED: homeobox-leucine zipper protein ATHB-14-like [Cicer arietinum]
	aqc-miR166a	CSVX01047772.1	1	0.5	-	-	-	-	-
	aqc-miR166a	CSVX01001521.1	2.5	1.2	GO:0010075,GO:0010014,GO:0010087,GO:0009965,GO:0008289,GO:0003677,GO:0080060,GO:0048263,GO:0005634,	K09338|1|0.0|1577|cam:101510535|homeobox-leucine zipper protein	gi|502156053|ref|XP_004510296.1|	0	PREDICTED: homeobox-leucine zipper protein ATHB-15-like isoform X1 [Cicer arietinum]
	aqc-miR166a	CSVX01060898.1	3	1.8	GO:0030154,GO:0010014,GO:0009956,GO:0008289,GO:0010051,GO:0009944,GO:0044212,GO:0005634,GO:0010089,GO:0009855,	K09338|1|0.0|1592|mtr:MTR_4g058970|homeobox-leucine zipper protein	gi|922367679|ref|XP_013456006.1|	0	class III homeodomain leucine zipper protein [Medicago truncatula]
	cme-miR166b	CSVX01017116.1	3	1.8	GO:0016021,GO:0005634,GO:0003677,GO:0008289,	K09338|1|0.0|1482|cam:101495692|homeobox-leucine zipper protein	gi|502080067|ref|XP_004486450.1|	0	PREDICTED: homeobox-leucine zipper protein ATHB-14-like [Cicer arietinum]
	cme-miR166b	CSVX01001520.1	2.5	1.2	GO:0010075,GO:0010014,GO:0010087,GO:0009965,GO:0008289,GO:0003677,GO:0080060,GO:0048263,GO:0005634,	K09338|1|0.0|1592|cam:101510535|homeobox-leucine zipper protein	gi|502156053|ref|XP_004510296.1|	0	PREDICTED: homeobox-leucine zipper protein ATHB-15-like isoform X1 [Cicer arietinum]
	cme-miR166b	CSVX01001519.1	2.5	1.2	GO:0010075,GO:0010014,GO:0010087,GO:0009965,GO:0008289,GO:0003677,GO:0080060,GO:0048263,GO:0005634,	K09338|1|0.0|1624|cam:101510535|homeobox-leucine zipper protein	gi|502156055|ref|XP_004510297.1|	0	PREDICTED: homeobox-leucine zipper protein ATHB-15-like isoform X2 [Cicer arietinum]
	cme-miR166b	CSVX01047772.1	2	1	-	-	-	-	-
	cme-miR166b	CSVX01017117.1	3	1.8	GO:0016021,GO:0005634,GO:0003677,GO:0008289,	K09338|1|0.0|1482|cam:101495692|homeobox-leucine zipper protein	gi|502080067|ref|XP_004486450.1|	0	PREDICTED: homeobox-leucine zipper protein ATHB-14-like [Cicer arietinum]
	cme-miR166b	CSVX01001521.1	2.5	1.2	GO:0010075,GO:0010014,GO:0010087,GO:0009965,GO:0008289,GO:0003677,GO:0080060,GO:0048263,GO:0005634,	K09338|1|0.0|1577|cam:101510535|homeobox-leucine zipper protein	gi|502156053|ref|XP_004510296.1|	0	PREDICTED: homeobox-leucine zipper protein ATHB-15-like isoform X1 [Cicer arietinum]
	cme-miR166b	CSVX01060898.1	3	1.8	GO:0030154,GO:0010014,GO:0009956,GO:0008289,GO:0010051,GO:0009944,GO:0044212,GO:0005634,GO:0010089,GO:0009855,	K09338|1|0.0|1592|mtr:MTR_4g058970|homeobox-leucine zipper protein	gi|922367679|ref|XP_013456006.1|	0	class III homeodomain leucine zipper protein [Medicago truncatula]
	cme-miR166b	CSVX01001522.1	2.5	1.2	GO:0010075,GO:0010014,GO:0010087,GO:0009965,GO:0008289,GO:0003677,GO:0080060,GO:0048263,GO:0005634,	K09338|1|0.0|1592|cam:101510535|homeobox-leucine zipper protein	gi|502156053|ref|XP_004510296.1|	0	PREDICTED: homeobox-leucine zipper protein ATHB-15-like isoform X1 [Cicer arietinum]
	zma-miR166i-3p	CSVX01001519.1	1.5	0.8	GO:0010075,GO:0010014,GO:0010087,GO:0009965,GO:0008289,GO:0003677,GO:0080060,GO:0048263,GO:0005634,	K09338|1|0.0|1624|cam:101510535|homeobox-leucine zipper protein	gi|502156055|ref|XP_004510297.1|	0	PREDICTED: homeobox-leucine zipper protein ATHB-15-like isoform X2 [Cicer arietinum]
	zma-miR166i-3p	CSVX01017117.1	2	1.2	GO:0016021,GO:0005634,GO:0003677,GO:0008289,	K09338|1|0.0|1482|cam:101495692|homeobox-leucine zipper protein	gi|502080067|ref|XP_004486450.1|	0	PREDICTED: homeobox-leucine zipper protein ATHB-14-like [Cicer arietinum]
	zma-miR166i-3p	CSVX01001522.1	1.5	0.8	GO:0010075,GO:0010014,GO:0010087,GO:0009965,GO:0008289,GO:0003677,GO:0080060,GO:0048263,GO:0005634,	K09338|1|0.0|1592|cam:101510535|homeobox-leucine zipper protein	gi|502156053|ref|XP_004510296.1|	0	PREDICTED: homeobox-leucine zipper protein ATHB-15-like isoform X1 [Cicer arietinum]
	zma-miR166i-3p	CSVX01001520.1	1.5	0.8	GO:0010075,GO:0010014,GO:0010087,GO:0009965,GO:0008289,GO:0003677,GO:0080060,GO:0048263,GO:0005634,	K09338|1|0.0|1592|cam:101510535|homeobox-leucine zipper protein	gi|502156053|ref|XP_004510296.1|	0	PREDICTED: homeobox-leucine zipper protein ATHB-15-like isoform X1 [Cicer arietinum]
	zma-miR166i-3p	CSVX01017116.1	2	1.2	GO:0016021,GO:0005634,GO:0003677,GO:0008289,	K09338|1|0.0|1482|cam:101495692|homeobox-leucine zipper protein	gi|502080067|ref|XP_004486450.1|	0	PREDICTED: homeobox-leucine zipper protein ATHB-14-like [Cicer arietinum]
	zma-miR166i-3p	CSVX01029157.1	4	NA	GO:0016021,	-	gi|357484635|ref|XP_003612605.1|	1.48e-172	transmembrane protein, putative [Medicago truncatula]
	zma-miR166i-3p	CSVX01055836.1	NA	2.5	-	K14432|1|8e-125|369|mtr:MTR_2g086340|ABA responsive element binding factor	gi|357453061|ref|XP_003596807.1|	5.34e-124	bZIP transcription factor [Medicago truncatula]
	zma-miR166i-3p	CSVX01047772.1	1	0.5	-	-	-	-	-
	zma-miR166i-3p	CSVX01029156.1	4	NA	GO:0016021,	-	gi|357484635|ref|XP_003612605.1|	7.41e-132	transmembrane protein, putative [Medicago truncatula]
	zma-miR166i-3p	CSVX01001521.1	1.5	0.8	GO:0010075,GO:0010014,GO:0010087,GO:0009965,GO:0008289,GO:0003677,GO:0080060,GO:0048263,GO:0005634,	K09338|1|0.0|1577|cam:101510535|homeobox-leucine zipper protein	gi|502156053|ref|XP_004510296.1|	0	PREDICTED: homeobox-leucine zipper protein ATHB-15-like isoform X1 [Cicer arietinum]
	zma-miR166i-3p	CSVX01060898.1	2	1.2	GO:0030154,GO:0010014,GO:0009956,GO:0008289,GO:0010051,GO:0009944,GO:0044212,GO:0005634,GO:0010089,GO:0009855,	K09338|1|0.0|1592|mtr:MTR_4g058970|homeobox-leucine zipper protein	gi|922367679|ref|XP_013456006.1|	0	class III homeodomain leucine zipper protein [Medicago truncatula]
	osa-miR166i-3p	CSVX01001519.1	3.5	1.8	GO:0010075,GO:0010014,GO:0010087,GO:0009965,GO:0008289,GO:0003677,GO:0080060,GO:0048263,GO:0005634,	K09338|1|0.0|1624|cam:101510535|homeobox-leucine zipper protein	gi|502156055|ref|XP_004510297.1|	0	PREDICTED: homeobox-leucine zipper protein ATHB-15-like isoform X2 [Cicer arietinum]
	osa-miR166i-3p	CSVX01017117.1	4	NA	GO:0016021,GO:0005634,GO:0003677,GO:0008289,	K09338|1|0.0|1482|cam:101495692|homeobox-leucine zipper protein	gi|502080067|ref|XP_004486450.1|	0	PREDICTED: homeobox-leucine zipper protein ATHB-14-like [Cicer arietinum]
	osa-miR166i-3p	CSVX01001522.1	3.5	1.8	GO:0010075,GO:0010014,GO:0010087,GO:0009965,GO:0008289,GO:0003677,GO:0080060,GO:0048263,GO:0005634,	K09338|1|0.0|1592|cam:101510535|homeobox-leucine zipper protein	gi|502156053|ref|XP_004510296.1|	0	PREDICTED: homeobox-leucine zipper protein ATHB-15-like isoform X1 [Cicer arietinum]
	osa-miR166i-3p	CSVX01019041.1	NA	2.5	GO:0000325,GO:0046961,GO:0015991,GO:0070072,GO:0000220,GO:0007035,GO:0051117,GO:0015986,GO:0016021,	K02154|1|0.0|608|mtr:MTR_4g061090|V-type H+-transporting ATPase subunit a	gi|922362798|ref|XP_003606505.2|	0	vacuolar proton ATPase a3-like protein [Medicago truncatula]
	osa-miR166i-3p	CSVX01017116.1	4	NA	GO:0016021,GO:0005634,GO:0003677,GO:0008289,	K09338|1|0.0|1482|cam:101495692|homeobox-leucine zipper protein	gi|502080067|ref|XP_004486450.1|	0	PREDICTED: homeobox-leucine zipper protein ATHB-14-like [Cicer arietinum]
	osa-miR166i-3p	CSVX01001520.1	3.5	1.8	GO:0010075,GO:0010014,GO:0010087,GO:0009965,GO:0008289,GO:0003677,GO:0080060,GO:0048263,GO:0005634,	K09338|1|0.0|1592|cam:101510535|homeobox-leucine zipper protein	gi|502156053|ref|XP_004510296.1|	0	PREDICTED: homeobox-leucine zipper protein ATHB-15-like isoform X1 [Cicer arietinum]
	osa-miR166i-3p	CSVX01053176.1	3.5	NA	GO:0006099,GO:0009514,GO:0004474,GO:0006097,	K01638|1|0.0|1050|mtr:MTR_8g028225|malate synthase [EC:2.3.3.9]	gi|922333458|ref|XP_013444720.1|	0	glyoxysomal malate synthase [Medicago truncatula]
	osa-miR166i-3p	CSVX01047772.1	2	1	-	-	-	-	-
	osa-miR166i-3p	CSVX01030226.1	3.5	NA	-	-	-	-	-
	osa-miR166i-3p	CSVX01001521.1	3.5	1.8	GO:0010075,GO:0010014,GO:0010087,GO:0009965,GO:0008289,GO:0003677,GO:0080060,GO:0048263,GO:0005634,	K09338|1|0.0|1577|cam:101510535|homeobox-leucine zipper protein	gi|502156053|ref|XP_004510296.1|	0	PREDICTED: homeobox-leucine zipper protein ATHB-15-like isoform X1 [Cicer arietinum]
	osa-miR166i-3p	CSVX01060898.1	4	2.2	GO:0030154,GO:0010014,GO:0009956,GO:0008289,GO:0010051,GO:0009944,GO:0044212,GO:0005634,GO:0010089,GO:0009855,	K09338|1|0.0|1592|mtr:MTR_4g058970|homeobox-leucine zipper protein	gi|922367679|ref|XP_013456006.1|	0	class III homeodomain leucine zipper protein [Medicago truncatula]
	osa-miR166i-3p	CSVX01035917.1	4	2.5	GO:0042626,GO:0005886,GO:0006810,GO:0016021,GO:0000166,	K05681|1|9e-10|58.2|cme:CYME_CMS467C|ATP-binding cassette, subfamily G (WHITE), member 2	gi|922405451|ref|XP_013469529.1|	2.05e-49	white-brown-complex ABC transporter family protein [Medicago truncatula]
	pta-miR166b	CSVX01017116.1	3	1.8	GO:0016021,GO:0005634,GO:0003677,GO:0008289,	K09338|1|0.0|1482|cam:101495692|homeobox-leucine zipper protein	gi|502080067|ref|XP_004486450.1|	0	PREDICTED: homeobox-leucine zipper protein ATHB-14-like [Cicer arietinum]
	pta-miR166b	CSVX01001520.1	2.5	1.2	GO:0010075,GO:0010014,GO:0010087,GO:0009965,GO:0008289,GO:0003677,GO:0080060,GO:0048263,GO:0005634,	K09338|1|0.0|1592|cam:101510535|homeobox-leucine zipper protein	gi|502156053|ref|XP_004510296.1|	0	PREDICTED: homeobox-leucine zipper protein ATHB-15-like isoform X1 [Cicer arietinum]
	pta-miR166b	CSVX01001519.1	2.5	1.2	GO:0010075,GO:0010014,GO:0010087,GO:0009965,GO:0008289,GO:0003677,GO:0080060,GO:0048263,GO:0005634,	K09338|1|0.0|1624|cam:101510535|homeobox-leucine zipper protein	gi|502156055|ref|XP_004510297.1|	0	PREDICTED: homeobox-leucine zipper protein ATHB-15-like isoform X2 [Cicer arietinum]
	pta-miR166b	CSVX01047772.1	2	1	-	-	-	-	-
	pta-miR166b	CSVX01017117.1	3	1.8	GO:0016021,GO:0005634,GO:0003677,GO:0008289,	K09338|1|0.0|1482|cam:101495692|homeobox-leucine zipper protein	gi|502080067|ref|XP_004486450.1|	0	PREDICTED: homeobox-leucine zipper protein ATHB-14-like [Cicer arietinum]
	pta-miR166b	CSVX01001521.1	2.5	1.2	GO:0010075,GO:0010014,GO:0010087,GO:0009965,GO:0008289,GO:0003677,GO:0080060,GO:0048263,GO:0005634,	K09338|1|0.0|1577|cam:101510535|homeobox-leucine zipper protein	gi|502156053|ref|XP_004510296.1|	0	PREDICTED: homeobox-leucine zipper protein ATHB-15-like isoform X1 [Cicer arietinum]
	pta-miR166b	CSVX01060898.1	3	1.8	GO:0030154,GO:0010014,GO:0009956,GO:0008289,GO:0010051,GO:0009944,GO:0044212,GO:0005634,GO:0010089,GO:0009855,	K09338|1|0.0|1592|mtr:MTR_4g058970|homeobox-leucine zipper protein	gi|922367679|ref|XP_013456006.1|	0	class III homeodomain leucine zipper protein [Medicago truncatula]
	pta-miR166b	CSVX01001522.1	2.5	1.2	GO:0010075,GO:0010014,GO:0010087,GO:0009965,GO:0008289,GO:0003677,GO:0080060,GO:0048263,GO:0005634,	K09338|1|0.0|1592|cam:101510535|homeobox-leucine zipper protein	gi|502156053|ref|XP_004510296.1|	0	PREDICTED: homeobox-leucine zipper protein ATHB-15-like isoform X1 [Cicer arietinum]
	ppt-miR166b	CSVX01017116.1	3	1.8	GO:0016021,GO:0005634,GO:0003677,GO:0008289,	K09338|1|0.0|1482|cam:101495692|homeobox-leucine zipper protein	gi|502080067|ref|XP_004486450.1|	0	PREDICTED: homeobox-leucine zipper protein ATHB-14-like [Cicer arietinum]
	ppt-miR166b	CSVX01001520.1	2.5	1.2	GO:0010075,GO:0010014,GO:0010087,GO:0009965,GO:0008289,GO:0003677,GO:0080060,GO:0048263,GO:0005634,	K09338|1|0.0|1592|cam:101510535|homeobox-leucine zipper protein	gi|502156053|ref|XP_004510296.1|	0	PREDICTED: homeobox-leucine zipper protein ATHB-15-like isoform X1 [Cicer arietinum]
	ppt-miR166b	CSVX01001519.1	2.5	1.2	GO:0010075,GO:0010014,GO:0010087,GO:0009965,GO:0008289,GO:0003677,GO:0080060,GO:0048263,GO:0005634,	K09338|1|0.0|1624|cam:101510535|homeobox-leucine zipper protein	gi|502156055|ref|XP_004510297.1|	0	PREDICTED: homeobox-leucine zipper protein ATHB-15-like isoform X2 [Cicer arietinum]
	ppt-miR166b	CSVX01047772.1	2	1	-	-	-	-	-
	ppt-miR166b	CSVX01017117.1	3	1.8	GO:0016021,GO:0005634,GO:0003677,GO:0008289,	K09338|1|0.0|1482|cam:101495692|homeobox-leucine zipper protein	gi|502080067|ref|XP_004486450.1|	0	PREDICTED: homeobox-leucine zipper protein ATHB-14-like [Cicer arietinum]
	ppt-miR166b	CSVX01001521.1	2.5	1.2	GO:0010075,GO:0010014,GO:0010087,GO:0009965,GO:0008289,GO:0003677,GO:0080060,GO:0048263,GO:0005634,	K09338|1|0.0|1577|cam:101510535|homeobox-leucine zipper protein	gi|502156053|ref|XP_004510296.1|	0	PREDICTED: homeobox-leucine zipper protein ATHB-15-like isoform X1 [Cicer arietinum]
	ppt-miR166b	CSVX01060898.1	3	1.8	GO:0030154,GO:0010014,GO:0009956,GO:0008289,GO:0010051,GO:0009944,GO:0044212,GO:0005634,GO:0010089,GO:0009855,	K09338|1|0.0|1592|mtr:MTR_4g058970|homeobox-leucine zipper protein	gi|922367679|ref|XP_013456006.1|	0	class III homeodomain leucine zipper protein [Medicago truncatula]
	ppt-miR166b	CSVX01001522.1	2.5	1.2	GO:0010075,GO:0010014,GO:0010087,GO:0009965,GO:0008289,GO:0003677,GO:0080060,GO:0048263,GO:0005634,	K09338|1|0.0|1592|cam:101510535|homeobox-leucine zipper protein	gi|502156053|ref|XP_004510296.1|	0	PREDICTED: homeobox-leucine zipper protein ATHB-15-like isoform X1 [Cicer arietinum]
	ath-miR166b-3p	CSVX01017116.1	3	1.8	GO:0016021,GO:0005634,GO:0003677,GO:0008289,	K09338|1|0.0|1482|cam:101495692|homeobox-leucine zipper protein	gi|502080067|ref|XP_004486450.1|	0	PREDICTED: homeobox-leucine zipper protein ATHB-14-like [Cicer arietinum]
	ath-miR166b-3p	CSVX01001520.1	2.5	1.2	GO:0010075,GO:0010014,GO:0010087,GO:0009965,GO:0008289,GO:0003677,GO:0080060,GO:0048263,GO:0005634,	K09338|1|0.0|1592|cam:101510535|homeobox-leucine zipper protein	gi|502156053|ref|XP_004510296.1|	0	PREDICTED: homeobox-leucine zipper protein ATHB-15-like isoform X1 [Cicer arietinum]
	ath-miR166b-3p	CSVX01001519.1	2.5	1.2	GO:0010075,GO:0010014,GO:0010087,GO:0009965,GO:0008289,GO:0003677,GO:0080060,GO:0048263,GO:0005634,	K09338|1|0.0|1624|cam:101510535|homeobox-leucine zipper protein	gi|502156055|ref|XP_004510297.1|	0	PREDICTED: homeobox-leucine zipper protein ATHB-15-like isoform X2 [Cicer arietinum]
	ath-miR166b-3p	CSVX01047772.1	2	1	-	-	-	-	-
	ath-miR166b-3p	CSVX01017117.1	3	1.8	GO:0016021,GO:0005634,GO:0003677,GO:0008289,	K09338|1|0.0|1482|cam:101495692|homeobox-leucine zipper protein	gi|502080067|ref|XP_004486450.1|	0	PREDICTED: homeobox-leucine zipper protein ATHB-14-like [Cicer arietinum]
	ath-miR166b-3p	CSVX01001521.1	2.5	1.2	GO:0010075,GO:0010014,GO:0010087,GO:0009965,GO:0008289,GO:0003677,GO:0080060,GO:0048263,GO:0005634,	K09338|1|0.0|1577|cam:101510535|homeobox-leucine zipper protein	gi|502156053|ref|XP_004510296.1|	0	PREDICTED: homeobox-leucine zipper protein ATHB-15-like isoform X1 [Cicer arietinum]
	ath-miR166b-3p	CSVX01060898.1	3	1.8	GO:0030154,GO:0010014,GO:0009956,GO:0008289,GO:0010051,GO:0009944,GO:0044212,GO:0005634,GO:0010089,GO:0009855,	K09338|1|0.0|1592|mtr:MTR_4g058970|homeobox-leucine zipper protein	gi|922367679|ref|XP_013456006.1|	0	class III homeodomain leucine zipper protein [Medicago truncatula]
	ath-miR166b-3p	CSVX01001522.1	2.5	1.2	GO:0010075,GO:0010014,GO:0010087,GO:0009965,GO:0008289,GO:0003677,GO:0080060,GO:0048263,GO:0005634,	K09338|1|0.0|1592|cam:101510535|homeobox-leucine zipper protein	gi|502156053|ref|XP_004510296.1|	0	PREDICTED: homeobox-leucine zipper protein ATHB-15-like isoform X1 [Cicer arietinum]
	sbi-miR166j	CSVX01001519.1	1.5	0.8	GO:0010075,GO:0010014,GO:0010087,GO:0009965,GO:0008289,GO:0003677,GO:0080060,GO:0048263,GO:0005634,	K09338|1|0.0|1624|cam:101510535|homeobox-leucine zipper protein	gi|502156055|ref|XP_004510297.1|	0	PREDICTED: homeobox-leucine zipper protein ATHB-15-like isoform X2 [Cicer arietinum]
	sbi-miR166j	CSVX01017117.1	2	1.2	GO:0016021,GO:0005634,GO:0003677,GO:0008289,	K09338|1|0.0|1482|cam:101495692|homeobox-leucine zipper protein	gi|502080067|ref|XP_004486450.1|	0	PREDICTED: homeobox-leucine zipper protein ATHB-14-like [Cicer arietinum]
	sbi-miR166j	CSVX01001522.1	1.5	0.8	GO:0010075,GO:0010014,GO:0010087,GO:0009965,GO:0008289,GO:0003677,GO:0080060,GO:0048263,GO:0005634,	K09338|1|0.0|1592|cam:101510535|homeobox-leucine zipper protein	gi|502156053|ref|XP_004510296.1|	0	PREDICTED: homeobox-leucine zipper protein ATHB-15-like isoform X1 [Cicer arietinum]
	sbi-miR166j	CSVX01001520.1	1.5	0.8	GO:0010075,GO:0010014,GO:0010087,GO:0009965,GO:0008289,GO:0003677,GO:0080060,GO:0048263,GO:0005634,	K09338|1|0.0|1592|cam:101510535|homeobox-leucine zipper protein	gi|502156053|ref|XP_004510296.1|	0	PREDICTED: homeobox-leucine zipper protein ATHB-15-like isoform X1 [Cicer arietinum]
	sbi-miR166j	CSVX01017116.1	2	1.2	GO:0016021,GO:0005634,GO:0003677,GO:0008289,	K09338|1|0.0|1482|cam:101495692|homeobox-leucine zipper protein	gi|502080067|ref|XP_004486450.1|	0	PREDICTED: homeobox-leucine zipper protein ATHB-14-like [Cicer arietinum]
	sbi-miR166j	CSVX01029157.1	4	NA	GO:0016021,	-	gi|357484635|ref|XP_003612605.1|	1.48e-172	transmembrane protein, putative [Medicago truncatula]
	sbi-miR166j	CSVX01055836.1	NA	2.5	-	K14432|1|8e-125|369|mtr:MTR_2g086340|ABA responsive element binding factor	gi|357453061|ref|XP_003596807.1|	5.34e-124	bZIP transcription factor [Medicago truncatula]
	sbi-miR166j	CSVX01047772.1	1	0.5	-	-	-	-	-
	sbi-miR166j	CSVX01029156.1	4	NA	GO:0016021,	-	gi|357484635|ref|XP_003612605.1|	7.41e-132	transmembrane protein, putative [Medicago truncatula]
	sbi-miR166j	CSVX01001521.1	1.5	0.8	GO:0010075,GO:0010014,GO:0010087,GO:0009965,GO:0008289,GO:0003677,GO:0080060,GO:0048263,GO:0005634,	K09338|1|0.0|1577|cam:101510535|homeobox-leucine zipper protein	gi|502156053|ref|XP_004510296.1|	0	PREDICTED: homeobox-leucine zipper protein ATHB-15-like isoform X1 [Cicer arietinum]
	sbi-miR166j	CSVX01060898.1	2	1.2	GO:0030154,GO:0010014,GO:0009956,GO:0008289,GO:0010051,GO:0009944,GO:0044212,GO:0005634,GO:0010089,GO:0009855,	K09338|1|0.0|1592|mtr:MTR_4g058970|homeobox-leucine zipper protein	gi|922367679|ref|XP_013456006.1|	0	class III homeodomain leucine zipper protein [Medicago truncatula]
	mdm-miR166g	CSVX01017116.1	3	1.8	GO:0016021,GO:0005634,GO:0003677,GO:0008289,	K09338|1|0.0|1482|cam:101495692|homeobox-leucine zipper protein	gi|502080067|ref|XP_004486450.1|	0	PREDICTED: homeobox-leucine zipper protein ATHB-14-like [Cicer arietinum]
	mdm-miR166g	CSVX01001520.1	2.5	1.2	GO:0010075,GO:0010014,GO:0010087,GO:0009965,GO:0008289,GO:0003677,GO:0080060,GO:0048263,GO:0005634,	K09338|1|0.0|1592|cam:101510535|homeobox-leucine zipper protein	gi|502156053|ref|XP_004510296.1|	0	PREDICTED: homeobox-leucine zipper protein ATHB-15-like isoform X1 [Cicer arietinum]
	mdm-miR166g	CSVX01001519.1	2.5	1.2	GO:0010075,GO:0010014,GO:0010087,GO:0009965,GO:0008289,GO:0003677,GO:0080060,GO:0048263,GO:0005634,	K09338|1|0.0|1624|cam:101510535|homeobox-leucine zipper protein	gi|502156055|ref|XP_004510297.1|	0	PREDICTED: homeobox-leucine zipper protein ATHB-15-like isoform X2 [Cicer arietinum]
	mdm-miR166g	CSVX01047772.1	2	1	-	-	-	-	-
	mdm-miR166g	CSVX01017117.1	3	1.8	GO:0016021,GO:0005634,GO:0003677,GO:0008289,	K09338|1|0.0|1482|cam:101495692|homeobox-leucine zipper protein	gi|502080067|ref|XP_004486450.1|	0	PREDICTED: homeobox-leucine zipper protein ATHB-14-like [Cicer arietinum]
	mdm-miR166g	CSVX01001521.1	2.5	1.2	GO:0010075,GO:0010014,GO:0010087,GO:0009965,GO:0008289,GO:0003677,GO:0080060,GO:0048263,GO:0005634,	K09338|1|0.0|1577|cam:101510535|homeobox-leucine zipper protein	gi|502156053|ref|XP_004510296.1|	0	PREDICTED: homeobox-leucine zipper protein ATHB-15-like isoform X1 [Cicer arietinum]
	mdm-miR166g	CSVX01060898.1	3	1.8	GO:0030154,GO:0010014,GO:0009956,GO:0008289,GO:0010051,GO:0009944,GO:0044212,GO:0005634,GO:0010089,GO:0009855,	K09338|1|0.0|1592|mtr:MTR_4g058970|homeobox-leucine zipper protein	gi|922367679|ref|XP_013456006.1|	0	class III homeodomain leucine zipper protein [Medicago truncatula]
	mdm-miR166g	CSVX01001522.1	2.5	1.2	GO:0010075,GO:0010014,GO:0010087,GO:0009965,GO:0008289,GO:0003677,GO:0080060,GO:0048263,GO:0005634,	K09338|1|0.0|1592|cam:101510535|homeobox-leucine zipper protein	gi|502156053|ref|XP_004510296.1|	0	PREDICTED: homeobox-leucine zipper protein ATHB-15-like isoform X1 [Cicer arietinum]
	cme-miR166d	CSVX01017116.1	3	1.8	GO:0016021,GO:0005634,GO:0003677,GO:0008289,	K09338|1|0.0|1482|cam:101495692|homeobox-leucine zipper protein	gi|502080067|ref|XP_004486450.1|	0	PREDICTED: homeobox-leucine zipper protein ATHB-14-like [Cicer arietinum]
	cme-miR166d	CSVX01001520.1	2.5	1.2	GO:0010075,GO:0010014,GO:0010087,GO:0009965,GO:0008289,GO:0003677,GO:0080060,GO:0048263,GO:0005634,	K09338|1|0.0|1592|cam:101510535|homeobox-leucine zipper protein	gi|502156053|ref|XP_004510296.1|	0	PREDICTED: homeobox-leucine zipper protein ATHB-15-like isoform X1 [Cicer arietinum]
	cme-miR166d	CSVX01001519.1	2.5	1.2	GO:0010075,GO:0010014,GO:0010087,GO:0009965,GO:0008289,GO:0003677,GO:0080060,GO:0048263,GO:0005634,	K09338|1|0.0|1624|cam:101510535|homeobox-leucine zipper protein	gi|502156055|ref|XP_004510297.1|	0	PREDICTED: homeobox-leucine zipper protein ATHB-15-like isoform X2 [Cicer arietinum]
	cme-miR166d	CSVX01047772.1	2	1	-	-	-	-	-
	cme-miR166d	CSVX01017117.1	3	1.8	GO:0016021,GO:0005634,GO:0003677,GO:0008289,	K09338|1|0.0|1482|cam:101495692|homeobox-leucine zipper protein	gi|502080067|ref|XP_004486450.1|	0	PREDICTED: homeobox-leucine zipper protein ATHB-14-like [Cicer arietinum]
	cme-miR166d	CSVX01001521.1	2.5	1.2	GO:0010075,GO:0010014,GO:0010087,GO:0009965,GO:0008289,GO:0003677,GO:0080060,GO:0048263,GO:0005634,	K09338|1|0.0|1577|cam:101510535|homeobox-leucine zipper protein	gi|502156053|ref|XP_004510296.1|	0	PREDICTED: homeobox-leucine zipper protein ATHB-15-like isoform X1 [Cicer arietinum]
	cme-miR166d	CSVX01060898.1	3	1.8	GO:0030154,GO:0010014,GO:0009956,GO:0008289,GO:0010051,GO:0009944,GO:0044212,GO:0005634,GO:0010089,GO:0009855,	K09338|1|0.0|1592|mtr:MTR_4g058970|homeobox-leucine zipper protein	gi|922367679|ref|XP_013456006.1|	0	class III homeodomain leucine zipper protein [Medicago truncatula]
	cme-miR166d	CSVX01001522.1	2.5	1.2	GO:0010075,GO:0010014,GO:0010087,GO:0009965,GO:0008289,GO:0003677,GO:0080060,GO:0048263,GO:0005634,	K09338|1|0.0|1592|cam:101510535|homeobox-leucine zipper protein	gi|502156053|ref|XP_004510296.1|	0	PREDICTED: homeobox-leucine zipper protein ATHB-15-like isoform X1 [Cicer arietinum]
	csi-miR166a	CSVX01017116.1	4	2.2	GO:0016021,GO:0005634,GO:0003677,GO:0008289,	K09338|1|0.0|1482|cam:101495692|homeobox-leucine zipper protein	gi|502080067|ref|XP_004486450.1|	0	PREDICTED: homeobox-leucine zipper protein ATHB-14-like [Cicer arietinum]
	csi-miR166a	CSVX01001520.1	3.5	1.8	GO:0010075,GO:0010014,GO:0010087,GO:0009965,GO:0008289,GO:0003677,GO:0080060,GO:0048263,GO:0005634,	K09338|1|0.0|1592|cam:101510535|homeobox-leucine zipper protein	gi|502156053|ref|XP_004510296.1|	0	PREDICTED: homeobox-leucine zipper protein ATHB-15-like isoform X1 [Cicer arietinum]
	csi-miR166a	CSVX01001519.1	3.5	1.8	GO:0010075,GO:0010014,GO:0010087,GO:0009965,GO:0008289,GO:0003677,GO:0080060,GO:0048263,GO:0005634,	K09338|1|0.0|1624|cam:101510535|homeobox-leucine zipper protein	gi|502156055|ref|XP_004510297.1|	0	PREDICTED: homeobox-leucine zipper protein ATHB-15-like isoform X2 [Cicer arietinum]
	csi-miR166a	CSVX01047772.1	3	1.5	-	-	-	-	-
	csi-miR166a	CSVX01017117.1	4	2.2	GO:0016021,GO:0005634,GO:0003677,GO:0008289,	K09338|1|0.0|1482|cam:101495692|homeobox-leucine zipper protein	gi|502080067|ref|XP_004486450.1|	0	PREDICTED: homeobox-leucine zipper protein ATHB-14-like [Cicer arietinum]
	csi-miR166a	CSVX01001521.1	3.5	1.8	GO:0010075,GO:0010014,GO:0010087,GO:0009965,GO:0008289,GO:0003677,GO:0080060,GO:0048263,GO:0005634,	K09338|1|0.0|1577|cam:101510535|homeobox-leucine zipper protein	gi|502156053|ref|XP_004510296.1|	0	PREDICTED: homeobox-leucine zipper protein ATHB-15-like isoform X1 [Cicer arietinum]
	csi-miR166a	CSVX01060898.1	4	2.2	GO:0030154,GO:0010014,GO:0009956,GO:0008289,GO:0010051,GO:0009944,GO:0044212,GO:0005634,GO:0010089,GO:0009855,	K09338|1|0.0|1592|mtr:MTR_4g058970|homeobox-leucine zipper protein	gi|922367679|ref|XP_013456006.1|	0	class III homeodomain leucine zipper protein [Medicago truncatula]
	csi-miR166a	CSVX01001522.1	3.5	1.8	GO:0010075,GO:0010014,GO:0010087,GO:0009965,GO:0008289,GO:0003677,GO:0080060,GO:0048263,GO:0005634,	K09338|1|0.0|1592|cam:101510535|homeobox-leucine zipper protein	gi|502156053|ref|XP_004510296.1|	0	PREDICTED: homeobox-leucine zipper protein ATHB-15-like isoform X1 [Cicer arietinum]
	mtr-miR166f	CSVX01030495.1	4	2.5	GO:0016021,GO:0016757,	K13506|1|2e-22|104|mdm:103446271|glycerol-3-phosphate O-acyltransferase 3/4 [EC:2.3.1.15]	gi|502166240|ref|XP_004513833.1|	0	PREDICTED: uncharacterized protein At1g04910 [Cicer arietinum]
	mtr-miR166f	CSVX01001519.1	2.5	1.2	GO:0010075,GO:0010014,GO:0010087,GO:0009965,GO:0008289,GO:0003677,GO:0080060,GO:0048263,GO:0005634,	K09338|1|0.0|1624|cam:101510535|homeobox-leucine zipper protein	gi|502156055|ref|XP_004510297.1|	0	PREDICTED: homeobox-leucine zipper protein ATHB-15-like isoform X2 [Cicer arietinum]
	mtr-miR166f	CSVX01017117.1	3	NA	GO:0016021,GO:0005634,GO:0003677,GO:0008289,	K09338|1|0.0|1482|cam:101495692|homeobox-leucine zipper protein	gi|502080067|ref|XP_004486450.1|	0	PREDICTED: homeobox-leucine zipper protein ATHB-14-like [Cicer arietinum]
	mtr-miR166f	CSVX01030496.1	4	2.5	GO:0016021,GO:0016757,	K13506|1|2e-22|104|mdm:103446271|glycerol-3-phosphate O-acyltransferase 3/4 [EC:2.3.1.15]	gi|502166240|ref|XP_004513833.1|	0	PREDICTED: uncharacterized protein At1g04910 [Cicer arietinum]
	mtr-miR166f	CSVX01001522.1	2.5	1.2	GO:0010075,GO:0010014,GO:0010087,GO:0009965,GO:0008289,GO:0003677,GO:0080060,GO:0048263,GO:0005634,	K09338|1|0.0|1592|cam:101510535|homeobox-leucine zipper protein	gi|502156053|ref|XP_004510296.1|	0	PREDICTED: homeobox-leucine zipper protein ATHB-15-like isoform X1 [Cicer arietinum]
	mtr-miR166f	CSVX01001520.1	2.5	1.2	GO:0010075,GO:0010014,GO:0010087,GO:0009965,GO:0008289,GO:0003677,GO:0080060,GO:0048263,GO:0005634,	K09338|1|0.0|1592|cam:101510535|homeobox-leucine zipper protein	gi|502156053|ref|XP_004510296.1|	0	PREDICTED: homeobox-leucine zipper protein ATHB-15-like isoform X1 [Cicer arietinum]
	mtr-miR166f	CSVX01017116.1	3	NA	GO:0016021,GO:0005634,GO:0003677,GO:0008289,	K09338|1|0.0|1482|cam:101495692|homeobox-leucine zipper protein	gi|502080067|ref|XP_004486450.1|	0	PREDICTED: homeobox-leucine zipper protein ATHB-14-like [Cicer arietinum]
	mtr-miR166f	CSVX01047772.1	1	0.5	-	-	-	-	-
	mtr-miR166f	CSVX01001521.1	2.5	1.2	GO:0010075,GO:0010014,GO:0010087,GO:0009965,GO:0008289,GO:0003677,GO:0080060,GO:0048263,GO:0005634,	K09338|1|0.0|1577|cam:101510535|homeobox-leucine zipper protein	gi|502156053|ref|XP_004510296.1|	0	PREDICTED: homeobox-leucine zipper protein ATHB-15-like isoform X1 [Cicer arietinum]
	mtr-miR166f	CSVX01060898.1	3	1.8	GO:0030154,GO:0010014,GO:0009956,GO:0008289,GO:0010051,GO:0009944,GO:0044212,GO:0005634,GO:0010089,GO:0009855,	K09338|1|0.0|1592|mtr:MTR_4g058970|homeobox-leucine zipper protein	gi|922367679|ref|XP_013456006.1|	0	class III homeodomain leucine zipper protein [Medicago truncatula]
	aly-miR166g-5p	CSVX01030175.1	3	NA	GO:0006355,GO:0003677,GO:0005634,	-	gi|357437981|ref|XP_003589266.1|	1.94e-92	B3 DNA-binding domain protein [Medicago truncatula]
	aly-miR166g-5p	CSVX01038337.1	NA	2.2	-	-	gi|124360635|gb|ABN08628.1|	1.44e-21	RNA-directed DNA polymerase (Reverse transcriptase) [Medicago truncatula]
	aly-miR166g-5p	CSVX01030176.1	3	NA	GO:0006355,GO:0003677,GO:0005634,	-	gi|357437981|ref|XP_003589266.1|	9.95e-104	B3 DNA-binding domain protein [Medicago truncatula]
	aly-miR166g-5p	CSVX01047772.1	4	2	-	-	-	-	-
	aly-miR166g-5p	CSVX01009540.1	3.5	NA	GO:0005829,GO:0052726,GO:0010264,GO:0052746,GO:0005524,GO:0000287,GO:0047325,GO:0052725,GO:0032957,	K00913|1|4e-173|489|mtr:MTR_4g105690|inositol-1,3,4-trisphosphate 5/6-kinase / inositol-tetrakisphosphate 1-kinase [EC:2.7.1.159 2.7.1.134]	gi|922371302|ref|XP_013457810.1|	2.43e-172	inositol 1,3,4-trisphosphate 5/6-kinase [Medicago truncatula]
	aly-miR166g-5p	CSVX01030067.1	4	2.5	GO:0016874,GO:0005634,GO:0005737,	K08332|1|4e-78|257|ppp:PHYPADRAFT_187409|vacuolar protein 8	gi|357507103|ref|XP_003623840.1|	0	armadillo/beta-catenin-like repeat protein [Medicago truncatula]
	aly-miR166g-5p	CSVX01051490.1	4	2.5	-	-	gi|922384069|ref|XP_013462255.1|	4.11e-133	DUF241 domain protein [Medicago truncatula]
	aly-miR166g-5p	CSVX01056221.1	4	NA	-	-	-	-	-
	aly-miR166g-5p	CSVX01041147.1	4	NA	-	-	-	-	-
	bna-miR166d	CSVX01017116.1	3	1.8	GO:0016021,GO:0005634,GO:0003677,GO:0008289,	K09338|1|0.0|1482|cam:101495692|homeobox-leucine zipper protein	gi|502080067|ref|XP_004486450.1|	0	PREDICTED: homeobox-leucine zipper protein ATHB-14-like [Cicer arietinum]
	bna-miR166d	CSVX01001520.1	2.5	1.2	GO:0010075,GO:0010014,GO:0010087,GO:0009965,GO:0008289,GO:0003677,GO:0080060,GO:0048263,GO:0005634,	K09338|1|0.0|1592|cam:101510535|homeobox-leucine zipper protein	gi|502156053|ref|XP_004510296.1|	0	PREDICTED: homeobox-leucine zipper protein ATHB-15-like isoform X1 [Cicer arietinum]
	bna-miR166d	CSVX01001519.1	2.5	1.2	GO:0010075,GO:0010014,GO:0010087,GO:0009965,GO:0008289,GO:0003677,GO:0080060,GO:0048263,GO:0005634,	K09338|1|0.0|1624|cam:101510535|homeobox-leucine zipper protein	gi|502156055|ref|XP_004510297.1|	0	PREDICTED: homeobox-leucine zipper protein ATHB-15-like isoform X2 [Cicer arietinum]
	bna-miR166d	CSVX01047772.1	2	1	-	-	-	-	-
	bna-miR166d	CSVX01017117.1	3	1.8	GO:0016021,GO:0005634,GO:0003677,GO:0008289,	K09338|1|0.0|1482|cam:101495692|homeobox-leucine zipper protein	gi|502080067|ref|XP_004486450.1|	0	PREDICTED: homeobox-leucine zipper protein ATHB-14-like [Cicer arietinum]
	bna-miR166d	CSVX01001521.1	2.5	1.2	GO:0010075,GO:0010014,GO:0010087,GO:0009965,GO:0008289,GO:0003677,GO:0080060,GO:0048263,GO:0005634,	K09338|1|0.0|1577|cam:101510535|homeobox-leucine zipper protein	gi|502156053|ref|XP_004510296.1|	0	PREDICTED: homeobox-leucine zipper protein ATHB-15-like isoform X1 [Cicer arietinum]
	bna-miR166d	CSVX01060898.1	3	1.8	GO:0030154,GO:0010014,GO:0009956,GO:0008289,GO:0010051,GO:0009944,GO:0044212,GO:0005634,GO:0010089,GO:0009855,	K09338|1|0.0|1592|mtr:MTR_4g058970|homeobox-leucine zipper protein	gi|922367679|ref|XP_013456006.1|	0	class III homeodomain leucine zipper protein [Medicago truncatula]
	bna-miR166d	CSVX01001522.1	2.5	1.2	GO:0010075,GO:0010014,GO:0010087,GO:0009965,GO:0008289,GO:0003677,GO:0080060,GO:0048263,GO:0005634,	K09338|1|0.0|1592|cam:101510535|homeobox-leucine zipper protein	gi|502156053|ref|XP_004510296.1|	0	PREDICTED: homeobox-leucine zipper protein ATHB-15-like isoform X1 [Cicer arietinum]
	gra-miR166d	CSVX01022929.1	NA	2.5	GO:0090305,GO:0003676,GO:0008408,	K09122|1|9e-20|98.6|cme:CYME_CMD071C|uncharacterized protein	gi|388502398|gb|AFK39265.1|	0	unknown [Medicago truncatula]
	gra-miR166d	CSVX01055949.1	4	2.5	-	-	gi|922347268|ref|XP_013450545.1|	0	F-box associated ubiquitination effector-like protein [Medicago truncatula]
	gra-miR166d	CSVX01020760.1	4	2.5	-	-	-	-	-
	gra-miR166d	CSVX01049479.1	NA	2.5	GO:0003723,GO:0001510,GO:0008173,GO:0006396,	-	gi|922370848|ref|XP_013457586.1|	0	tRNA/rRNA methyltransferase SpoU family protein [Medicago truncatula]
	gra-miR166d	CSVX01030858.1	4	2.2	GO:0047372,GO:0016020,GO:0005794,GO:0006629,	K01054|1|0.0|590|mtr:MTR_4g089170|acylglycerol lipase [EC:3.1.1.23]	gi|922369868|ref|XP_013457098.1|	0	alpha/beta hydrolase family protein [Medicago truncatula]
	gra-miR166d	CSVX01048358.1	NA	2.2	-	-	-	-	-
	gra-miR166d	CSVX01027037.1	3.5	NA	GO:0035596,GO:0019887,GO:0045859,GO:0051539,GO:0035600,	K14441|1|1e-39|157|gsl:Gasu_36360|ribosomal protein S12 methylthiotransferase [EC:2.8.4.4]!K15865|2|2e-34|144|ath:AT1G72090|threonylcarbamoyladenosine tRNA methylthiotransferase CDKAL1 [EC:2.8.4.5]	gi|922355704|ref|XP_003612097.2|	0	radical SAM methylthiotransferase, MiaB/RimO family protein [Medicago truncatula]
	gra-miR166d	CSVX01030859.1	4	2.2	GO:0047372,GO:0016020,GO:0005794,GO:0006629,	K01054|1|0.0|590|mtr:MTR_4g089170|acylglycerol lipase [EC:3.1.1.23]	gi|922369868|ref|XP_013457098.1|	0	alpha/beta hydrolase family protein [Medicago truncatula]
	gra-miR166d	CSVX01058316.1	NA	2.5	-	K15601|1|0.0|1915|mtr:MTR_1g008060|lysine-specific demethylase 3 [EC:1.14.11.-]	gi|1360637|emb|CAA65242.1|	0	ENBP1 [Vicia sativa]
	gra-miR166d	CSVX01056511.1	3.5	2	-	K17302|1|1e-36|149|mtr:MTR_4g006350|coatomer subunit beta'!K11649|2|3e-30|129|mtr:MTR_6g053260|SWI/SNF related-matrix-associated actin-dependent regulator of chromatin subfamily C!K01889|3|3e-15|82.8|tcc:TCM_020258|phenylalanyl-tRNA synthetase alpha chain [EC:6.1.1.20]!K04079|4|2e-10|67.4|pvu:PHAVU_004G050400g|molecular chaperone HtpG!K15030|5|9e-08|58.9|bna:106426882|translation initiation facto…	gi|922339779|ref|XP_003624067.2|	6.54e-134	F-box protein interaction domain protein [Medicago truncatula]
	gra-miR166d	CSVX01005272.1	NA	2.5	GO:0009734,GO:0006355,GO:0010051,GO:0003677,GO:0005634,GO:0009793,	K14486|1|0.0|1499|mtr:MTR_1g024025|auxin response factor	gi|922397992|ref|XP_013466172.1|	0	auxin response factor 2 [Medicago truncatula]
	gra-miR166d	CSVX01062281.1	NA	2.5	-	-	-	-	-
	gra-miR166d	CSVX01036566.1	3	1.5	GO:0006855,GO:0016021,GO:0015297,GO:0015238,	K03327|1|3e-109|327|mtr:MTR_7g087410|multidrug resistance protein, MATE family	gi|922340037|ref|XP_003624782.2|	1.2e-109	MATE efflux family protein [Medicago truncatula]
	gra-miR166d	CSVX01025433.1	3.5	NA	GO:0005739,	K17710|1|4e-54|198|atr:18446702|pentatricopeptide repeat domain-containing protein 1	gi|357467093|ref|XP_003603831.1|	0	PPR containing plant-like protein [Medicago truncatula]
	gra-miR166d	CSVX01025432.1	3.5	NA	GO:0005739,	K17710|1|2e-54|198|atr:18446702|pentatricopeptide repeat domain-containing protein 1	gi|357467093|ref|XP_003603831.1|	0	PPR containing plant-like protein [Medicago truncatula]
	gra-miR166d	CSVX01060398.1	2.5	1.5	-	K01074|1|1e-87|296|tcc:TCM_005697|palmitoyl-protein thioesterase [EC:3.1.2.22]!K19090|4|4e-86|284|fve:101300361|CRISPR-associated protein Cas5t	gi|922350970|ref|XP_013451317.1|	0	PPR containing plant-like protein [Medicago truncatula]
[truncated: 3,044 more rows]
