# Supplementary material for: Identification and Characterization of Salt-Responsive MicroRNAs in Vicia faba by High-Throughput Sequencing
Source: Genes (Basel). 2019 Apr 17;10(4):303. doi: 10.3390/genes10040303 (PMC6523927; doi:10.3390/genes10040303)
Supplement: Supplementary file 1 [file genes-10-00303-s001.zip › genes-471224-supplementary/supplementary final/Table S4.xls]

## Sheet: Sheet1
Table S4: Target prediction and annotation of differentailly expressed miRNAs in IC-1-vs IS-4 comparison
miRNA id	Target id	TargetFinder score	psRobot score		GO term	Pathway	NR id	NR evalue	NR description
bra-miR156d-3p	CSVX01032857.1	NA	2.5	-	K09287|1|4e-47|172|smo:SELMODRAFT_110104|RAV-like factor	gi|922347419|ref|XP_013450620.1|	3.59254e-121	B3 DNA-binding domain protein [Medicago truncatula]
bra-miR156d-3p	CSVX01021380.1	NA	2.5	-	-	-	-	-
bra-miR156d-3p	CSVX01056687.1	3.5	NA	-	K10268|1|0.0|565|sot:102605238|F-box and leucine-rich repeat protein 2/20	gi|357437705|ref|XP_003589128.1|	0	F-box SKIP2-like protein [Medicago truncatula]
bra-miR156d-3p	CSVX01002676.1	NA	2.5	-	K11267|1|0.0|1874|mtr:MTR_1g037280|sister chromatid cohesion protein PDS5	gi|922399421|ref|XP_013466860.1|	0	sister chromatid cohesion PDS5-like protein [Medicago truncatula]
bra-miR156d-3p	CSVX01041223.1	3.5	NA	GO:0006855,GO:0016021,GO:0015297,GO:0015238,	K03327|1|0.0|780|mtr:MTR_1g100180|multidrug resistance protein, MATE family	gi|922396457|ref|XP_003592215.2|	0	MATE efflux family protein [Medicago truncatula]
bra-miR156d-3p	CSVX01032856.1	NA	2.5	-	K09287|1|5e-47|172|smo:SELMODRAFT_110104|RAV-like factor	gi|922347419|ref|XP_013450620.1|	1.2331e-120	B3 DNA-binding domain protein [Medicago truncatula]
bra-miR156d-5p	CSVX01052962.1	NA	2.5	-	-	-	-	-
bra-miR156d-5p	CSVX01060276.1	NA	2.5	GO:0006289,GO:0006357,GO:0008270,GO:0005675,GO:0000439,	K03142|1|0.0|639|cam:101499964|transcription initiation factor TFIIH subunit 2	gi|502108084|ref|XP_004493385.1|	0	PREDICTED: general transcription factor IIH subunit 2 [Cicer arietinum]
bra-miR156d-5p	CSVX01035062.1	NA	2	-	-	-	-	-
bra-miR156d-5p	CSVX01052287.1	NA	2.5	GO:0009734,GO:0006355,GO:0005515,GO:0005634,	K14484|1|4e-106|315|mtr:MTR_1g093350|auxin-responsive protein IAA	gi|357443077|ref|XP_003591816.1|	2.43167e-105	auxin response factor [Medicago truncatula]
bra-miR156d-5p	CSVX01047931.1	3	2	GO:0016874,GO:0010099,GO:0005634,	K20217|1|2e-110|321|mtr:MTR_8g085690|ubiquitin-conjugating enzyme E2 E [EC:2.3.2.23]	gi|357518847|ref|XP_003629712.1|	1.08386e-109	ubiquitin-conjugating enzyme [Medicago truncatula]
bra-miR156d-5p	CSVX01026287.1	NA	2.5	-	-	gi|357466347|ref|XP_003603458.1|	1.69038e-71	hypothetical protein MTR_3g107890 [Medicago truncatula]
bra-miR156d-5p	CSVX01008211.1	NA	2.5	GO:0032366,GO:0032541,GO:0016125,GO:0006665,GO:0097036,GO:0016020,GO:0005794,	-	gi|502108089|ref|XP_004493386.1|	8.61908e-92	PREDICTED: protein arv1 homolog [Cicer arietinum]
bra-miR156d-5p	CSVX01004357.1	NA	2.5	-	-	-	-	-
bra-miR156d-5p	CSVX01052034.1	NA	2.5	-	-	-	-	-
bra-miR156d-5p	CSVX01003794.1	NA	2.5	-	-	-	-	-
bra-miR156d-5p	CSVX01008205.1	NA	2.5	GO:0006289,GO:0006357,GO:0008270,GO:0005675,GO:0000439,	K03142|1|0.0|639|cam:101499964|transcription initiation factor TFIIH subunit 2	gi|502108084|ref|XP_004493385.1|	0	PREDICTED: general transcription factor IIH subunit 2 [Cicer arietinum]
bra-miR156d-5p	CSVX01015401.1	0	0	-	-	-	-	-
bra-miR156d-5p	CSVX01023665.1	NA	2.5	GO:0016021,GO:0016740,	K13680|1|5e-139|432|smo:SELMODRAFT_230176|beta-mannan synthase [EC:2.4.1.32]	gi|922383194|ref|XP_013461819.1|	0	xyloglucan glycosyltransferase [Medicago truncatula]
bra-miR156d-5p	CSVX01059680.1	NA	2	-	-	-	-	-
bra-miR156d-5p	CSVX01008203.1	NA	2.5	GO:0032366,GO:0032541,GO:0016125,GO:0006665,GO:0097036,GO:0016020,GO:0005794,	-	gi|502108089|ref|XP_004493386.1|	7.06368e-92	PREDICTED: protein arv1 homolog [Cicer arietinum]
bra-miR156d-5p	CSVX01004359.1	NA	2.5	-	-	-	-	-
bra-miR156d-5p	CSVX01011290.1	NA	2.5	GO:0008017,GO:0007018,GO:0016887,GO:0005524,GO:0005871,GO:0003777,GO:0005874,	K10406|1|0.0|1564|mtr:MTR_7g109130|kinesin family member C2/C3	gi|922340523|ref|XP_003625931.2|	0	P-loop nucleoside triphosphate hydrolase superfamily protein [Medicago truncatula]
bra-miR156d-5p	CSVX01041969.1	1	1	-	K13415|1|7e-20|98.6|mdm:103401427|protein brassinosteroid insensitive 1 [EC:2.7.10.1 2.7.11.1]	gi|502135299|ref|XP_004502285.1|	0	PREDICTED: squamosa promoter-binding-like protein 2 [Cicer arietinum]
bra-miR156d-5p	CSVX01035059.1	NA	2	-	-	-	-	-
bra-miR156d-5p	CSVX01047000.1	3.5	2	-	-	-	-	-
bra-miR156d-5p	CSVX01015213.1	1	1	-	-	-	-	-
bra-miR156d-5p	CSVX01008201.1	NA	2.5	GO:0006289,GO:0006357,GO:0008270,GO:0005675,GO:0000439,	K03142|1|0.0|639|cam:101499964|transcription initiation factor TFIIH subunit 2	gi|502108084|ref|XP_004493385.1|	0	PREDICTED: general transcription factor IIH subunit 2 [Cicer arietinum]
bra-miR156d-5p	CSVX01047955.1	3	2	-	-	gi|922342052|ref|XP_013447951.1|	8.69657e-86	squamosa promoter-binding-like protein [Medicago truncatula]
bra-miR156d-5p	CSVX01033407.1	NA	2.5	GO:0016021,GO:0032366,GO:0032541,GO:0016125,GO:0006665,GO:0097036,GO:0005794,	-	gi|502108089|ref|XP_004493386.1|	4.1913e-40	PREDICTED: protein arv1 homolog [Cicer arietinum]
bra-miR156d-5p	CSVX01070811.1	NA	2.5	-	-	-	-	-
bra-miR156d-5p	CSVX01056810.1	NA	2.5	GO:0070588,GO:0009626,GO:0005622,GO:0005262,GO:0007263,GO:0005222,GO:0005887,GO:0071805,GO:0005242,GO:0042391,	K05391|1|0.0|1187|cam:101498905|cyclic nucleotide gated channel, other eukaryote	gi|502101741|ref|XP_004491863.1|	0	PREDICTED: cyclic nucleotide-gated ion channel 2 [Cicer arietinum]
bra-miR156d-5p	CSVX01015211.1	1	1	-	-	-	-	-
bra-miR156d-5p	CSVX01008209.1	NA	2.5	GO:0032366,GO:0032541,GO:0016125,GO:0006665,GO:0097036,GO:0016020,GO:0005794,	-	gi|502108089|ref|XP_004493386.1|	8.86428e-92	PREDICTED: protein arv1 homolog [Cicer arietinum]
bra-miR156d-5p	CSVX01058515.1	4	NA	-	-	gi|357495573|ref|XP_003618075.1|	0	hypothetical protein MTR_5g098710 [Medicago truncatula]
bra-miR156d-5p	CSVX01069945.1	2	1	-	-	-	-	-
bra-miR156d-5p	CSVX01015212.1	1	1	-	-	-	-	-
bra-miR156d-5p	CSVX01060275.1	NA	2.5	GO:0006289,GO:0006357,GO:0008270,GO:0005675,GO:0000439,	K03142|1|0.0|639|cam:101499964|transcription initiation factor TFIIH subunit 2	gi|502108084|ref|XP_004493385.1|	0	PREDICTED: general transcription factor IIH subunit 2 [Cicer arietinum]
bra-miR156d-5p	CSVX01053347.1	NA	2.5	-	K17710|1|2e-93|302|atr:18446702|pentatricopeptide repeat domain-containing protein 1	gi|357477483|ref|XP_003609027.1|	0	PPR containing plant-like protein [Medicago truncatula]
bra-miR156d-5p	CSVX01011289.1	NA	2.5	GO:0008017,GO:0007018,GO:0016887,GO:0005524,GO:0005871,GO:0003777,GO:0005874,	K10406|1|0.0|1644|mtr:MTR_7g109130|kinesin family member C2/C3	gi|922346951|ref|XP_013450387.1|	0	P-loop nucleoside triphosphate hydrolase superfamily protein [Medicago truncatula]
bra-miR156d-5p	CSVX01015402.1	0	0	-	-	-	-	-
bra-miR156d-5p	CSVX01050851.1	3	NA	-	-	-	-	-
bra-miR156d-5p	CSVX01056973.1	1	1	-	-	-	-	-
bra-miR156d-5p	CSVX01008204.1	NA	2.5	GO:0006289,GO:0006357,GO:0008270,GO:0005675,GO:0000439,	K03142|1|0.0|639|cam:101499964|transcription initiation factor TFIIH subunit 2	gi|502108084|ref|XP_004493385.1|	0	PREDICTED: general transcription factor IIH subunit 2 [Cicer arietinum]
cca-miR156c	CSVX01032053.1	NA	2.5	-	-	-	-	-
cca-miR156c	CSVX01020424.1	NA	2.5	GO:0016132,GO:0016021,GO:0055114,GO:0010268,GO:0009965,GO:0042814,GO:0048441,GO:0016125,GO:0048443,GO:0020037,GO:0016709,GO:0005506,GO:0008395,	K12637|1|0.0|744|mtr:MTR_5g021220|3-epi-6-deoxocathasterone 23-monooxygenase [EC:1.14.13.112]	gi|357483619|ref|XP_003612096.1|	0	cytochrome P450 family brassinosteroid oxidase [Medicago truncatula]
cca-miR156c	CSVX01015213.1	2	1	-	-	-	-	-
cca-miR156c	CSVX01047955.1	0	0	-	-	gi|922342052|ref|XP_013447951.1|	8.69657e-86	squamosa promoter-binding-like protein [Medicago truncatula]
cca-miR156c	CSVX01052735.1	NA	2.5	GO:0000902,GO:0005886,	K13173|1|6e-07|55.8|rcu:8261782|arginine and glutamate-rich protein 1!K09291|4|4e-06|55.1|gmx:100788022|nucleoprotein TPR	gi|502112044|ref|XP_004494226.1|	0	PREDICTED: uncharacterized protein LOC101495425 [Cicer arietinum]
cca-miR156c	CSVX01015211.1	2	1	-	-	-	-	-
cca-miR156c	CSVX01059963.1	3.5	2.2	GO:0006623,GO:0045053,GO:0005622,GO:0019898,GO:0016021,	K19525|1|0.0|7636|mtr:MTR_4g123110|vacuolar protein sorting-associated protein 13A/C	gi|922372373|ref|XP_013458344.1|	0	calcium-dependent lipid-binding-like protein [Medicago truncatula]
cca-miR156c	CSVX01021239.1	NA	2	-	K20495|1|8e-14|79.7|adu:107471687|	gi|828331154|ref|XP_012574556.1|	0	PREDICTED: uncharacterized protein LOC101496607, partial [Cicer arietinum]
cca-miR156c	CSVX01020279.1	NA	2.5	GO:0017056,GO:0006606,GO:0051292,GO:0005643,GO:0016740,GO:0016973,	K14309|1|2e-53|195|mtr:MTR_2g103370|nuclear pore complex protein Nup93	gi|357455161|ref|XP_003597861.1|	1.44144e-52	nucleoporin interacting component, putative [Medicago truncatula]
cca-miR156c	CSVX01015212.1	2	1	-	-	-	-	-
cca-miR156c	CSVX01015401.1	4	2.5	-	-	-	-	-
cca-miR156c	CSVX01032052.1	NA	2.5	-	-	-	-	-
cca-miR156c	CSVX01042829.1	3	1.5	GO:0005802,GO:0016021,GO:0009505,GO:0005768,	K17087|1|0.0|753|zma:100284948|transmembrane 9 superfamily member 3!K17085|2|0.0|694|ppp:PHYPADRAFT_216379|transmembrane 9 superfamily member 1	gi|922357020|ref|XP_003616193.2|	0	transmembrane 9 family protein [Medicago truncatula]
cca-miR156c	CSVX01032051.1	NA	2.5	-	-	-	-	-
cca-miR156c	CSVX01015402.1	4	2.5	-	-	-	-	-
cca-miR156c	CSVX01032054.1	NA	2.5	-	-	-	-	-
cca-miR156c	CSVX01041969.1	2	1	-	K13415|1|7e-20|98.6|mdm:103401427|protein brassinosteroid insensitive 1 [EC:2.7.10.1 2.7.11.1]	gi|502135299|ref|XP_004502285.1|	0	PREDICTED: squamosa promoter-binding-like protein 2 [Cicer arietinum]
cca-miR156c	CSVX01020281.1	NA	2.5	GO:0005794,GO:0005774,GO:0005524,GO:0009507,GO:0005783,	K09486|1|0.0|734|mtr:MTR_3g081170|hypoxia up-regulated 1	gi|922381804|ref|XP_013461130.1|	0	heat shock 70 kDa protein [Medicago truncatula]
cca-miR156c	CSVX01032055.1	NA	2.5	-	-	-	-	-
cca-miR156c	CSVX01020282.1	NA	2.5	GO:0005794,GO:0005774,GO:0005524,GO:0009507,GO:0005783,	K09486|1|0.0|734|mtr:MTR_3g081170|hypoxia up-regulated 1	gi|922381804|ref|XP_013461130.1|	0	heat shock 70 kDa protein [Medicago truncatula]
cca-miR156c	CSVX01056973.1	2	1	-	-	-	-	-
cca-miR156c	CSVX01020280.1	NA	2.5	GO:0005794,GO:0005774,GO:0005524,GO:0009507,GO:0005783,	K09486|1|0.0|734|mtr:MTR_3g081170|hypoxia up-regulated 1	gi|922381804|ref|XP_013461130.1|	0	heat shock 70 kDa protein [Medicago truncatula]
cca-miR156c	CSVX01032050.1	NA	2.5	-	-	-	-	-
gma-miR156k	CSVX01052962.1	NA	2.5	-	-	-	-	-
gma-miR156k	CSVX01013362.1	4	NA	-	K15095|1|2e-16|88.6|bdi:100839967|(+)-neomenthol dehydrogenase [EC:1.1.1.208]	gi|357482641|ref|XP_003611607.1|	0	phototropic-responsive NPH3 family protein [Medicago truncatula]
gma-miR156k	CSVX01015213.1	1	1	-	-	-	-	-
gma-miR156k	CSVX01026288.1	NA	2.5	-	-	gi|357466347|ref|XP_003603458.1|	4.20865e-56	hypothetical protein MTR_3g107890 [Medicago truncatula]
gma-miR156k	CSVX01013363.1	4	NA	-	K14307|1|0.0|577|mtr:MTR_5g018390|nucleoporin p58/p45	gi|357482641|ref|XP_003611607.1|	0	phototropic-responsive NPH3 family protein [Medicago truncatula]
gma-miR156k	CSVX01047955.1	3	2	-	-	gi|922342052|ref|XP_013447951.1|	8.69657e-86	squamosa promoter-binding-like protein [Medicago truncatula]
gma-miR156k	CSVX01035062.1	NA	2	-	-	-	-	-
gma-miR156k	CSVX01055584.1	4	NA	GO:0005524,	K18798|1|0.0|896|mtr:MTR_4g129950|peroxisome-assembly ATPase [EC:3.6.4.7]	gi|922372829|ref|XP_013458571.1|	0	AFG1-family ATPase [Medicago truncatula]
gma-miR156k	CSVX01013364.1	4	NA	-	K14307|1|0.0|577|mtr:MTR_5g018390|nucleoporin p58/p45	gi|357482641|ref|XP_003611607.1|	0	phototropic-responsive NPH3 family protein [Medicago truncatula]
gma-miR156k	CSVX01047931.1	3	2	GO:0016874,GO:0010099,GO:0005634,	K20217|1|2e-110|321|mtr:MTR_8g085690|ubiquitin-conjugating enzyme E2 E [EC:2.3.2.23]	gi|357518847|ref|XP_003629712.1|	1.08386e-109	ubiquitin-conjugating enzyme [Medicago truncatula]
gma-miR156k	CSVX01015211.1	1	1	-	-	-	-	-
gma-miR156k	CSVX01026287.1	NA	2.5	-	-	gi|357466347|ref|XP_003603458.1|	1.69038e-71	hypothetical protein MTR_3g107890 [Medicago truncatula]
gma-miR156k	CSVX01004357.1	NA	2.5	-	-	-	-	-
gma-miR156k	CSVX01041334.1	4	NA	-	-	-	-	-
gma-miR156k	CSVX01069945.1	3	1.5	-	-	-	-	-
gma-miR156k	CSVX01015212.1	1	1	-	-	-	-	-
gma-miR156k	CSVX01053347.1	NA	2.5	-	K17710|1|2e-93|302|atr:18446702|pentatricopeptide repeat domain-containing protein 1	gi|357477483|ref|XP_003609027.1|	0	PPR containing plant-like protein [Medicago truncatula]
gma-miR156k	CSVX01015401.1	1	0.5	-	-	-	-	-
gma-miR156k	CSVX01011289.1	NA	2.5	GO:0008017,GO:0007018,GO:0016887,GO:0005524,GO:0005871,GO:0003777,GO:0005874,	K10406|1|0.0|1644|mtr:MTR_7g109130|kinesin family member C2/C3	gi|922346951|ref|XP_013450387.1|	0	P-loop nucleoside triphosphate hydrolase superfamily protein [Medicago truncatula]
gma-miR156k	CSVX01023665.1	NA	2.5	GO:0016021,GO:0016740,	K13680|1|5e-139|432|smo:SELMODRAFT_230176|beta-mannan synthase [EC:2.4.1.32]	gi|922383194|ref|XP_013461819.1|	0	xyloglucan glycosyltransferase [Medicago truncatula]
gma-miR156k	CSVX01059680.1	NA	2	-	-	-	-	-
gma-miR156k	CSVX01015402.1	1	0.5	-	-	-	-	-
gma-miR156k	CSVX01004359.1	NA	2.5	-	-	-	-	-
gma-miR156k	CSVX01011290.1	NA	2.5	GO:0008017,GO:0007018,GO:0016887,GO:0005524,GO:0005871,GO:0003777,GO:0005874,	K10406|1|0.0|1564|mtr:MTR_7g109130|kinesin family member C2/C3	gi|922340523|ref|XP_003625931.2|	0	P-loop nucleoside triphosphate hydrolase superfamily protein [Medicago truncatula]
gma-miR156k	CSVX01041969.1	1	1	-	K13415|1|7e-20|98.6|mdm:103401427|protein brassinosteroid insensitive 1 [EC:2.7.10.1 2.7.11.1]	gi|502135299|ref|XP_004502285.1|	0	PREDICTED: squamosa promoter-binding-like protein 2 [Cicer arietinum]
gma-miR156k	CSVX01052111.1	4	2.2	GO:0016020,	K20283|1|5e-14|79.7|pmum:103329076|golgin subfamily A member 4	gi|502094911|ref|XP_004490326.1|	0	PREDICTED: WPP domain-interacting tail-anchored protein 2 isoform X1 [Cicer arietinum]
gma-miR156k	CSVX01035059.1	NA	2	-	-	-	-	-
gma-miR156k	CSVX01056973.1	1	1	-	-	-	-	-
gma-miR156k	CSVX01047000.1	3.5	2	-	-	-	-	-
gma-miR156n	CSVX01052962.1	NA	2.5	-	-	-	-	-
gma-miR156n	CSVX01015213.1	1	1	-	-	-	-	-
gma-miR156n	CSVX01026288.1	NA	2.5	-	-	gi|357466347|ref|XP_003603458.1|	4.20865e-56	hypothetical protein MTR_3g107890 [Medicago truncatula]
gma-miR156n	CSVX01013363.1	4	NA	-	K14307|1|0.0|577|mtr:MTR_5g018390|nucleoporin p58/p45	gi|357482641|ref|XP_003611607.1|	0	phototropic-responsive NPH3 family protein [Medicago truncatula]
gma-miR156n	CSVX01047955.1	3	2	-	-	gi|922342052|ref|XP_013447951.1|	8.69657e-86	squamosa promoter-binding-like protein [Medicago truncatula]
gma-miR156n	CSVX01035062.1	NA	2	-	-	-	-	-
gma-miR156n	CSVX01055584.1	4	NA	GO:0005524,	K18798|1|0.0|896|mtr:MTR_4g129950|peroxisome-assembly ATPase [EC:3.6.4.7]	gi|922372829|ref|XP_013458571.1|	0	AFG1-family ATPase [Medicago truncatula]
gma-miR156n	CSVX01013364.1	4	NA	-	K14307|1|0.0|577|mtr:MTR_5g018390|nucleoporin p58/p45	gi|357482641|ref|XP_003611607.1|	0	phototropic-responsive NPH3 family protein [Medicago truncatula]
gma-miR156n	CSVX01047931.1	3	2	GO:0016874,GO:0010099,GO:0005634,	K20217|1|2e-110|321|mtr:MTR_8g085690|ubiquitin-conjugating enzyme E2 E [EC:2.3.2.23]	gi|357518847|ref|XP_003629712.1|	1.08386e-109	ubiquitin-conjugating enzyme [Medicago truncatula]
gma-miR156n	CSVX01015211.1	1	1	-	-	-	-	-
gma-miR156n	CSVX01026287.1	NA	2.5	-	-	gi|357466347|ref|XP_003603458.1|	1.69038e-71	hypothetical protein MTR_3g107890 [Medicago truncatula]
gma-miR156n	CSVX01004357.1	NA	2.5	-	-	-	-	-
gma-miR156n	CSVX01041334.1	4	NA	-	-	-	-	-
gma-miR156n	CSVX01069945.1	3	1.5	-	-	-	-	-
gma-miR156n	CSVX01015212.1	1	1	-	-	-	-	-
gma-miR156n	CSVX01053347.1	NA	2.5	-	K17710|1|2e-93|302|atr:18446702|pentatricopeptide repeat domain-containing protein 1	gi|357477483|ref|XP_003609027.1|	0	PPR containing plant-like protein [Medicago truncatula]
gma-miR156n	CSVX01015401.1	1	0.5	-	-	-	-	-
gma-miR156n	CSVX01023665.1	NA	2.5	GO:0016021,GO:0016740,	K13680|1|5e-139|432|smo:SELMODRAFT_230176|beta-mannan synthase [EC:2.4.1.32]	gi|922383194|ref|XP_013461819.1|	0	xyloglucan glycosyltransferase [Medicago truncatula]
gma-miR156n	CSVX01059680.1	NA	2	-	-	-	-	-
gma-miR156n	CSVX01015402.1	1	0.5	-	-	-	-	-
gma-miR156n	CSVX01004359.1	NA	2.5	-	-	-	-	-
gma-miR156n	CSVX01013361.1	4	NA	-	K15095|1|2e-16|88.6|bdi:100839967|(+)-neomenthol dehydrogenase [EC:1.1.1.208]	gi|357482641|ref|XP_003611607.1|	0	phototropic-responsive NPH3 family protein [Medicago truncatula]
gma-miR156n	CSVX01011290.1	NA	2.5	GO:0008017,GO:0007018,GO:0016887,GO:0005524,GO:0005871,GO:0003777,GO:0005874,	K10406|1|0.0|1564|mtr:MTR_7g109130|kinesin family member C2/C3	gi|922340523|ref|XP_003625931.2|	0	P-loop nucleoside triphosphate hydrolase superfamily protein [Medicago truncatula]
gma-miR156n	CSVX01041969.1	1	1	-	K13415|1|7e-20|98.6|mdm:103401427|protein brassinosteroid insensitive 1 [EC:2.7.10.1 2.7.11.1]	gi|502135299|ref|XP_004502285.1|	0	PREDICTED: squamosa promoter-binding-like protein 2 [Cicer arietinum]
gma-miR156n	CSVX01052111.1	4	2.2	GO:0016020,	K20283|1|5e-14|79.7|pmum:103329076|golgin subfamily A member 4	gi|502094911|ref|XP_004490326.1|	0	PREDICTED: WPP domain-interacting tail-anchored protein 2 isoform X1 [Cicer arietinum]
gma-miR156n	CSVX01035059.1	NA	2	-	-	-	-	-
gma-miR156n	CSVX01056973.1	1	1	-	-	-	-	-
gma-miR156n	CSVX01047000.1	3.5	2	-	-	-	-	-
gma-miR156q	CSVX01015213.1	2	1.5	-	-	-	-	-
gma-miR156q	CSVX01047955.1	4	2.5	-	-	gi|922342052|ref|XP_013447951.1|	8.69657e-86	squamosa promoter-binding-like protein [Medicago truncatula]
gma-miR156q	CSVX01052287.1	NA	2.5	GO:0009734,GO:0006355,GO:0005515,GO:0005634,	K14484|1|4e-106|315|mtr:MTR_1g093350|auxin-responsive protein IAA	gi|357443077|ref|XP_003591816.1|	2.43167e-105	auxin response factor [Medicago truncatula]
gma-miR156q	CSVX01047931.1	3	2	GO:0016874,GO:0010099,GO:0005634,	K20217|1|2e-110|321|mtr:MTR_8g085690|ubiquitin-conjugating enzyme E2 E [EC:2.3.2.23]	gi|357518847|ref|XP_003629712.1|	1.08386e-109	ubiquitin-conjugating enzyme [Medicago truncatula]
gma-miR156q	CSVX01015211.1	2	1.5	-	-	-	-	-
gma-miR156q	CSVX01052034.1	NA	2.5	-	-	-	-	-
gma-miR156q	CSVX01069945.1	3	1.5	-	-	-	-	-
gma-miR156q	CSVX01015212.1	2	1.5	-	-	-	-	-
gma-miR156q	CSVX01015401.1	1	0.5	-	-	-	-	-
gma-miR156q	CSVX01015402.1	1	0.5	-	-	-	-	-
gma-miR156q	CSVX01050851.1	4	NA	-	-	-	-	-
gma-miR156q	CSVX01007645.1	NA	2.5	GO:0016021,	K14552|1|7e-50|197|csl:COCSUDRAFT_47298|NET1-associated nuclear protein 1 (U3 small nucleolar RNA-associated protein 17)!K04083|3|5e-32|137|cvr:CHLNCDRAFT_58899|molecular chaperone Hsp33	gi|502091509|ref|XP_004489568.1|	0	PREDICTED: uncharacterized protein LOC101492930 [Cicer arietinum]
gma-miR156q	CSVX01041969.1	2	1.5	-	K13415|1|7e-20|98.6|mdm:103401427|protein brassinosteroid insensitive 1 [EC:2.7.10.1 2.7.11.1]	gi|502135299|ref|XP_004502285.1|	0	PREDICTED: squamosa promoter-binding-like protein 2 [Cicer arietinum]
gma-miR156q	CSVX01052111.1	NA	2.5	GO:0016020,	K20283|1|5e-14|79.7|pmum:103329076|golgin subfamily A member 4	gi|502094911|ref|XP_004490326.1|	0	PREDICTED: WPP domain-interacting tail-anchored protein 2 isoform X1 [Cicer arietinum]
gma-miR156q	CSVX01056973.1	2	1.5	-	-	-	-	-
gma-miR156q	CSVX01047000.1	NA	2.5	-	-	-	-	-
gma-miR156s	CSVX01015213.1	2	1.5	-	-	-	-	-
gma-miR156s	CSVX01047955.1	4	2.5	-	-	gi|922342052|ref|XP_013447951.1|	8.69657e-86	squamosa promoter-binding-like protein [Medicago truncatula]
gma-miR156s	CSVX01052287.1	NA	2.5	GO:0009734,GO:0006355,GO:0005515,GO:0005634,	K14484|1|4e-106|315|mtr:MTR_1g093350|auxin-responsive protein IAA	gi|357443077|ref|XP_003591816.1|	2.43167e-105	auxin response factor [Medicago truncatula]
gma-miR156s	CSVX01047931.1	3	2	GO:0016874,GO:0010099,GO:0005634,	K20217|1|2e-110|321|mtr:MTR_8g085690|ubiquitin-conjugating enzyme E2 E [EC:2.3.2.23]	gi|357518847|ref|XP_003629712.1|	1.08386e-109	ubiquitin-conjugating enzyme [Medicago truncatula]
gma-miR156s	CSVX01015211.1	2	1.5	-	-	-	-	-
gma-miR156s	CSVX01052034.1	NA	2.5	-	-	-	-	-
gma-miR156s	CSVX01069945.1	3	1.5	-	-	-	-	-
gma-miR156s	CSVX01003794.1	NA	2.5	-	-	-	-	-
gma-miR156s	CSVX01015212.1	2	1.5	-	-	-	-	-
gma-miR156s	CSVX01015401.1	1	0.5	-	-	-	-	-
gma-miR156s	CSVX01015402.1	1	0.5	-	-	-	-	-
gma-miR156s	CSVX01050851.1	4	NA	-	-	-	-	-
gma-miR156s	CSVX01007645.1	NA	2.5	GO:0016021,	K14552|1|7e-50|197|csl:COCSUDRAFT_47298|NET1-associated nuclear protein 1 (U3 small nucleolar RNA-associated protein 17)!K04083|3|5e-32|137|cvr:CHLNCDRAFT_58899|molecular chaperone Hsp33	gi|502091509|ref|XP_004489568.1|	0	PREDICTED: uncharacterized protein LOC101492930 [Cicer arietinum]
gma-miR156s	CSVX01041969.1	2	1.5	-	K13415|1|7e-20|98.6|mdm:103401427|protein brassinosteroid insensitive 1 [EC:2.7.10.1 2.7.11.1]	gi|502135299|ref|XP_004502285.1|	0	PREDICTED: squamosa promoter-binding-like protein 2 [Cicer arietinum]
gma-miR156s	CSVX01052111.1	NA	2.5	GO:0016020,	K20283|1|5e-14|79.7|pmum:103329076|golgin subfamily A member 4	gi|502094911|ref|XP_004490326.1|	0	PREDICTED: WPP domain-interacting tail-anchored protein 2 isoform X1 [Cicer arietinum]
gma-miR156s	CSVX01056973.1	2	1.5	-	-	-	-	-
gma-miR156s	CSVX01047000.1	NA	2.5	-	-	-	-	-
mes-miR156h	CSVX01032053.1	NA	2.5	-	-	-	-	-
mes-miR156h	CSVX01020424.1	NA	2.5	GO:0016132,GO:0016021,GO:0055114,GO:0010268,GO:0009965,GO:0042814,GO:0048441,GO:0016125,GO:0048443,GO:0020037,GO:0016709,GO:0005506,GO:0008395,	K12637|1|0.0|744|mtr:MTR_5g021220|3-epi-6-deoxocathasterone 23-monooxygenase [EC:1.14.13.112]	gi|357483619|ref|XP_003612096.1|	0	cytochrome P450 family brassinosteroid oxidase [Medicago truncatula]
mes-miR156h	CSVX01015213.1	2	1	-	-	-	-	-
mes-miR156h	CSVX01047955.1	0	0	-	-	gi|922342052|ref|XP_013447951.1|	8.69657e-86	squamosa promoter-binding-like protein [Medicago truncatula]
mes-miR156h	CSVX01052735.1	NA	2.5	GO:0000902,GO:0005886,	K13173|1|6e-07|55.8|rcu:8261782|arginine and glutamate-rich protein 1!K09291|4|4e-06|55.1|gmx:100788022|nucleoprotein TPR	gi|502112044|ref|XP_004494226.1|	0	PREDICTED: uncharacterized protein LOC101495425 [Cicer arietinum]
mes-miR156h	CSVX01015211.1	2	1	-	-	-	-	-
mes-miR156h	CSVX01059963.1	3.5	2.2	GO:0006623,GO:0045053,GO:0005622,GO:0019898,GO:0016021,	K19525|1|0.0|7636|mtr:MTR_4g123110|vacuolar protein sorting-associated protein 13A/C	gi|922372373|ref|XP_013458344.1|	0	calcium-dependent lipid-binding-like protein [Medicago truncatula]
mes-miR156h	CSVX01020279.1	NA	2.5	GO:0017056,GO:0006606,GO:0051292,GO:0005643,GO:0016740,GO:0016973,	K14309|1|2e-53|195|mtr:MTR_2g103370|nuclear pore complex protein Nup93	gi|357455161|ref|XP_003597861.1|	1.44144e-52	nucleoporin interacting component, putative [Medicago truncatula]
mes-miR156h	CSVX01015212.1	2	1	-	-	-	-	-
mes-miR156h	CSVX01015401.1	4	2.5	-	-	-	-	-
mes-miR156h	CSVX01032052.1	NA	2.5	-	-	-	-	-
mes-miR156h	CSVX01042829.1	3	1.5	GO:0005802,GO:0016021,GO:0009505,GO:0005768,	K17087|1|0.0|753|zma:100284948|transmembrane 9 superfamily member 3!K17085|2|0.0|694|ppp:PHYPADRAFT_216379|transmembrane 9 superfamily member 1	gi|922357020|ref|XP_003616193.2|	0	transmembrane 9 family protein [Medicago truncatula]
mes-miR156h	CSVX01032051.1	NA	2.5	-	-	-	-	-
mes-miR156h	CSVX01015402.1	4	2.5	-	-	-	-	-
mes-miR156h	CSVX01020281.1	NA	2.5	GO:0005794,GO:0005774,GO:0005524,GO:0009507,GO:0005783,	K09486|1|0.0|734|mtr:MTR_3g081170|hypoxia up-regulated 1	gi|922381804|ref|XP_013461130.1|	0	heat shock 70 kDa protein [Medicago truncatula]
mes-miR156h	CSVX01041969.1	2	1	-	K13415|1|7e-20|98.6|mdm:103401427|protein brassinosteroid insensitive 1 [EC:2.7.10.1 2.7.11.1]	gi|502135299|ref|XP_004502285.1|	0	PREDICTED: squamosa promoter-binding-like protein 2 [Cicer arietinum]
mes-miR156h	CSVX01032054.1	NA	2.5	-	-	-	-	-
mes-miR156h	CSVX01021238.1	NA	2	-	K20495|1|8e-14|79.7|adu:107471687|	gi|828331154|ref|XP_012574556.1|	0	PREDICTED: uncharacterized protein LOC101496607, partial [Cicer arietinum]
mes-miR156h	CSVX01032055.1	NA	2.5	-	-	-	-	-
mes-miR156h	CSVX01056973.1	2	1	-	-	-	-	-
mes-miR156h	CSVX01020280.1	NA	2.5	GO:0005794,GO:0005774,GO:0005524,GO:0009507,GO:0005783,	K09486|1|0.0|734|mtr:MTR_3g081170|hypoxia up-regulated 1	gi|922381804|ref|XP_013461130.1|	0	heat shock 70 kDa protein [Medicago truncatula]
mes-miR156h	CSVX01032050.1	NA	2.5	-	-	-	-	-
nta-miR156g	CSVX01068915.1	NA	2.5	-	-	gi|124359463|gb|ABN05904.1|	3.90719e-09	IMP dehydrogenase/GMP reductase, related [Medicago truncatula]
nta-miR156g	CSVX01020424.1	4	2	GO:0016132,GO:0016021,GO:0055114,GO:0010268,GO:0009965,GO:0042814,GO:0048441,GO:0016125,GO:0048443,GO:0020037,GO:0016709,GO:0005506,GO:0008395,	K12637|1|0.0|744|mtr:MTR_5g021220|3-epi-6-deoxocathasterone 23-monooxygenase [EC:1.14.13.112]	gi|357483619|ref|XP_003612096.1|	0	cytochrome P450 family brassinosteroid oxidase [Medicago truncatula]
nta-miR156g	CSVX01015213.1	2	1	-	-	-	-	-
nta-miR156g	CSVX01071200.1	NA	2.5	-	-	-	-	-
nta-miR156g	CSVX01047955.1	0	0	-	-	gi|922342052|ref|XP_013447951.1|	8.69657e-86	squamosa promoter-binding-like protein [Medicago truncatula]
nta-miR156g	CSVX01042226.1	NA	2.5	GO:0005887,GO:0043091,GO:0015189,GO:0089711,GO:1903401,GO:0051938,GO:0015297,GO:0005313,	K03294|1|0.0|1011|mtr:MTR_2g035430|basic amino acid/polyamine antiporter, APA family	gi|922386254|ref|XP_003594855.2|	0	cationic amino acid transporter [Medicago truncatula]
nta-miR156g	CSVX01052735.1	NA	2.5	GO:0000902,GO:0005886,	K13173|1|6e-07|55.8|rcu:8261782|arginine and glutamate-rich protein 1!K09291|4|4e-06|55.1|gmx:100788022|nucleoprotein TPR	gi|502112044|ref|XP_004494226.1|	0	PREDICTED: uncharacterized protein LOC101495425 [Cicer arietinum]
nta-miR156g	CSVX01051377.1	NA	2.5	-	-	gi|922349857|ref|XP_013450797.1|	0	kinesin light chain [Medicago truncatula]
nta-miR156g	CSVX01015211.1	2	1	-	-	-	-	-
nta-miR156g	CSVX01018939.1	NA	2.5	GO:0000226,GO:0000910,GO:0008017,	K16732|1|0.0|989|mtr:MTR_5g093860|protein regulator of cytokinesis 1	gi|357494709|ref|XP_003617643.1|	0	microtubule associated protein, MAP65/ASE1 family protein [Medicago truncatula]
nta-miR156g	CSVX01059675.1	NA	2.5	-	-	gi|828334754|ref|XP_012575240.1|	1.54648e-23	PREDICTED: LOW QUALITY PROTEIN: uncharacterized protein LOC105852935 [Cicer arietinum]
nta-miR156g	CSVX01059963.1	NA	2.5	GO:0006623,GO:0045053,GO:0005622,GO:0019898,GO:0016021,	K19525|1|0.0|7636|mtr:MTR_4g123110|vacuolar protein sorting-associated protein 13A/C	gi|922372373|ref|XP_013458344.1|	0	calcium-dependent lipid-binding-like protein [Medicago truncatula]
nta-miR156g	CSVX01021239.1	4	2	-	K20495|1|8e-14|79.7|adu:107471687|	gi|828331154|ref|XP_012574556.1|	0	PREDICTED: uncharacterized protein LOC101496607, partial [Cicer arietinum]
nta-miR156g	CSVX01032568.1	NA	2.5	-	-	gi|147857336|emb|CAN79194.1|	6.51848e-07	hypothetical protein VITISV_000236 [Vitis vinifera]
nta-miR156g	CSVX01015652.1	NA	2.5	GO:0043547,GO:0005086,GO:0032012,GO:0016192,GO:0005802,	K18443|1|0.0|2444|mtr:MTR_3g068130|golgi-specific brefeldin A-resistance guanine nucleotide exchange factor 1	gi|922380964|ref|XP_013460711.1|	0	pattern formation protein GNOM protein [Medicago truncatula]
nta-miR156g	CSVX01002159.1	4	2.5	GO:0006468,GO:0005524,GO:0004674,	K04730|1|0.0|636|gra:105802466|interleukin-1 receptor-associated kinase 1 [EC:2.7.11.1]!K04733|3|1e-144|431|thj:104824086|interleukin-1 receptor-associated kinase 4 [EC:2.7.11.1]	gi|922338891|ref|XP_003621108.2|	0	receptor-like kinase plant [Medicago truncatula]
nta-miR156g	CSVX01015212.1	2	1	-	-	-	-	-
nta-miR156g	CSVX01024394.1	NA	2	-	-	gi|922394095|ref|XP_013465452.1|	0	DUF936 family protein [Medicago truncatula]
nta-miR156g	CSVX01015401.1	3	2	-	-	-	-	-
nta-miR156g	CSVX01052762.1	4	2	GO:0006412,GO:0003723,GO:0003735,GO:0009579,GO:0022626,GO:0016020,GO:0044434,	K02926|1|1e-114|341|cam:101513780|large subunit ribosomal protein L4	gi|502173492|ref|XP_004515342.1|	7.50166e-114	PREDICTED: 50S ribosomal protein L4, chloroplastic [Cicer arietinum]
nta-miR156g	CSVX01042829.1	3	1.5	GO:0005802,GO:0016021,GO:0009505,GO:0005768,	K17087|1|0.0|753|zma:100284948|transmembrane 9 superfamily member 3!K17085|2|0.0|694|ppp:PHYPADRAFT_216379|transmembrane 9 superfamily member 1	gi|922357020|ref|XP_003616193.2|	0	transmembrane 9 family protein [Medicago truncatula]
nta-miR156g	CSVX01015650.1	NA	2.5	GO:0043547,GO:0005086,GO:0032012,GO:0016192,GO:0005802,	K18443|1|0.0|2398|mtr:MTR_5g080650|golgi-specific brefeldin A-resistance guanine nucleotide exchange factor 1	gi|357492353|ref|XP_003616465.1|	0	pattern formation protein GNOM protein [Medicago truncatula]
nta-miR156g	CSVX01015402.1	3	2	-	-	-	-	-
nta-miR156g	CSVX01029799.1	NA	2.5	GO:0035091,GO:0032587,GO:0046872,GO:1900027,	K20523|1|0.0|937|mtr:MTR_2g016870|SH3 domain-containing YSC84-like protein 1	gi|922388060|ref|XP_013462613.1|	0	RING/FYVE/PHD-type zinc finger protein [Medicago truncatula]
nta-miR156g	CSVX01021238.1	4	2	-	K20495|1|8e-14|79.7|adu:107471687|	gi|828331154|ref|XP_012574556.1|	0	PREDICTED: uncharacterized protein LOC101496607, partial [Cicer arietinum]
nta-miR156g	CSVX01041969.1	2	1	-	K13415|1|7e-20|98.6|mdm:103401427|protein brassinosteroid insensitive 1 [EC:2.7.10.1 2.7.11.1]	gi|502135299|ref|XP_004502285.1|	0	PREDICTED: squamosa promoter-binding-like protein 2 [Cicer arietinum]
nta-miR156g	CSVX01056973.1	2	1	-	-	-	-	-
nta-miR156g	CSVX01029798.1	NA	2.5	GO:0035091,GO:0032587,GO:0046872,GO:1900027,	K20523|1|0.0|937|mtr:MTR_2g016870|SH3 domain-containing YSC84-like protein 1	gi|922388060|ref|XP_013462613.1|	0	RING/FYVE/PHD-type zinc finger protein [Medicago truncatula]
nta-miR156g	CSVX01002160.1	4	2.5	GO:0006468,GO:0005524,GO:0004674,	K04730|1|1e-175|444|gra:105802466|interleukin-1 receptor-associated kinase 1 [EC:2.7.11.1]!K04733|5|3e-114|312|thj:104824086|interleukin-1 receptor-associated kinase 4 [EC:2.7.11.1]	gi|922338891|ref|XP_003621108.2|	0	receptor-like kinase plant [Medicago truncatula]
rco-miR156c	CSVX01052962.1	NA	2.5	-	-	-	-	-
rco-miR156c	CSVX01060276.1	NA	2.5	GO:0006289,GO:0006357,GO:0008270,GO:0005675,GO:0000439,	K03142|1|0.0|639|cam:101499964|transcription initiation factor TFIIH subunit 2	gi|502108084|ref|XP_004493385.1|	0	PREDICTED: general transcription factor IIH subunit 2 [Cicer arietinum]
rco-miR156c	CSVX01015213.1	1	1	-	-	-	-	-
rco-miR156c	CSVX01008201.1	NA	2.5	GO:0006289,GO:0006357,GO:0008270,GO:0005675,GO:0000439,	K03142|1|0.0|639|cam:101499964|transcription initiation factor TFIIH subunit 2	gi|502108084|ref|XP_004493385.1|	0	PREDICTED: general transcription factor IIH subunit 2 [Cicer arietinum]
rco-miR156c	CSVX01047955.1	3	2	-	-	gi|922342052|ref|XP_013447951.1|	8.69657e-86	squamosa promoter-binding-like protein [Medicago truncatula]
rco-miR156c	CSVX01033407.1	NA	2.5	GO:0016021,GO:0032366,GO:0032541,GO:0016125,GO:0006665,GO:0097036,GO:0005794,	-	gi|502108089|ref|XP_004493386.1|	4.1913e-40	PREDICTED: protein arv1 homolog [Cicer arietinum]
rco-miR156c	CSVX01035062.1	NA	2.5	-	-	-	-	-
rco-miR156c	CSVX01070811.1	NA	2.5	-	-	-	-	-
rco-miR156c	CSVX01047931.1	4	2	GO:0016874,GO:0010099,GO:0005634,	K20217|1|2e-110|321|mtr:MTR_8g085690|ubiquitin-conjugating enzyme E2 E [EC:2.3.2.23]	gi|357518847|ref|XP_003629712.1|	1.08386e-109	ubiquitin-conjugating enzyme [Medicago truncatula]
rco-miR156c	CSVX01015211.1	1	1	-	-	-	-	-
rco-miR156c	CSVX01008211.1	NA	2.5	GO:0032366,GO:0032541,GO:0016125,GO:0006665,GO:0097036,GO:0016020,GO:0005794,	-	gi|502108089|ref|XP_004493386.1|	8.61908e-92	PREDICTED: protein arv1 homolog [Cicer arietinum]
rco-miR156c	CSVX01041334.1	4	NA	-	-	-	-	-
rco-miR156c	CSVX01069945.1	2	1	-	-	-	-	-
rco-miR156c	CSVX01008205.1	NA	2.5	GO:0006289,GO:0006357,GO:0008270,GO:0005675,GO:0000439,	K03142|1|0.0|639|cam:101499964|transcription initiation factor TFIIH subunit 2	gi|502108084|ref|XP_004493385.1|	0	PREDICTED: general transcription factor IIH subunit 2 [Cicer arietinum]
rco-miR156c	CSVX01015212.1	1	1	-	-	-	-	-
rco-miR156c	CSVX01053347.1	NA	2.5	-	K17710|1|2e-93|302|atr:18446702|pentatricopeptide repeat domain-containing protein 1	gi|357477483|ref|XP_003609027.1|	0	PPR containing plant-like protein [Medicago truncatula]
rco-miR156c	CSVX01060275.1	NA	2.5	GO:0006289,GO:0006357,GO:0008270,GO:0005675,GO:0000439,	K03142|1|0.0|639|cam:101499964|transcription initiation factor TFIIH subunit 2	gi|502108084|ref|XP_004493385.1|	0	PREDICTED: general transcription factor IIH subunit 2 [Cicer arietinum]
rco-miR156c	CSVX01015401.1	0	0	-	-	-	-	-
rco-miR156c	CSVX01008199.1	NA	2.5	GO:0016021,GO:0032366,GO:0032541,GO:0016125,GO:0006665,GO:0097036,GO:0005794,	-	gi|502108089|ref|XP_004493386.1|	4.36365e-40	PREDICTED: protein arv1 homolog [Cicer arietinum]
rco-miR156c	CSVX01059680.1	NA	2.5	-	-	-	-	-
rco-miR156c	CSVX01008203.1	NA	2.5	GO:0032366,GO:0032541,GO:0016125,GO:0006665,GO:0097036,GO:0016020,GO:0005794,	-	gi|502108089|ref|XP_004493386.1|	7.06368e-92	PREDICTED: protein arv1 homolog [Cicer arietinum]
rco-miR156c	CSVX01015402.1	0	0	-	-	-	-	-
rco-miR156c	CSVX01004359.1	NA	2.5	-	-	-	-	-
rco-miR156c	CSVX01008206.1	NA	2.5	GO:0032366,GO:0032541,GO:0016125,GO:0006665,GO:0097036,GO:0016020,GO:0005794,	-	gi|502108089|ref|XP_004493386.1|	7.36742e-92	PREDICTED: protein arv1 homolog [Cicer arietinum]
rco-miR156c	CSVX01011290.1	NA	2.5	GO:0008017,GO:0007018,GO:0016887,GO:0005524,GO:0005871,GO:0003777,GO:0005874,	K10406|1|0.0|1564|mtr:MTR_7g109130|kinesin family member C2/C3	gi|922340523|ref|XP_003625931.2|	0	P-loop nucleoside triphosphate hydrolase superfamily protein [Medicago truncatula]
rco-miR156c	CSVX01008212.1	NA	2.5	GO:0032366,GO:0032541,GO:0016125,GO:0006665,GO:0097036,GO:0016020,GO:0005794,	-	gi|502108089|ref|XP_004493386.1|	8.24692e-92	PREDICTED: protein arv1 homolog [Cicer arietinum]
rco-miR156c	CSVX01041969.1	2	1.5	-	K13415|1|7e-20|98.6|mdm:103401427|protein brassinosteroid insensitive 1 [EC:2.7.10.1 2.7.11.1]	gi|502135299|ref|XP_004502285.1|	0	PREDICTED: squamosa promoter-binding-like protein 2 [Cicer arietinum]
rco-miR156c	CSVX01052111.1	NA	2.5	GO:0016020,	K20283|1|5e-14|79.7|pmum:103329076|golgin subfamily A member 4	gi|502094911|ref|XP_004490326.1|	0	PREDICTED: WPP domain-interacting tail-anchored protein 2 isoform X1 [Cicer arietinum]
rco-miR156c	CSVX01056973.1	1	1	-	-	-	-	-
rco-miR156c	CSVX01047000.1	NA	2.5	-	-	-	-	-
rco-miR156d	CSVX01052962.1	NA	2.5	-	-	-	-	-
rco-miR156d	CSVX01060276.1	NA	2.5	GO:0006289,GO:0006357,GO:0008270,GO:0005675,GO:0000439,	K03142|1|0.0|639|cam:101499964|transcription initiation factor TFIIH subunit 2	gi|502108084|ref|XP_004493385.1|	0	PREDICTED: general transcription factor IIH subunit 2 [Cicer arietinum]
rco-miR156d	CSVX01015213.1	1	1	-	-	-	-	-
rco-miR156d	CSVX01047955.1	3	2	-	-	gi|922342052|ref|XP_013447951.1|	8.69657e-86	squamosa promoter-binding-like protein [Medicago truncatula]
rco-miR156d	CSVX01035062.1	NA	2.5	-	-	-	-	-
rco-miR156d	CSVX01033407.1	NA	2.5	GO:0016021,GO:0032366,GO:0032541,GO:0016125,GO:0006665,GO:0097036,GO:0005794,	-	gi|502108089|ref|XP_004493386.1|	4.1913e-40	PREDICTED: protein arv1 homolog [Cicer arietinum]
rco-miR156d	CSVX01070811.1	NA	2.5	-	-	-	-	-
rco-miR156d	CSVX01056810.1	NA	2.5	GO:0070588,GO:0009626,GO:0005622,GO:0005262,GO:0007263,GO:0005222,GO:0005887,GO:0071805,GO:0005242,GO:0042391,	K05391|1|0.0|1187|cam:101498905|cyclic nucleotide gated channel, other eukaryote	gi|502101741|ref|XP_004491863.1|	0	PREDICTED: cyclic nucleotide-gated ion channel 2 [Cicer arietinum]
rco-miR156d	CSVX01047931.1	4	2	GO:0016874,GO:0010099,GO:0005634,	K20217|1|2e-110|321|mtr:MTR_8g085690|ubiquitin-conjugating enzyme E2 E [EC:2.3.2.23]	gi|357518847|ref|XP_003629712.1|	1.08386e-109	ubiquitin-conjugating enzyme [Medicago truncatula]
rco-miR156d	CSVX01015211.1	1	1	-	-	-	-	-
rco-miR156d	CSVX01004357.1	NA	2.5	-	-	-	-	-
rco-miR156d	CSVX01008198.1	NA	2.5	GO:0016021,GO:0032366,GO:0032541,GO:0016125,GO:0006665,GO:0097036,GO:0005794,	-	gi|502108089|ref|XP_004493386.1|	3.96716e-40	PREDICTED: protein arv1 homolog [Cicer arietinum]
rco-miR156d	CSVX01041334.1	4	NA	-	-	-	-	-
rco-miR156d	CSVX01069945.1	2	1	-	-	-	-	-
rco-miR156d	CSVX01015212.1	1	1	-	-	-	-	-
rco-miR156d	CSVX01060275.1	NA	2.5	GO:0006289,GO:0006357,GO:0008270,GO:0005675,GO:0000439,	K03142|1|0.0|639|cam:101499964|transcription initiation factor TFIIH subunit 2	gi|502108084|ref|XP_004493385.1|	0	PREDICTED: general transcription factor IIH subunit 2 [Cicer arietinum]
rco-miR156d	CSVX01015401.1	0	0	-	-	-	-	-
rco-miR156d	CSVX01053347.1	NA	2.5	-	K17710|1|2e-93|302|atr:18446702|pentatricopeptide repeat domain-containing protein 1	gi|357477483|ref|XP_003609027.1|	0	PPR containing plant-like protein [Medicago truncatula]
rco-miR156d	CSVX01011289.1	NA	2.5	GO:0008017,GO:0007018,GO:0016887,GO:0005524,GO:0005871,GO:0003777,GO:0005874,	K10406|1|0.0|1644|mtr:MTR_7g109130|kinesin family member C2/C3	gi|922346951|ref|XP_013450387.1|	0	P-loop nucleoside triphosphate hydrolase superfamily protein [Medicago truncatula]
rco-miR156d	CSVX01059680.1	NA	2.5	-	-	-	-	-
rco-miR156d	CSVX01008199.1	NA	2.5	GO:0016021,GO:0032366,GO:0032541,GO:0016125,GO:0006665,GO:0097036,GO:0005794,	-	gi|502108089|ref|XP_004493386.1|	4.36365e-40	PREDICTED: protein arv1 homolog [Cicer arietinum]
rco-miR156d	CSVX01015402.1	0	0	-	-	-	-	-
rco-miR156d	CSVX01008206.1	NA	2.5	GO:0032366,GO:0032541,GO:0016125,GO:0006665,GO:0097036,GO:0016020,GO:0005794,	-	gi|502108089|ref|XP_004493386.1|	7.36742e-92	PREDICTED: protein arv1 homolog [Cicer arietinum]
rco-miR156d	CSVX01041969.1	2	1.5	-	K13415|1|7e-20|98.6|mdm:103401427|protein brassinosteroid insensitive 1 [EC:2.7.10.1 2.7.11.1]	gi|502135299|ref|XP_004502285.1|	0	PREDICTED: squamosa promoter-binding-like protein 2 [Cicer arietinum]
rco-miR156d	CSVX01008212.1	NA	2.5	GO:0032366,GO:0032541,GO:0016125,GO:0006665,GO:0097036,GO:0016020,GO:0005794,	-	gi|502108089|ref|XP_004493386.1|	8.24692e-92	PREDICTED: protein arv1 homolog [Cicer arietinum]
rco-miR156d	CSVX01011290.1	NA	2.5	GO:0008017,GO:0007018,GO:0016887,GO:0005524,GO:0005871,GO:0003777,GO:0005874,	K10406|1|0.0|1564|mtr:MTR_7g109130|kinesin family member C2/C3	gi|922340523|ref|XP_003625931.2|	0	P-loop nucleoside triphosphate hydrolase superfamily protein [Medicago truncatula]
rco-miR156d	CSVX01052111.1	NA	2.5	GO:0016020,	K20283|1|5e-14|79.7|pmum:103329076|golgin subfamily A member 4	gi|502094911|ref|XP_004490326.1|	0	PREDICTED: WPP domain-interacting tail-anchored protein 2 isoform X1 [Cicer arietinum]
rco-miR156d	CSVX01035059.1	NA	2.5	-	-	-	-	-
rco-miR156d	CSVX01056973.1	1	1	-	-	-	-	-
rco-miR156d	CSVX01047000.1	NA	2.5	-	-	-	-	-
ssl-miR156	CSVX01052962.1	NA	2.5	-	-	-	-	-
ssl-miR156	CSVX01060276.1	NA	2.5	GO:0006289,GO:0006357,GO:0008270,GO:0005675,GO:0000439,	K03142|1|0.0|639|cam:101499964|transcription initiation factor TFIIH subunit 2	gi|502108084|ref|XP_004493385.1|	0	PREDICTED: general transcription factor IIH subunit 2 [Cicer arietinum]
ssl-miR156	CSVX01015213.1	1	1	-	-	-	-	-
ssl-miR156	CSVX01008201.1	NA	2.5	GO:0006289,GO:0006357,GO:0008270,GO:0005675,GO:0000439,	K03142|1|0.0|639|cam:101499964|transcription initiation factor TFIIH subunit 2	gi|502108084|ref|XP_004493385.1|	0	PREDICTED: general transcription factor IIH subunit 2 [Cicer arietinum]
ssl-miR156	CSVX01047955.1	3	2	-	-	gi|922342052|ref|XP_013447951.1|	8.69657e-86	squamosa promoter-binding-like protein [Medicago truncatula]
ssl-miR156	CSVX01035062.1	NA	2.5	-	-	-	-	-
ssl-miR156	CSVX01070811.1	NA	2.5	-	-	-	-	-
ssl-miR156	CSVX01056810.1	NA	2.5	GO:0070588,GO:0009626,GO:0005622,GO:0005262,GO:0007263,GO:0005222,GO:0005887,GO:0071805,GO:0005242,GO:0042391,	K05391|1|0.0|1187|cam:101498905|cyclic nucleotide gated channel, other eukaryote	gi|502101741|ref|XP_004491863.1|	0	PREDICTED: cyclic nucleotide-gated ion channel 2 [Cicer arietinum]
ssl-miR156	CSVX01047931.1	4	2	GO:0016874,GO:0010099,GO:0005634,	K20217|1|2e-110|321|mtr:MTR_8g085690|ubiquitin-conjugating enzyme E2 E [EC:2.3.2.23]	gi|357518847|ref|XP_003629712.1|	1.08386e-109	ubiquitin-conjugating enzyme [Medicago truncatula]
ssl-miR156	CSVX01015211.1	1	1	-	-	-	-	-
ssl-miR156	CSVX01008211.1	NA	2.5	GO:0032366,GO:0032541,GO:0016125,GO:0006665,GO:0097036,GO:0016020,GO:0005794,	-	gi|502108089|ref|XP_004493386.1|	8.61908e-92	PREDICTED: protein arv1 homolog [Cicer arietinum]
ssl-miR156	CSVX01008198.1	NA	2.5	GO:0016021,GO:0032366,GO:0032541,GO:0016125,GO:0006665,GO:0097036,GO:0005794,	-	gi|502108089|ref|XP_004493386.1|	3.96716e-40	PREDICTED: protein arv1 homolog [Cicer arietinum]
ssl-miR156	CSVX01041334.1	4	NA	-	-	-	-	-
ssl-miR156	CSVX01069945.1	2	1	-	-	-	-	-
ssl-miR156	CSVX01008202.1	NA	2.5	GO:0006289,GO:0006357,GO:0008270,GO:0005675,GO:0000439,	K03142|1|0.0|639|cam:101499964|transcription initiation factor TFIIH subunit 2	gi|502108084|ref|XP_004493385.1|	0	PREDICTED: general transcription factor IIH subunit 2 [Cicer arietinum]
ssl-miR156	CSVX01015212.1	1	1	-	-	-	-	-
ssl-miR156	CSVX01060275.1	NA	2.5	GO:0006289,GO:0006357,GO:0008270,GO:0005675,GO:0000439,	K03142|1|0.0|639|cam:101499964|transcription initiation factor TFIIH subunit 2	gi|502108084|ref|XP_004493385.1|	0	PREDICTED: general transcription factor IIH subunit 2 [Cicer arietinum]
ssl-miR156	CSVX01053347.1	NA	2.5	-	K17710|1|2e-93|302|atr:18446702|pentatricopeptide repeat domain-containing protein 1	gi|357477483|ref|XP_003609027.1|	0	PPR containing plant-like protein [Medicago truncatula]
ssl-miR156	CSVX01015401.1	0	0	-	-	-	-	-
ssl-miR156	CSVX01059680.1	NA	2.5	-	-	-	-	-
ssl-miR156	CSVX01015402.1	0	0	-	-	-	-	-
ssl-miR156	CSVX01008203.1	NA	2.5	GO:0032366,GO:0032541,GO:0016125,GO:0006665,GO:0097036,GO:0016020,GO:0005794,	-	gi|502108089|ref|XP_004493386.1|	7.06368e-92	PREDICTED: protein arv1 homolog [Cicer arietinum]
ssl-miR156	CSVX01008206.1	NA	2.5	GO:0032366,GO:0032541,GO:0016125,GO:0006665,GO:0097036,GO:0016020,GO:0005794,	-	gi|502108089|ref|XP_004493386.1|	7.36742e-92	PREDICTED: protein arv1 homolog [Cicer arietinum]
ssl-miR156	CSVX01008212.1	NA	2.5	GO:0032366,GO:0032541,GO:0016125,GO:0006665,GO:0097036,GO:0016020,GO:0005794,	-	gi|502108089|ref|XP_004493386.1|	8.24692e-92	PREDICTED: protein arv1 homolog [Cicer arietinum]
ssl-miR156	CSVX01008208.1	NA	2.5	GO:0032366,GO:0032541,GO:0016125,GO:0006665,GO:0097036,GO:0016020,GO:0005794,	-	gi|502108089|ref|XP_004493386.1|	7.92123e-92	PREDICTED: protein arv1 homolog [Cicer arietinum]
ssl-miR156	CSVX01041969.1	2	1.5	-	K13415|1|7e-20|98.6|mdm:103401427|protein brassinosteroid insensitive 1 [EC:2.7.10.1 2.7.11.1]	gi|502135299|ref|XP_004502285.1|	0	PREDICTED: squamosa promoter-binding-like protein 2 [Cicer arietinum]
ssl-miR156	CSVX01011290.1	NA	2.5	GO:0008017,GO:0007018,GO:0016887,GO:0005524,GO:0005871,GO:0003777,GO:0005874,	K10406|1|0.0|1564|mtr:MTR_7g109130|kinesin family member C2/C3	gi|922340523|ref|XP_003625931.2|	0	P-loop nucleoside triphosphate hydrolase superfamily protein [Medicago truncatula]
ssl-miR156	CSVX01035059.1	NA	2.5	-	-	-	-	-
ssl-miR156	CSVX01056973.1	1	1	-	-	-	-	-
ssl-miR156	CSVX01008204.1	NA	2.5	GO:0006289,GO:0006357,GO:0008270,GO:0005675,GO:0000439,	K03142|1|0.0|639|cam:101499964|transcription initiation factor TFIIH subunit 2	gi|502108084|ref|XP_004493385.1|	0	PREDICTED: general transcription factor IIH subunit 2 [Cicer arietinum]
stu-miR156g-3p	CSVX01008661.1	4	NA	GO:0004045,GO:0009507,	K01056|1|2e-56|200|mtr:MTR_8g103890|peptidyl-tRNA hydrolase, PTH1 family [EC:3.1.1.29]	gi|658061621|ref|XP_008366684.1|	2.85685e-78	PREDICTED: uncharacterized protein LOC103430323 [Malus domestica]
stu-miR156g-3p	CSVX01025862.1	3.5	NA	GO:0009698,GO:0016021,	-	gi|502114223|ref|XP_004494899.1|	0	PREDICTED: mediator of RNA polymerase II transcription subunit 33B-like isoform X2 [Cicer arietinum]
stu-miR156g-3p	CSVX01008648.1	4	NA	GO:0004045,GO:0009507,	K01056|1|2e-56|200|mtr:MTR_8g103890|peptidyl-tRNA hydrolase, PTH1 family [EC:3.1.1.29]	gi|658061621|ref|XP_008366684.1|	2.93667e-78	PREDICTED: uncharacterized protein LOC103430323 [Malus domestica]
stu-miR156g-3p	CSVX01039441.1	4	NA	-	-	gi|357465537|ref|XP_003603053.1|	8.57226e-41	transcription factor [Medicago truncatula]
stu-miR156g-3p	CSVX01008654.1	4	NA	-	K18195|1|2e-28|86.3|thj:104807150|rhamnogalacturonan endolyase [EC:4.2.2.23]!K18577|3|4e-28|91.7|mdm:103414113|mannosylglycoprotein endo-beta-mannosidase [EC:3.2.1.152]!K04730|5|1e-20|99.8|fve:105349310|interleukin-1 receptor-associated kinase 1 [EC:2.7.11.1]	gi|658061621|ref|XP_008366684.1|	2.13484e-81	PREDICTED: uncharacterized protein LOC103430323 [Malus domestica]
stu-miR156g-3p	CSVX01008664.1	4	NA	GO:0004045,GO:0032543,GO:0009507,GO:0005739,	K01056|1|6e-100|317|mtr:MTR_8g103890|peptidyl-tRNA hydrolase, PTH1 family [EC:3.1.1.29]	gi|922338701|ref|XP_013447340.1|	5.80438e-100	peptidyl-tRNA hydrolase family protein [Medicago truncatula]
stu-miR156g-3p	CSVX01008656.1	4	NA	GO:0004045,GO:0009507,	K01056|1|1e-56|200|mtr:MTR_8g103890|peptidyl-tRNA hydrolase, PTH1 family [EC:3.1.1.29]	gi|658061621|ref|XP_008366684.1|	2.59435e-78	PREDICTED: uncharacterized protein LOC103430323 [Malus domestica]
stu-miR156g-3p	CSVX01025863.1	3.5	NA	GO:0016020,	-	gi|502114223|ref|XP_004494899.1|	0	PREDICTED: mediator of RNA polymerase II transcription subunit 33B-like isoform X2 [Cicer arietinum]
stu-miR156g-3p	CSVX01008647.1	4	NA	GO:0004045,GO:0009507,	K01056|1|2e-56|200|mtr:MTR_8g103890|peptidyl-tRNA hydrolase, PTH1 family [EC:3.1.1.29]	gi|658061621|ref|XP_008366684.1|	2.8571e-78	PREDICTED: uncharacterized protein LOC103430323 [Malus domestica]
stu-miR156g-3p	CSVX01008662.1	4	NA	GO:0004045,GO:0009507,	K01056|1|2e-56|200|mtr:MTR_8g103890|peptidyl-tRNA hydrolase, PTH1 family [EC:3.1.1.29]	gi|658061621|ref|XP_008366684.1|	2.95043e-78	PREDICTED: uncharacterized protein LOC103430323 [Malus domestica]
stu-miR156g-3p	CSVX01025861.1	3.5	NA	GO:0016020,	-	gi|828302015|ref|XP_012569638.1|	0	PREDICTED: mediator of RNA polymerase II transcription subunit 33B-like isoform X1 [Cicer arietinum]
stu-miR156g-3p	CSVX01008660.1	4	NA	GO:0004045,GO:0009507,	K01056|1|1e-56|200|mtr:MTR_8g103890|peptidyl-tRNA hydrolase, PTH1 family [EC:3.1.1.29]	gi|658061621|ref|XP_008366684.1|	2.6912e-78	PREDICTED: uncharacterized protein LOC103430323 [Malus domestica]
stu-miR156i-5p	CSVX01052962.1	NA	2.5	-	-	-	-	-
stu-miR156i-5p	CSVX01060276.1	NA	2.5	GO:0006289,GO:0006357,GO:0008270,GO:0005675,GO:0000439,	K03142|1|0.0|639|cam:101499964|transcription initiation factor TFIIH subunit 2	gi|502108084|ref|XP_004493385.1|	0	PREDICTED: general transcription factor IIH subunit 2 [Cicer arietinum]
stu-miR156i-5p	CSVX01035062.1	NA	2	-	-	-	-	-
stu-miR156i-5p	CSVX01052287.1	NA	2.5	GO:0009734,GO:0006355,GO:0005515,GO:0005634,	K14484|1|4e-106|315|mtr:MTR_1g093350|auxin-responsive protein IAA	gi|357443077|ref|XP_003591816.1|	2.43167e-105	auxin response factor [Medicago truncatula]
stu-miR156i-5p	CSVX01047931.1	3	2	GO:0016874,GO:0010099,GO:0005634,	K20217|1|2e-110|321|mtr:MTR_8g085690|ubiquitin-conjugating enzyme E2 E [EC:2.3.2.23]	gi|357518847|ref|XP_003629712.1|	1.08386e-109	ubiquitin-conjugating enzyme [Medicago truncatula]
stu-miR156i-5p	CSVX01008198.1	NA	2.5	GO:0016021,GO:0032366,GO:0032541,GO:0016125,GO:0006665,GO:0097036,GO:0005794,	-	gi|502108089|ref|XP_004493386.1|	3.96716e-40	PREDICTED: protein arv1 homolog [Cicer arietinum]
stu-miR156i-5p	CSVX01052034.1	NA	2.5	-	-	-	-	-
stu-miR156i-5p	CSVX01003794.1	NA	2.5	-	-	-	-	-
stu-miR156i-5p	CSVX01008202.1	NA	2.5	GO:0006289,GO:0006357,GO:0008270,GO:0005675,GO:0000439,	K03142|1|0.0|639|cam:101499964|transcription initiation factor TFIIH subunit 2	gi|502108084|ref|XP_004493385.1|	0	PREDICTED: general transcription factor IIH subunit 2 [Cicer arietinum]
stu-miR156i-5p	CSVX01015401.1	0	0	-	-	-	-	-
stu-miR156i-5p	CSVX01023665.1	NA	2.5	GO:0016021,GO:0016740,	K13680|1|5e-139|432|smo:SELMODRAFT_230176|beta-mannan synthase [EC:2.4.1.32]	gi|922383194|ref|XP_013461819.1|	0	xyloglucan glycosyltransferase [Medicago truncatula]
stu-miR156i-5p	CSVX01059680.1	NA	2	-	-	-	-	-
stu-miR156i-5p	CSVX01008199.1	NA	2.5	GO:0016021,GO:0032366,GO:0032541,GO:0016125,GO:0006665,GO:0097036,GO:0005794,	-	gi|502108089|ref|XP_004493386.1|	4.36365e-40	PREDICTED: protein arv1 homolog [Cicer arietinum]
stu-miR156i-5p	CSVX01008203.1	NA	2.5	GO:0032366,GO:0032541,GO:0016125,GO:0006665,GO:0097036,GO:0016020,GO:0005794,	-	gi|502108089|ref|XP_004493386.1|	7.06368e-92	PREDICTED: protein arv1 homolog [Cicer arietinum]
stu-miR156i-5p	CSVX01004359.1	NA	2.5	-	-	-	-	-
stu-miR156i-5p	CSVX01008206.1	NA	2.5	GO:0032366,GO:0032541,GO:0016125,GO:0006665,GO:0097036,GO:0016020,GO:0005794,	-	gi|502108089|ref|XP_004493386.1|	7.36742e-92	PREDICTED: protein arv1 homolog [Cicer arietinum]
stu-miR156i-5p	CSVX01041969.1	1	1	-	K13415|1|7e-20|98.6|mdm:103401427|protein brassinosteroid insensitive 1 [EC:2.7.10.1 2.7.11.1]	gi|502135299|ref|XP_004502285.1|	0	PREDICTED: squamosa promoter-binding-like protein 2 [Cicer arietinum]
stu-miR156i-5p	CSVX01052111.1	NA	2.5	GO:0016020,	K20283|1|5e-14|79.7|pmum:103329076|golgin subfamily A member 4	gi|502094911|ref|XP_004490326.1|	0	PREDICTED: WPP domain-interacting tail-anchored protein 2 isoform X1 [Cicer arietinum]
stu-miR156i-5p	CSVX01047000.1	3.5	2	-	-	-	-	-
stu-miR156i-5p	CSVX01015213.1	1	1	-	-	-	-	-
stu-miR156i-5p	CSVX01047955.1	3	2	-	-	gi|922342052|ref|XP_013447951.1|	8.69657e-86	squamosa promoter-binding-like protein [Medicago truncatula]
stu-miR156i-5p	CSVX01008201.1	NA	2.5	GO:0006289,GO:0006357,GO:0008270,GO:0005675,GO:0000439,	K03142|1|0.0|639|cam:101499964|transcription initiation factor TFIIH subunit 2	gi|502108084|ref|XP_004493385.1|	0	PREDICTED: general transcription factor IIH subunit 2 [Cicer arietinum]
stu-miR156i-5p	CSVX01070811.1	NA	2.5	-	-	-	-	-
stu-miR156i-5p	CSVX01056810.1	NA	2.5	GO:0070588,GO:0009626,GO:0005622,GO:0005262,GO:0007263,GO:0005222,GO:0005887,GO:0071805,GO:0005242,GO:0042391,	K05391|1|0.0|1187|cam:101498905|cyclic nucleotide gated channel, other eukaryote	gi|502101741|ref|XP_004491863.1|	0	PREDICTED: cyclic nucleotide-gated ion channel 2 [Cicer arietinum]
stu-miR156i-5p	CSVX01015211.1	1	1	-	-	-	-	-
stu-miR156i-5p	CSVX01058515.1	4	NA	-	-	gi|357495573|ref|XP_003618075.1|	0	hypothetical protein MTR_5g098710 [Medicago truncatula]
stu-miR156i-5p	CSVX01069945.1	2	1	-	-	-	-	-
stu-miR156i-5p	CSVX01015212.1	1	1	-	-	-	-	-
stu-miR156i-5p	CSVX01053347.1	NA	2.5	-	K17710|1|2e-93|302|atr:18446702|pentatricopeptide repeat domain-containing protein 1	gi|357477483|ref|XP_003609027.1|	0	PPR containing plant-like protein [Medicago truncatula]
stu-miR156i-5p	CSVX01060275.1	NA	2.5	GO:0006289,GO:0006357,GO:0008270,GO:0005675,GO:0000439,	K03142|1|0.0|639|cam:101499964|transcription initiation factor TFIIH subunit 2	gi|502108084|ref|XP_004493385.1|	0	PREDICTED: general transcription factor IIH subunit 2 [Cicer arietinum]
stu-miR156i-5p	CSVX01011289.1	NA	2.5	GO:0008017,GO:0007018,GO:0016887,GO:0005524,GO:0005871,GO:0003777,GO:0005874,	K10406|1|0.0|1644|mtr:MTR_7g109130|kinesin family member C2/C3	gi|922346951|ref|XP_013450387.1|	0	P-loop nucleoside triphosphate hydrolase superfamily protein [Medicago truncatula]
stu-miR156i-5p	CSVX01015402.1	0	0	-	-	-	-	-
stu-miR156i-5p	CSVX01050851.1	3	NA	-	-	-	-	-
stu-miR156i-5p	CSVX01008208.1	NA	2.5	GO:0032366,GO:0032541,GO:0016125,GO:0006665,GO:0097036,GO:0016020,GO:0005794,	-	gi|502108089|ref|XP_004493386.1|	7.92123e-92	PREDICTED: protein arv1 homolog [Cicer arietinum]
stu-miR156i-5p	CSVX01008212.1	NA	2.5	GO:0032366,GO:0032541,GO:0016125,GO:0006665,GO:0097036,GO:0016020,GO:0005794,	-	gi|502108089|ref|XP_004493386.1|	8.24692e-92	PREDICTED: protein arv1 homolog [Cicer arietinum]
stu-miR156i-5p	CSVX01056973.1	1	1	-	-	-	-	-
stu-miR156k-5p	CSVX01052962.1	NA	2.5	-	-	-	-	-
stu-miR156k-5p	CSVX01060276.1	NA	2.5	GO:0006289,GO:0006357,GO:0008270,GO:0005675,GO:0000439,	K03142|1|0.0|639|cam:101499964|transcription initiation factor TFIIH subunit 2	gi|502108084|ref|XP_004493385.1|	0	PREDICTED: general transcription factor IIH subunit 2 [Cicer arietinum]
stu-miR156k-5p	CSVX01026288.1	NA	2.5	-	-	gi|357466347|ref|XP_003603458.1|	4.20865e-56	hypothetical protein MTR_3g107890 [Medicago truncatula]
stu-miR156k-5p	CSVX01035062.1	NA	2	-	-	-	-	-
stu-miR156k-5p	CSVX01052287.1	NA	2.5	GO:0009734,GO:0006355,GO:0005515,GO:0005634,	K14484|1|4e-106|315|mtr:MTR_1g093350|auxin-responsive protein IAA	gi|357443077|ref|XP_003591816.1|	2.43167e-105	auxin response factor [Medicago truncatula]
stu-miR156k-5p	CSVX01047931.1	3	2	GO:0016874,GO:0010099,GO:0005634,	K20217|1|2e-110|321|mtr:MTR_8g085690|ubiquitin-conjugating enzyme E2 E [EC:2.3.2.23]	gi|357518847|ref|XP_003629712.1|	1.08386e-109	ubiquitin-conjugating enzyme [Medicago truncatula]
stu-miR156k-5p	CSVX01026287.1	NA	2.5	-	-	gi|357466347|ref|XP_003603458.1|	1.69038e-71	hypothetical protein MTR_3g107890 [Medicago truncatula]
stu-miR156k-5p	CSVX01008211.1	NA	2.5	GO:0032366,GO:0032541,GO:0016125,GO:0006665,GO:0097036,GO:0016020,GO:0005794,	-	gi|502108089|ref|XP_004493386.1|	8.61908e-92	PREDICTED: protein arv1 homolog [Cicer arietinum]
stu-miR156k-5p	CSVX01004357.1	NA	2.5	-	-	-	-	-
stu-miR156k-5p	CSVX01052034.1	NA	2.5	-	-	-	-	-
stu-miR156k-5p	CSVX01003794.1	NA	2.5	-	-	-	-	-
stu-miR156k-5p	CSVX01008205.1	NA	2.5	GO:0006289,GO:0006357,GO:0008270,GO:0005675,GO:0000439,	K03142|1|0.0|639|cam:101499964|transcription initiation factor TFIIH subunit 2	gi|502108084|ref|XP_004493385.1|	0	PREDICTED: general transcription factor IIH subunit 2 [Cicer arietinum]
stu-miR156k-5p	CSVX01015401.1	0	0	-	-	-	-	-
stu-miR156k-5p	CSVX01023665.1	NA	2.5	GO:0016021,GO:0016740,	K13680|1|5e-139|432|smo:SELMODRAFT_230176|beta-mannan synthase [EC:2.4.1.32]	gi|922383194|ref|XP_013461819.1|	0	xyloglucan glycosyltransferase [Medicago truncatula]
stu-miR156k-5p	CSVX01059680.1	NA	2	-	-	-	-	-
stu-miR156k-5p	CSVX01008203.1	NA	2.5	GO:0032366,GO:0032541,GO:0016125,GO:0006665,GO:0097036,GO:0016020,GO:0005794,	-	gi|502108089|ref|XP_004493386.1|	7.06368e-92	PREDICTED: protein arv1 homolog [Cicer arietinum]
stu-miR156k-5p	CSVX01004359.1	NA	2.5	-	-	-	-	-
stu-miR156k-5p	CSVX01041969.1	1	1	-	K13415|1|7e-20|98.6|mdm:103401427|protein brassinosteroid insensitive 1 [EC:2.7.10.1 2.7.11.1]	gi|502135299|ref|XP_004502285.1|	0	PREDICTED: squamosa promoter-binding-like protein 2 [Cicer arietinum]
stu-miR156k-5p	CSVX01052111.1	NA	2.5	GO:0016020,	K20283|1|5e-14|79.7|pmum:103329076|golgin subfamily A member 4	gi|502094911|ref|XP_004490326.1|	0	PREDICTED: WPP domain-interacting tail-anchored protein 2 isoform X1 [Cicer arietinum]
stu-miR156k-5p	CSVX01035059.1	NA	2	-	-	-	-	-
stu-miR156k-5p	CSVX01047000.1	3.5	2	-	-	-	-	-
stu-miR156k-5p	CSVX01015213.1	1	1	-	-	-	-	-
stu-miR156k-5p	CSVX01047955.1	3	2	-	-	gi|922342052|ref|XP_013447951.1|	8.69657e-86	squamosa promoter-binding-like protein [Medicago truncatula]
stu-miR156k-5p	CSVX01008201.1	NA	2.5	GO:0006289,GO:0006357,GO:0008270,GO:0005675,GO:0000439,	K03142|1|0.0|639|cam:101499964|transcription initiation factor TFIIH subunit 2	gi|502108084|ref|XP_004493385.1|	0	PREDICTED: general transcription factor IIH subunit 2 [Cicer arietinum]
stu-miR156k-5p	CSVX01033407.1	NA	2.5	GO:0016021,GO:0032366,GO:0032541,GO:0016125,GO:0006665,GO:0097036,GO:0005794,	-	gi|502108089|ref|XP_004493386.1|	4.1913e-40	PREDICTED: protein arv1 homolog [Cicer arietinum]
stu-miR156k-5p	CSVX01070811.1	NA	2.5	-	-	-	-	-
stu-miR156k-5p	CSVX01056810.1	NA	2.5	GO:0070588,GO:0009626,GO:0005622,GO:0005262,GO:0007263,GO:0005222,GO:0005887,GO:0071805,GO:0005242,GO:0042391,	K05391|1|0.0|1187|cam:101498905|cyclic nucleotide gated channel, other eukaryote	gi|502101741|ref|XP_004491863.1|	0	PREDICTED: cyclic nucleotide-gated ion channel 2 [Cicer arietinum]
stu-miR156k-5p	CSVX01015211.1	1	1	-	-	-	-	-
stu-miR156k-5p	CSVX01008209.1	NA	2.5	GO:0032366,GO:0032541,GO:0016125,GO:0006665,GO:0097036,GO:0016020,GO:0005794,	-	gi|502108089|ref|XP_004493386.1|	8.86428e-92	PREDICTED: protein arv1 homolog [Cicer arietinum]
stu-miR156k-5p	CSVX01058515.1	4	NA	-	-	gi|357495573|ref|XP_003618075.1|	0	hypothetical protein MTR_5g098710 [Medicago truncatula]
stu-miR156k-5p	CSVX01069945.1	2	1	-	-	-	-	-
stu-miR156k-5p	CSVX01015212.1	1	1	-	-	-	-	-
stu-miR156k-5p	CSVX01053347.1	NA	2.5	-	K17710|1|2e-93|302|atr:18446702|pentatricopeptide repeat domain-containing protein 1	gi|357477483|ref|XP_003609027.1|	0	PPR containing plant-like protein [Medicago truncatula]
stu-miR156k-5p	CSVX01060275.1	NA	2.5	GO:0006289,GO:0006357,GO:0008270,GO:0005675,GO:0000439,	K03142|1|0.0|639|cam:101499964|transcription initiation factor TFIIH subunit 2	gi|502108084|ref|XP_004493385.1|	0	PREDICTED: general transcription factor IIH subunit 2 [Cicer arietinum]
stu-miR156k-5p	CSVX01011289.1	NA	2.5	GO:0008017,GO:0007018,GO:0016887,GO:0005524,GO:0005871,GO:0003777,GO:0005874,	K10406|1|0.0|1644|mtr:MTR_7g109130|kinesin family member C2/C3	gi|922346951|ref|XP_013450387.1|	0	P-loop nucleoside triphosphate hydrolase superfamily protein [Medicago truncatula]
stu-miR156k-5p	CSVX01015402.1	0	0	-	-	-	-	-
stu-miR156k-5p	CSVX01050851.1	3	NA	-	-	-	-	-
stu-miR156k-5p	CSVX01008212.1	NA	2.5	GO:0032366,GO:0032541,GO:0016125,GO:0006665,GO:0097036,GO:0016020,GO:0005794,	-	gi|502108089|ref|XP_004493386.1|	8.24692e-92	PREDICTED: protein arv1 homolog [Cicer arietinum]
stu-miR156k-5p	CSVX01056973.1	1	1	-	-	-	-	-
zma-miR156a-5p	CSVX01060276.1	NA	2.5	GO:0006289,GO:0006357,GO:0008270,GO:0005675,GO:0000439,	K03142|1|0.0|639|cam:101499964|transcription initiation factor TFIIH subunit 2	gi|502108084|ref|XP_004493385.1|	0	PREDICTED: general transcription factor IIH subunit 2 [Cicer arietinum]
zma-miR156a-5p	CSVX01026288.1	NA	2.5	-	-	gi|357466347|ref|XP_003603458.1|	4.20865e-56	hypothetical protein MTR_3g107890 [Medicago truncatula]
zma-miR156a-5p	CSVX01052287.1	NA	2.5	GO:0009734,GO:0006355,GO:0005515,GO:0005634,	K14484|1|4e-106|315|mtr:MTR_1g093350|auxin-responsive protein IAA	gi|357443077|ref|XP_003591816.1|	2.43167e-105	auxin response factor [Medicago truncatula]
zma-miR156a-5p	CSVX01047931.1	3	2	GO:0016874,GO:0010099,GO:0005634,	K20217|1|2e-110|321|mtr:MTR_8g085690|ubiquitin-conjugating enzyme E2 E [EC:2.3.2.23]	gi|357518847|ref|XP_003629712.1|	1.08386e-109	ubiquitin-conjugating enzyme [Medicago truncatula]
zma-miR156a-5p	CSVX01026287.1	NA	2.5	-	-	gi|357466347|ref|XP_003603458.1|	1.69038e-71	hypothetical protein MTR_3g107890 [Medicago truncatula]
zma-miR156a-5p	CSVX01004357.1	NA	2.5	-	-	-	-	-
zma-miR156a-5p	CSVX01008198.1	NA	2.5	GO:0016021,GO:0032366,GO:0032541,GO:0016125,GO:0006665,GO:0097036,GO:0005794,	-	gi|502108089|ref|XP_004493386.1|	3.96716e-40	PREDICTED: protein arv1 homolog [Cicer arietinum]
zma-miR156a-5p	CSVX01052034.1	NA	2.5	-	-	-	-	-
zma-miR156a-5p	CSVX01003794.1	NA	2.5	-	-	-	-	-
zma-miR156a-5p	CSVX01008202.1	NA	2.5	GO:0006289,GO:0006357,GO:0008270,GO:0005675,GO:0000439,	K03142|1|0.0|639|cam:101499964|transcription initiation factor TFIIH subunit 2	gi|502108084|ref|XP_004493385.1|	0	PREDICTED: general transcription factor IIH subunit 2 [Cicer arietinum]
zma-miR156a-5p	CSVX01015401.1	0	0	-	-	-	-	-
zma-miR156a-5p	CSVX01023665.1	NA	2.5	GO:0016021,GO:0016740,	K13680|1|5e-139|432|smo:SELMODRAFT_230176|beta-mannan synthase [EC:2.4.1.32]	gi|922383194|ref|XP_013461819.1|	0	xyloglucan glycosyltransferase [Medicago truncatula]
zma-miR156a-5p	CSVX01008199.1	NA	2.5	GO:0016021,GO:0032366,GO:0032541,GO:0016125,GO:0006665,GO:0097036,GO:0005794,	-	gi|502108089|ref|XP_004493386.1|	4.36365e-40	PREDICTED: protein arv1 homolog [Cicer arietinum]
zma-miR156a-5p	CSVX01059680.1	NA	2	-	-	-	-	-
zma-miR156a-5p	CSVX01008203.1	NA	2.5	GO:0032366,GO:0032541,GO:0016125,GO:0006665,GO:0097036,GO:0016020,GO:0005794,	-	gi|502108089|ref|XP_004493386.1|	7.06368e-92	PREDICTED: protein arv1 homolog [Cicer arietinum]
zma-miR156a-5p	CSVX01011290.1	NA	2.5	GO:0008017,GO:0007018,GO:0016887,GO:0005524,GO:0005871,GO:0003777,GO:0005874,	K10406|1|0.0|1564|mtr:MTR_7g109130|kinesin family member C2/C3	gi|922340523|ref|XP_003625931.2|	0	P-loop nucleoside triphosphate hydrolase superfamily protein [Medicago truncatula]
zma-miR156a-5p	CSVX01041969.1	1	1	-	K13415|1|7e-20|98.6|mdm:103401427|protein brassinosteroid insensitive 1 [EC:2.7.10.1 2.7.11.1]	gi|502135299|ref|XP_004502285.1|	0	PREDICTED: squamosa promoter-binding-like protein 2 [Cicer arietinum]
zma-miR156a-5p	CSVX01052111.1	NA	2.5	GO:0016020,	K20283|1|5e-14|79.7|pmum:103329076|golgin subfamily A member 4	gi|502094911|ref|XP_004490326.1|	0	PREDICTED: WPP domain-interacting tail-anchored protein 2 isoform X1 [Cicer arietinum]
zma-miR156a-5p	CSVX01035059.1	NA	2	-	-	-	-	-
zma-miR156a-5p	CSVX01047000.1	3.5	2	-	-	-	-	-
zma-miR156a-5p	CSVX01015213.1	1	1	-	-	-	-	-
zma-miR156a-5p	CSVX01008201.1	NA	2.5	GO:0006289,GO:0006357,GO:0008270,GO:0005675,GO:0000439,	K03142|1|0.0|639|cam:101499964|transcription initiation factor TFIIH subunit 2	gi|502108084|ref|XP_004493385.1|	0	PREDICTED: general transcription factor IIH subunit 2 [Cicer arietinum]
zma-miR156a-5p	CSVX01047955.1	3	2	-	-	gi|922342052|ref|XP_013447951.1|	8.69657e-86	squamosa promoter-binding-like protein [Medicago truncatula]
zma-miR156a-5p	CSVX01033407.1	NA	2.5	GO:0016021,GO:0032366,GO:0032541,GO:0016125,GO:0006665,GO:0097036,GO:0005794,	-	gi|502108089|ref|XP_004493386.1|	4.1913e-40	PREDICTED: protein arv1 homolog [Cicer arietinum]
zma-miR156a-5p	CSVX01070811.1	NA	2.5	-	-	-	-	-
zma-miR156a-5p	CSVX01056810.1	NA	2.5	GO:0070588,GO:0009626,GO:0005622,GO:0005262,GO:0007263,GO:0005222,GO:0005887,GO:0071805,GO:0005242,GO:0042391,	K05391|1|0.0|1187|cam:101498905|cyclic nucleotide gated channel, other eukaryote	gi|502101741|ref|XP_004491863.1|	0	PREDICTED: cyclic nucleotide-gated ion channel 2 [Cicer arietinum]
zma-miR156a-5p	CSVX01015211.1	1	1	-	-	-	-	-
zma-miR156a-5p	CSVX01058515.1	4	NA	-	-	gi|357495573|ref|XP_003618075.1|	0	hypothetical protein MTR_5g098710 [Medicago truncatula]
zma-miR156a-5p	CSVX01069945.1	2	1	-	-	-	-	-
zma-miR156a-5p	CSVX01015212.1	1	1	-	-	-	-	-
zma-miR156a-5p	CSVX01060275.1	NA	2.5	GO:0006289,GO:0006357,GO:0008270,GO:0005675,GO:0000439,	K03142|1|0.0|639|cam:101499964|transcription initiation factor TFIIH subunit 2	gi|502108084|ref|XP_004493385.1|	0	PREDICTED: general transcription factor IIH subunit 2 [Cicer arietinum]
zma-miR156a-5p	CSVX01053347.1	NA	2.5	-	K17710|1|2e-93|302|atr:18446702|pentatricopeptide repeat domain-containing protein 1	gi|357477483|ref|XP_003609027.1|	0	PPR containing plant-like protein [Medicago truncatula]
zma-miR156a-5p	CSVX01011289.1	NA	2.5	GO:0008017,GO:0007018,GO:0016887,GO:0005524,GO:0005871,GO:0003777,GO:0005874,	K10406|1|0.0|1644|mtr:MTR_7g109130|kinesin family member C2/C3	gi|922346951|ref|XP_013450387.1|	0	P-loop nucleoside triphosphate hydrolase superfamily protein [Medicago truncatula]
zma-miR156a-5p	CSVX01015402.1	0	0	-	-	-	-	-
zma-miR156a-5p	CSVX01050851.1	3	NA	-	-	-	-	-
zma-miR156a-5p	CSVX01008208.1	NA	2.5	GO:0032366,GO:0032541,GO:0016125,GO:0006665,GO:0097036,GO:0016020,GO:0005794,	-	gi|502108089|ref|XP_004493386.1|	7.92123e-92	PREDICTED: protein arv1 homolog [Cicer arietinum]
zma-miR156a-5p	CSVX01008212.1	NA	2.5	GO:0032366,GO:0032541,GO:0016125,GO:0006665,GO:0097036,GO:0016020,GO:0005794,	-	gi|502108089|ref|XP_004493386.1|	8.24692e-92	PREDICTED: protein arv1 homolog [Cicer arietinum]
zma-miR156a-5p	CSVX01056973.1	1	1	-	-	-	-	-
zma-miR156e-3p	CSVX01056977.1	4	2.5	-	-	-	-	-
zma-miR156e-3p	CSVX01018612.1	4	2	GO:0005737,GO:0016874,GO:0042787,GO:0004842,GO:0005634,	K10592|1|0.0|3635|mtr:MTR_5g066710|E3 ubiquitin-protein ligase HUWE1 [EC:2.3.2.26]	gi|357490095|ref|XP_003615335.1|	0	E3 ubiquitin-protein ligase UPL1-like protein [Medicago truncatula]
zma-miR156e-3p	CSVX01015401.1	4	2	-	-	-	-	-
zma-miR156e-3p	CSVX01018613.1	4	2	GO:0005737,GO:0016874,GO:0042787,GO:0004842,GO:0005634,	K10592|1|0.0|6167|mtr:MTR_5g066710|E3 ubiquitin-protein ligase HUWE1 [EC:2.3.2.26]	gi|357490095|ref|XP_003615335.1|	0	E3 ubiquitin-protein ligase UPL1-like protein [Medicago truncatula]
zma-miR156e-3p	CSVX01018610.1	4	2	GO:0005737,GO:0016874,GO:0042787,GO:0004842,GO:0005634,	K10592|1|0.0|2742|mtr:MTR_5g066710|E3 ubiquitin-protein ligase HUWE1 [EC:2.3.2.26]	gi|357490095|ref|XP_003615335.1|	0	E3 ubiquitin-protein ligase UPL1-like protein [Medicago truncatula]
zma-miR156e-3p	CSVX01015402.1	4	2	-	-	-	-	-
zma-miR156e-5p	CSVX01052962.1	NA	2.5	-	-	-	-	-
zma-miR156e-5p	CSVX01060276.1	NA	2.5	GO:0006289,GO:0006357,GO:0008270,GO:0005675,GO:0000439,	K03142|1|0.0|639|cam:101499964|transcription initiation factor TFIIH subunit 2	gi|502108084|ref|XP_004493385.1|	0	PREDICTED: general transcription factor IIH subunit 2 [Cicer arietinum]
zma-miR156e-5p	CSVX01026288.1	NA	2.5	-	-	gi|357466347|ref|XP_003603458.1|	4.20865e-56	hypothetical protein MTR_3g107890 [Medicago truncatula]
zma-miR156e-5p	CSVX01035062.1	NA	2	-	-	-	-	-
zma-miR156e-5p	CSVX01052287.1	NA	2.5	GO:0009734,GO:0006355,GO:0005515,GO:0005634,	K14484|1|4e-106|315|mtr:MTR_1g093350|auxin-responsive protein IAA	gi|357443077|ref|XP_003591816.1|	2.43167e-105	auxin response factor [Medicago truncatula]
zma-miR156e-5p	CSVX01047931.1	3	2	GO:0016874,GO:0010099,GO:0005634,	K20217|1|2e-110|321|mtr:MTR_8g085690|ubiquitin-conjugating enzyme E2 E [EC:2.3.2.23]	gi|357518847|ref|XP_003629712.1|	1.08386e-109	ubiquitin-conjugating enzyme [Medicago truncatula]
zma-miR156e-5p	CSVX01026287.1	NA	2.5	-	-	gi|357466347|ref|XP_003603458.1|	1.69038e-71	hypothetical protein MTR_3g107890 [Medicago truncatula]
zma-miR156e-5p	CSVX01004357.1	NA	2.5	-	-	-	-	-
zma-miR156e-5p	CSVX01008198.1	NA	2.5	GO:0016021,GO:0032366,GO:0032541,GO:0016125,GO:0006665,GO:0097036,GO:0005794,	-	gi|502108089|ref|XP_004493386.1|	3.96716e-40	PREDICTED: protein arv1 homolog [Cicer arietinum]
zma-miR156e-5p	CSVX01052034.1	NA	2.5	-	-	-	-	-
zma-miR156e-5p	CSVX01003794.1	NA	2.5	-	-	-	-	-
zma-miR156e-5p	CSVX01008202.1	NA	2.5	GO:0006289,GO:0006357,GO:0008270,GO:0005675,GO:0000439,	K03142|1|0.0|639|cam:101499964|transcription initiation factor TFIIH subunit 2	gi|502108084|ref|XP_004493385.1|	0	PREDICTED: general transcription factor IIH subunit 2 [Cicer arietinum]
zma-miR156e-5p	CSVX01015401.1	0	0	-	-	-	-	-
zma-miR156e-5p	CSVX01023665.1	NA	2.5	GO:0016021,GO:0016740,	K13680|1|5e-139|432|smo:SELMODRAFT_230176|beta-mannan synthase [EC:2.4.1.32]	gi|922383194|ref|XP_013461819.1|	0	xyloglucan glycosyltransferase [Medicago truncatula]
zma-miR156e-5p	CSVX01008199.1	NA	2.5	GO:0016021,GO:0032366,GO:0032541,GO:0016125,GO:0006665,GO:0097036,GO:0005794,	-	gi|502108089|ref|XP_004493386.1|	4.36365e-40	PREDICTED: protein arv1 homolog [Cicer arietinum]
zma-miR156e-5p	CSVX01059680.1	NA	2	-	-	-	-	-
zma-miR156e-5p	CSVX01011290.1	NA	2.5	GO:0008017,GO:0007018,GO:0016887,GO:0005524,GO:0005871,GO:0003777,GO:0005874,	K10406|1|0.0|1564|mtr:MTR_7g109130|kinesin family member C2/C3	gi|922340523|ref|XP_003625931.2|	0	P-loop nucleoside triphosphate hydrolase superfamily protein [Medicago truncatula]
zma-miR156e-5p	CSVX01041969.1	1	1	-	K13415|1|7e-20|98.6|mdm:103401427|protein brassinosteroid insensitive 1 [EC:2.7.10.1 2.7.11.1]	gi|502135299|ref|XP_004502285.1|	0	PREDICTED: squamosa promoter-binding-like protein 2 [Cicer arietinum]
zma-miR156e-5p	CSVX01052111.1	NA	2.5	GO:0016020,	K20283|1|5e-14|79.7|pmum:103329076|golgin subfamily A member 4	gi|502094911|ref|XP_004490326.1|	0	PREDICTED: WPP domain-interacting tail-anchored protein 2 isoform X1 [Cicer arietinum]
zma-miR156e-5p	CSVX01035059.1	NA	2	-	-	-	-	-
zma-miR156e-5p	CSVX01047000.1	3.5	2	-	-	-	-	-
zma-miR156e-5p	CSVX01015213.1	1	1	-	-	-	-	-
zma-miR156e-5p	CSVX01008201.1	NA	2.5	GO:0006289,GO:0006357,GO:0008270,GO:0005675,GO:0000439,	K03142|1|0.0|639|cam:101499964|transcription initiation factor TFIIH subunit 2	gi|502108084|ref|XP_004493385.1|	0	PREDICTED: general transcription factor IIH subunit 2 [Cicer arietinum]
zma-miR156e-5p	CSVX01047955.1	3	2	-	-	gi|922342052|ref|XP_013447951.1|	8.69657e-86	squamosa promoter-binding-like protein [Medicago truncatula]
zma-miR156e-5p	CSVX01033407.1	NA	2.5	GO:0016021,GO:0032366,GO:0032541,GO:0016125,GO:0006665,GO:0097036,GO:0005794,	-	gi|502108089|ref|XP_004493386.1|	4.1913e-40	PREDICTED: protein arv1 homolog [Cicer arietinum]
zma-miR156e-5p	CSVX01070811.1	NA	2.5	-	-	-	-	-
zma-miR156e-5p	CSVX01015211.1	1	1	-	-	-	-	-
zma-miR156e-5p	CSVX01058515.1	4	NA	-	-	gi|357495573|ref|XP_003618075.1|	0	hypothetical protein MTR_5g098710 [Medicago truncatula]
zma-miR156e-5p	CSVX01069945.1	2	1	-	-	-	-	-
zma-miR156e-5p	CSVX01015212.1	1	1	-	-	-	-	-
zma-miR156e-5p	CSVX01060275.1	NA	2.5	GO:0006289,GO:0006357,GO:0008270,GO:0005675,GO:0000439,	K03142|1|0.0|639|cam:101499964|transcription initiation factor TFIIH subunit 2	gi|502108084|ref|XP_004493385.1|	0	PREDICTED: general transcription factor IIH subunit 2 [Cicer arietinum]
zma-miR156e-5p	CSVX01011289.1	NA	2.5	GO:0008017,GO:0007018,GO:0016887,GO:0005524,GO:0005871,GO:0003777,GO:0005874,	K10406|1|0.0|1644|mtr:MTR_7g109130|kinesin family member C2/C3	gi|922346951|ref|XP_013450387.1|	0	P-loop nucleoside triphosphate hydrolase superfamily protein [Medicago truncatula]
zma-miR156e-5p	CSVX01015402.1	0	0	-	-	-	-	-
zma-miR156e-5p	CSVX01050851.1	3	NA	-	-	-	-	-
zma-miR156e-5p	CSVX01007645.1	NA	2.5	GO:0016021,	K14552|1|7e-50|197|csl:COCSUDRAFT_47298|NET1-associated nuclear protein 1 (U3 small nucleolar RNA-associated protein 17)!K04083|3|5e-32|137|cvr:CHLNCDRAFT_58899|molecular chaperone Hsp33	gi|502091509|ref|XP_004489568.1|	0	PREDICTED: uncharacterized protein LOC101492930 [Cicer arietinum]
zma-miR156e-5p	CSVX01008208.1	NA	2.5	GO:0032366,GO:0032541,GO:0016125,GO:0006665,GO:0097036,GO:0016020,GO:0005794,	-	gi|502108089|ref|XP_004493386.1|	7.92123e-92	PREDICTED: protein arv1 homolog [Cicer arietinum]
zma-miR156e-5p	CSVX01008212.1	NA	2.5	GO:0032366,GO:0032541,GO:0016125,GO:0006665,GO:0097036,GO:0016020,GO:0005794,	-	gi|502108089|ref|XP_004493386.1|	8.24692e-92	PREDICTED: protein arv1 homolog [Cicer arietinum]
zma-miR156e-5p	CSVX01056973.1	1	1	-	-	-	-	-
zma-miR156e-5p	CSVX01008204.1	NA	2.5	GO:0006289,GO:0006357,GO:0008270,GO:0005675,GO:0000439,	K03142|1|0.0|639|cam:101499964|transcription initiation factor TFIIH subunit 2	gi|502108084|ref|XP_004493385.1|	0	PREDICTED: general transcription factor IIH subunit 2 [Cicer arietinum]
zma-miR156a-5p	CSVX01052962.1	NA	2.5	-	-	-	-	-
aly-miR157d-5p	CSVX01068915.1	NA	2.5	-	-	gi|124359463|gb|ABN05904.1|	3.90719e-09	IMP dehydrogenase/GMP reductase, related [Medicago truncatula]
aly-miR157d-5p	CSVX01020424.1	4	2	GO:0016132,GO:0016021,GO:0055114,GO:0010268,GO:0009965,GO:0042814,GO:0048441,GO:0016125,GO:0048443,GO:0020037,GO:0016709,GO:0005506,GO:0008395,	K12637|1|0.0|744|mtr:MTR_5g021220|3-epi-6-deoxocathasterone 23-monooxygenase [EC:1.14.13.112]	gi|357483619|ref|XP_003612096.1|	0	cytochrome P450 family brassinosteroid oxidase [Medicago truncatula]
aly-miR157d-5p	CSVX01015213.1	2	1	-	-	-	-	-
aly-miR157d-5p	CSVX01071200.1	NA	2.5	-	-	-	-	-
aly-miR157d-5p	CSVX01047955.1	0	0	-	-	gi|922342052|ref|XP_013447951.1|	8.69657e-86	squamosa promoter-binding-like protein [Medicago truncatula]
aly-miR157d-5p	CSVX01042226.1	NA	2.5	GO:0005887,GO:0043091,GO:0015189,GO:0089711,GO:1903401,GO:0051938,GO:0015297,GO:0005313,	K03294|1|0.0|1011|mtr:MTR_2g035430|basic amino acid/polyamine antiporter, APA family	gi|922386254|ref|XP_003594855.2|	0	cationic amino acid transporter [Medicago truncatula]
aly-miR157d-5p	CSVX01052735.1	NA	2.5	GO:0000902,GO:0005886,	K13173|1|6e-07|55.8|rcu:8261782|arginine and glutamate-rich protein 1!K09291|4|4e-06|55.1|gmx:100788022|nucleoprotein TPR	gi|502112044|ref|XP_004494226.1|	0	PREDICTED: uncharacterized protein LOC101495425 [Cicer arietinum]
aly-miR157d-5p	CSVX01051377.1	NA	2.5	-	-	gi|922349857|ref|XP_013450797.1|	0	kinesin light chain [Medicago truncatula]
aly-miR157d-5p	CSVX01015211.1	2	1	-	-	-	-	-
aly-miR157d-5p	CSVX01018939.1	NA	2.5	GO:0000226,GO:0000910,GO:0008017,	K16732|1|0.0|989|mtr:MTR_5g093860|protein regulator of cytokinesis 1	gi|357494709|ref|XP_003617643.1|	0	microtubule associated protein, MAP65/ASE1 family protein [Medicago truncatula]
aly-miR157d-5p	CSVX01059675.1	NA	2.5	-	-	gi|828334754|ref|XP_012575240.1|	1.54648e-23	PREDICTED: LOW QUALITY PROTEIN: uncharacterized protein LOC105852935 [Cicer arietinum]
aly-miR157d-5p	CSVX01059963.1	NA	2.5	GO:0006623,GO:0045053,GO:0005622,GO:0019898,GO:0016021,	K19525|1|0.0|7636|mtr:MTR_4g123110|vacuolar protein sorting-associated protein 13A/C	gi|922372373|ref|XP_013458344.1|	0	calcium-dependent lipid-binding-like protein [Medicago truncatula]
aly-miR157d-5p	CSVX01021239.1	4	2	-	K20495|1|8e-14|79.7|adu:107471687|	gi|828331154|ref|XP_012574556.1|	0	PREDICTED: uncharacterized protein LOC101496607, partial [Cicer arietinum]
aly-miR157d-5p	CSVX01032568.1	NA	2.5	-	-	gi|147857336|emb|CAN79194.1|	6.51848e-07	hypothetical protein VITISV_000236 [Vitis vinifera]
aly-miR157d-5p	CSVX01002159.1	4	2.5	GO:0006468,GO:0005524,GO:0004674,	K04730|1|0.0|636|gra:105802466|interleukin-1 receptor-associated kinase 1 [EC:2.7.11.1]!K04733|3|1e-144|431|thj:104824086|interleukin-1 receptor-associated kinase 4 [EC:2.7.11.1]	gi|922338891|ref|XP_003621108.2|	0	receptor-like kinase plant [Medicago truncatula]
aly-miR157d-5p	CSVX01015212.1	2	1	-	-	-	-	-
aly-miR157d-5p	CSVX01015401.1	3	2	-	-	-	-	-
aly-miR157d-5p	CSVX01052762.1	4	2	GO:0006412,GO:0003723,GO:0003735,GO:0009579,GO:0022626,GO:0016020,GO:0044434,	K02926|1|1e-114|341|cam:101513780|large subunit ribosomal protein L4	gi|502173492|ref|XP_004515342.1|	7.50166e-114	PREDICTED: 50S ribosomal protein L4, chloroplastic [Cicer arietinum]
aly-miR157d-5p	CSVX01042829.1	3	1.5	GO:0005802,GO:0016021,GO:0009505,GO:0005768,	K17087|1|0.0|753|zma:100284948|transmembrane 9 superfamily member 3!K17085|2|0.0|694|ppp:PHYPADRAFT_216379|transmembrane 9 superfamily member 1	gi|922357020|ref|XP_003616193.2|	0	transmembrane 9 family protein [Medicago truncatula]
aly-miR157d-5p	CSVX01015650.1	NA	2.5	GO:0043547,GO:0005086,GO:0032012,GO:0016192,GO:0005802,	K18443|1|0.0|2398|mtr:MTR_5g080650|golgi-specific brefeldin A-resistance guanine nucleotide exchange factor 1	gi|357492353|ref|XP_003616465.1|	0	pattern formation protein GNOM protein [Medicago truncatula]
aly-miR157d-5p	CSVX01015402.1	3	2	-	-	-	-	-
aly-miR157d-5p	CSVX01029799.1	NA	2.5	GO:0035091,GO:0032587,GO:0046872,GO:1900027,	K20523|1|0.0|937|mtr:MTR_2g016870|SH3 domain-containing YSC84-like protein 1	gi|922388060|ref|XP_013462613.1|	0	RING/FYVE/PHD-type zinc finger protein [Medicago truncatula]
aly-miR157d-5p	CSVX01021238.1	4	2	-	K20495|1|8e-14|79.7|adu:107471687|	gi|828331154|ref|XP_012574556.1|	0	PREDICTED: uncharacterized protein LOC101496607, partial [Cicer arietinum]
aly-miR157d-5p	CSVX01041969.1	2	1	-	K13415|1|7e-20|98.6|mdm:103401427|protein brassinosteroid insensitive 1 [EC:2.7.10.1 2.7.11.1]	gi|502135299|ref|XP_004502285.1|	0	PREDICTED: squamosa promoter-binding-like protein 2 [Cicer arietinum]
aly-miR157d-5p	CSVX01056973.1	2	1	-	-	-	-	-
aly-miR157d-5p	CSVX01029798.1	NA	2.5	GO:0035091,GO:0032587,GO:0046872,GO:1900027,	K20523|1|0.0|937|mtr:MTR_2g016870|SH3 domain-containing YSC84-like protein 1	gi|922388060|ref|XP_013462613.1|	0	RING/FYVE/PHD-type zinc finger protein [Medicago truncatula]
aly-miR157d-5p	CSVX01002160.1	4	2.5	GO:0006468,GO:0005524,GO:0004674,	K04730|1|1e-175|444|gra:105802466|interleukin-1 receptor-associated kinase 1 [EC:2.7.11.1]!K04733|5|3e-114|312|thj:104824086|interleukin-1 receptor-associated kinase 4 [EC:2.7.11.1]	gi|922338891|ref|XP_003621108.2|	0	receptor-like kinase plant [Medicago truncatula]
aly-miR157b-5p	CSVX01032053.1	NA	2.5	-	-	-	-	-
aly-miR157b-5p	CSVX01020424.1	NA	2.5	GO:0016132,GO:0016021,GO:0055114,GO:0010268,GO:0009965,GO:0042814,GO:0048441,GO:0016125,GO:0048443,GO:0020037,GO:0016709,GO:0005506,GO:0008395,	K12637|1|0.0|744|mtr:MTR_5g021220|3-epi-6-deoxocathasterone 23-monooxygenase [EC:1.14.13.112]	gi|357483619|ref|XP_003612096.1|	0	cytochrome P450 family brassinosteroid oxidase [Medicago truncatula]
aly-miR157b-5p	CSVX01015213.1	2	1	-	-	-	-	-
aly-miR157b-5p	CSVX01047955.1	0	0	-	-	gi|922342052|ref|XP_013447951.1|	8.69657e-86	squamosa promoter-binding-like protein [Medicago truncatula]
aly-miR157b-5p	CSVX01052735.1	NA	2.5	GO:0000902,GO:0005886,	K13173|1|6e-07|55.8|rcu:8261782|arginine and glutamate-rich protein 1!K09291|4|4e-06|55.1|gmx:100788022|nucleoprotein TPR	gi|502112044|ref|XP_004494226.1|	0	PREDICTED: uncharacterized protein LOC101495425 [Cicer arietinum]
aly-miR157b-5p	CSVX01015211.1	2	1	-	-	-	-	-
aly-miR157b-5p	CSVX01059963.1	3.5	2.2	GO:0006623,GO:0045053,GO:0005622,GO:0019898,GO:0016021,	K19525|1|0.0|7636|mtr:MTR_4g123110|vacuolar protein sorting-associated protein 13A/C	gi|922372373|ref|XP_013458344.1|	0	calcium-dependent lipid-binding-like protein [Medicago truncatula]
aly-miR157b-5p	CSVX01021239.1	NA	2	-	K20495|1|8e-14|79.7|adu:107471687|	gi|828331154|ref|XP_012574556.1|	0	PREDICTED: uncharacterized protein LOC101496607, partial [Cicer arietinum]
aly-miR157b-5p	CSVX01020279.1	NA	2.5	GO:0017056,GO:0006606,GO:0051292,GO:0005643,GO:0016740,GO:0016973,	K14309|1|2e-53|195|mtr:MTR_2g103370|nuclear pore complex protein Nup93	gi|357455161|ref|XP_003597861.1|	1.44144e-52	nucleoporin interacting component, putative [Medicago truncatula]
aly-miR157b-5p	CSVX01015212.1	2	1	-	-	-	-	-
aly-miR157b-5p	CSVX01015401.1	4	2.5	-	-	-	-	-
aly-miR157b-5p	CSVX01032052.1	NA	2.5	-	-	-	-	-
aly-miR157b-5p	CSVX01042829.1	3	1.5	GO:0005802,GO:0016021,GO:0009505,GO:0005768,	K17087|1|0.0|753|zma:100284948|transmembrane 9 superfamily member 3!K17085|2|0.0|694|ppp:PHYPADRAFT_216379|transmembrane 9 superfamily member 1	gi|922357020|ref|XP_003616193.2|	0	transmembrane 9 family protein [Medicago truncatula]
aly-miR157b-5p	CSVX01015402.1	4	2.5	-	-	-	-	-
aly-miR157b-5p	CSVX01032051.1	NA	2.5	-	-	-	-	-
aly-miR157b-5p	CSVX01032054.1	NA	2.5	-	-	-	-	-
aly-miR157b-5p	CSVX01041969.1	2	1	-	K13415|1|7e-20|98.6|mdm:103401427|protein brassinosteroid insensitive 1 [EC:2.7.10.1 2.7.11.1]	gi|502135299|ref|XP_004502285.1|	0	PREDICTED: squamosa promoter-binding-like protein 2 [Cicer arietinum]
aly-miR157b-5p	CSVX01021238.1	NA	2	-	K20495|1|8e-14|79.7|adu:107471687|	gi|828331154|ref|XP_012574556.1|	0	PREDICTED: uncharacterized protein LOC101496607, partial [Cicer arietinum]
aly-miR157b-5p	CSVX01020281.1	NA	2.5	GO:0005794,GO:0005774,GO:0005524,GO:0009507,GO:0005783,	K09486|1|0.0|734|mtr:MTR_3g081170|hypoxia up-regulated 1	gi|922381804|ref|XP_013461130.1|	0	heat shock 70 kDa protein [Medicago truncatula]
aly-miR157b-5p	CSVX01020282.1	NA	2.5	GO:0005794,GO:0005774,GO:0005524,GO:0009507,GO:0005783,	K09486|1|0.0|734|mtr:MTR_3g081170|hypoxia up-regulated 1	gi|922381804|ref|XP_013461130.1|	0	heat shock 70 kDa protein [Medicago truncatula]
aly-miR157b-5p	CSVX01056973.1	2	1	-	-	-	-	-
aly-miR157b-5p	CSVX01032050.1	NA	2.5	-	-	-	-	-
aly-miR157b-5p	CSVX01020280.1	NA	2.5	GO:0005794,GO:0005774,GO:0005524,GO:0009507,GO:0005783,	K09486|1|0.0|734|mtr:MTR_3g081170|hypoxia up-regulated 1	gi|922381804|ref|XP_013461130.1|	0	heat shock 70 kDa protein [Medicago truncatula]
bra-miR157a	CSVX01020424.1	NA	2.5	GO:0016132,GO:0016021,GO:0055114,GO:0010268,GO:0009965,GO:0042814,GO:0048441,GO:0016125,GO:0048443,GO:0020037,GO:0016709,GO:0005506,GO:0008395,	K12637|1|0.0|744|mtr:MTR_5g021220|3-epi-6-deoxocathasterone 23-monooxygenase [EC:1.14.13.112]	gi|357483619|ref|XP_003612096.1|	0	cytochrome P450 family brassinosteroid oxidase [Medicago truncatula]
bra-miR157a	CSVX01032053.1	NA	2.5	-	-	-	-	-
bra-miR157a	CSVX01015213.1	2	1	-	-	-	-	-
bra-miR157a	CSVX01047955.1	0	0	-	-	gi|922342052|ref|XP_013447951.1|	8.69657e-86	squamosa promoter-binding-like protein [Medicago truncatula]
bra-miR157a	CSVX01052735.1	NA	2.5	GO:0000902,GO:0005886,	K13173|1|6e-07|55.8|rcu:8261782|arginine and glutamate-rich protein 1!K09291|4|4e-06|55.1|gmx:100788022|nucleoprotein TPR	gi|502112044|ref|XP_004494226.1|	0	PREDICTED: uncharacterized protein LOC101495425 [Cicer arietinum]
bra-miR157a	CSVX01015211.1	2	1	-	-	-	-	-
bra-miR157a	CSVX01059963.1	3.5	2.2	GO:0006623,GO:0045053,GO:0005622,GO:0019898,GO:0016021,	K19525|1|0.0|7636|mtr:MTR_4g123110|vacuolar protein sorting-associated protein 13A/C	gi|922372373|ref|XP_013458344.1|	0	calcium-dependent lipid-binding-like protein [Medicago truncatula]
bra-miR157a	CSVX01021239.1	NA	2	-	K20495|1|8e-14|79.7|adu:107471687|	gi|828331154|ref|XP_012574556.1|	0	PREDICTED: uncharacterized protein LOC101496607, partial [Cicer arietinum]
bra-miR157a	CSVX01020279.1	NA	2.5	GO:0017056,GO:0006606,GO:0051292,GO:0005643,GO:0016740,GO:0016973,	K14309|1|2e-53|195|mtr:MTR_2g103370|nuclear pore complex protein Nup93	gi|357455161|ref|XP_003597861.1|	1.44144e-52	nucleoporin interacting component, putative [Medicago truncatula]
bra-miR157a	CSVX01015212.1	2	1	-	-	-	-	-
bra-miR157a	CSVX01015401.1	4	2.5	-	-	-	-	-
bra-miR157a	CSVX01042829.1	3	1.5	GO:0005802,GO:0016021,GO:0009505,GO:0005768,	K17087|1|0.0|753|zma:100284948|transmembrane 9 superfamily member 3!K17085|2|0.0|694|ppp:PHYPADRAFT_216379|transmembrane 9 superfamily member 1	gi|922357020|ref|XP_003616193.2|	0	transmembrane 9 family protein [Medicago truncatula]
bra-miR157a	CSVX01032051.1	NA	2.5	-	-	-	-	-
bra-miR157a	CSVX01015402.1	4	2.5	-	-	-	-	-
bra-miR157a	CSVX01041969.1	2	1	-	K13415|1|7e-20|98.6|mdm:103401427|protein brassinosteroid insensitive 1 [EC:2.7.10.1 2.7.11.1]	gi|502135299|ref|XP_004502285.1|	0	PREDICTED: squamosa promoter-binding-like protein 2 [Cicer arietinum]
bra-miR157a	CSVX01032054.1	NA	2.5	-	-	-	-	-
bra-miR157a	CSVX01020281.1	NA	2.5	GO:0005794,GO:0005774,GO:0005524,GO:0009507,GO:0005783,	K09486|1|0.0|734|mtr:MTR_3g081170|hypoxia up-regulated 1	gi|922381804|ref|XP_013461130.1|	0	heat shock 70 kDa protein [Medicago truncatula]
bra-miR157a	CSVX01032055.1	NA	2.5	-	-	-	-	-
bra-miR157a	CSVX01056973.1	2	1	-	-	-	-	-
bra-miR157a	CSVX01020282.1	NA	2.5	GO:0005794,GO:0005774,GO:0005524,GO:0009507,GO:0005783,	K09486|1|0.0|734|mtr:MTR_3g081170|hypoxia up-regulated 1	gi|922381804|ref|XP_013461130.1|	0	heat shock 70 kDa protein [Medicago truncatula]
bra-miR157a	CSVX01020280.1	NA	2.5	GO:0005794,GO:0005774,GO:0005524,GO:0009507,GO:0005783,	K09486|1|0.0|734|mtr:MTR_3g081170|hypoxia up-regulated 1	gi|922381804|ref|XP_013461130.1|	0	heat shock 70 kDa protein [Medicago truncatula]
tae-miR159a	CSVX01020262.1	NA	2.5	GO:0016021,	-	gi|502141100|ref|XP_004504445.1|	5.58545e-117	PREDICTED: endoplasmic reticulum metallopeptidase 1 [Cicer arietinum]
aly-miR159b-3p	CSVX01060495.1	1	0.5	-	-	-	-	-
aly-miR159b-3p	CSVX01008887.1	NA	2.2	GO:0003677,	K09422|1|0.0|809|mtr:MTR_8g042410|myb proto-oncogene protein, plant	gi|922334336|ref|XP_013445158.1|	0	myb transcription factor [Medicago truncatula]
aly-miR159b-3p	CSVX01033083.1	3.5	NA	-	K13024|1|3e-09|61.6|nnu:104602841|inositol-hexakisphosphate/diphosphoinositol-pentakisphosphate 1-kinase [EC:2.7.4.24]!K10406|3|3e-08|61.2|atr:18442604|kinesin family member C2/C3!K13116|4|5e-08|60.1|pda:103723897|ATP-dependent RNA helicase DDX41 [EC:3.6.4.13]!K11583|5|3e-07|57.4|nnu:104586299|serine/threonine-protein phosphatase 2A regulatory subunit B''	gi|698485790|ref|XP_009789657.1|	6.08281e-12	PREDICTED: uncharacterized protein LOC104237253 [Nicotiana sylvestris]
aly-miR159b-3p	CSVX01065641.1	2.5	2	-	-	gi|357470309|ref|XP_003605439.1|	8.3692e-07	hypothetical protein MTR_4g031400 [Medicago truncatula]
aly-miR159b-3p	CSVX01026736.1	1	0.5	-	-	-	-	-
aly-miR159b-3p	CSVX01033082.1	3.5	NA	-	K13024|1|3e-09|61.6|nnu:104602841|inositol-hexakisphosphate/diphosphoinositol-pentakisphosphate 1-kinase [EC:2.7.4.24]!K10406|3|3e-08|61.2|atr:18442604|kinesin family member C2/C3!K13116|4|5e-08|60.1|pda:103723897|ATP-dependent RNA helicase DDX41 [EC:3.6.4.13]!K11583|5|3e-07|57.4|nnu:104586299|serine/threonine-protein phosphatase 2A regulatory subunit B''	gi|698485790|ref|XP_009789657.1|	6.12322e-12	PREDICTED: uncharacterized protein LOC104237253 [Nicotiana sylvestris]
aly-miR159b-3p	CSVX01013994.1	3.5	2.5	-	K03006|1|0.0|1009|adu:107466525|DNA-directed RNA polymerase II subunit RPB1 [EC:2.7.7.6]!K03549|2|1e-157|525|mdm:103412324|KUP system potassium uptake protein!K20093|3|5e-119|410|bdi:100846696|DNA excision repair protein ERCC-6-like [EC:3.6.4.12]!K05658|4|2e-113|409|bvg:104905624|ATP-binding cassette, subfamily B (MDR/TAP), member 1 [EC:3.6.3.44]	gi|147820839|emb|CAN65188.1|	0	hypothetical protein VITISV_004365 [Vitis vinifera]
aly-miR159b-3p	CSVX01052054.1	NA	2.5	-	-	-	-	-
aly-miR159b-3p	CSVX01026735.1	1	0.5	-	-	-	-	-
aly-miR159b-3p	CSVX01011586.1	3.5	NA	-	K13024|1|2e-09|61.6|nnu:104602841|inositol-hexakisphosphate/diphosphoinositol-pentakisphosphate 1-kinase [EC:2.7.4.24]!K10406|3|1e-08|61.2|atr:18442604|kinesin family member C2/C3!K13116|4|3e-08|60.1|pda:103723897|ATP-dependent RNA helicase DDX41 [EC:3.6.4.13]!K11583|5|2e-07|57.4|nnu:104586299|serine/threonine-protein phosphatase 2A regulatory subunit B''	gi|698485790|ref|XP_009789657.1|	3.50207e-12	PREDICTED: uncharacterized protein LOC104237253 [Nicotiana sylvestris]
aly-miR159b-3p	CSVX01013996.1	3.5	2.5	-	K03006|1|0.0|1009|adu:107466525|DNA-directed RNA polymerase II subunit RPB1 [EC:2.7.7.6]!K03549|2|2e-157|525|mdm:103412324|KUP system potassium uptake protein!K20093|3|5e-119|410|bdi:100846696|DNA excision repair protein ERCC-6-like [EC:3.6.4.12]!K05658|4|3e-113|409|bvg:104905624|ATP-binding cassette, subfamily B (MDR/TAP), member 1 [EC:3.6.3.44]	gi|147820839|emb|CAN65188.1|	0	hypothetical protein VITISV_004365 [Vitis vinifera]
aly-miR159b-3p	CSVX01038410.1	4	NA	GO:0016722,GO:0005507,GO:0052716,GO:0009809,GO:0048046,GO:0046274,GO:0055114,	K05909|1|1e-147|427|mtr:MTR_5g020620|laccase [EC:1.10.3.2]	gi|922355682|ref|XP_003612037.2|	9.82703e-147	laccase/diphenol oxidase family protein [Medicago truncatula]
aly-miR159b-3p	CSVX01031816.1	2.5	NA	GO:0016021,GO:0050662,GO:0003824,	K15891|1|0.0|590|mtr:MTR_3g101500|farnesol dehydrogenase [EC:1.1.1.216]	gi|357465477|ref|XP_003603023.1|	0	NAD(P)-binding rossmann-fold protein [Medicago truncatula]
aly-miR159b-3p	CSVX01040971.1	4	2.5	GO:0003735,GO:0002181,GO:0022625,	K02905|1|4e-34|118|gmx:100499874|large subunit ribosomal protein L29e	gi|571518574|ref|XP_006597712.1|	2.62484e-33	PREDICTED: 60S ribosomal protein L29-1 [Glycine max]
aly-miR159b-3p	CSVX01011588.1	3.5	NA	-	K13024|1|2e-09|61.6|nnu:104602841|inositol-hexakisphosphate/diphosphoinositol-pentakisphosphate 1-kinase [EC:2.7.4.24]!K10406|3|1e-08|61.2|atr:18442604|kinesin family member C2/C3!K13116|4|2e-08|60.1|pda:103723897|ATP-dependent RNA helicase DDX41 [EC:3.6.4.13]!K11583|5|2e-07|57.4|nnu:104586299|serine/threonine-protein phosphatase 2A regulatory subunit B''	gi|698485790|ref|XP_009789657.1|	3.45075e-12	PREDICTED: uncharacterized protein LOC104237253 [Nicotiana sylvestris]
aly-miR159b-3p	CSVX01070307.1	3	2.5	-	-	-	-	-
aly-miR159b-3p	CSVX01049367.1	4	NA	GO:0016021,GO:0046872,GO:0004222,GO:0006518,GO:0006508,	K01392|1|0.0|1224|mtr:MTR_3g086000|thimet oligopeptidase [EC:3.4.24.15]	gi|357463115|ref|XP_003601839.1|	0	zincin-like metalloprotease family protein [Medicago truncatula]
ath-miR159a	CSVX01060495.1	0	0	-	-	-	-	-
ath-miR159a	CSVX01008887.1	NA	2.2	GO:0003677,	K09422|1|0.0|809|mtr:MTR_8g042410|myb proto-oncogene protein, plant	gi|922334336|ref|XP_013445158.1|	0	myb transcription factor [Medicago truncatula]
ath-miR159a	CSVX01065641.1	1.5	1.5	-	-	gi|357470309|ref|XP_003605439.1|	8.3692e-07	hypothetical protein MTR_4g031400 [Medicago truncatula]
ath-miR159a	CSVX01033083.1	2.5	2.2	-	K13024|1|3e-09|61.6|nnu:104602841|inositol-hexakisphosphate/diphosphoinositol-pentakisphosphate 1-kinase [EC:2.7.4.24]!K10406|3|3e-08|61.2|atr:18442604|kinesin family member C2/C3!K13116|4|5e-08|60.1|pda:103723897|ATP-dependent RNA helicase DDX41 [EC:3.6.4.13]!K11583|5|3e-07|57.4|nnu:104586299|serine/threonine-protein phosphatase 2A regulatory subunit B''	gi|698485790|ref|XP_009789657.1|	6.08281e-12	PREDICTED: uncharacterized protein LOC104237253 [Nicotiana sylvestris]
ath-miR159a	CSVX01001627.1	4	2.5	-	-	gi|922392395|ref|XP_013464607.1|	3.52657e-109	hypothetical protein MTR_2g078220 [Medicago truncatula]
ath-miR159a	CSVX01018603.1	4	NA	-	K12472|1|6e-07|58.2|ota:Ot15g00490|epidermal growth factor receptor substrate 15!K20478|2|2e-06|56.2|ppp:PHYPADRAFT_162316|golgin subfamily B member 1	gi|922389064|ref|XP_013463012.1|	0	WPP domain associated protein [Medicago truncatula]
ath-miR159a	CSVX01026736.1	0	0	-	-	-	-	-
ath-miR159a	CSVX01001628.1	4	2.5	-	K19475|1|8e-08|59.3|sind:105165428|WAS/WASL-interacting protein	gi|922392395|ref|XP_013464607.1|	4.56714e-117	hypothetical protein MTR_2g078220 [Medicago truncatula]
ath-miR159a	CSVX01033082.1	2.5	2.2	-	K13024|1|3e-09|61.6|nnu:104602841|inositol-hexakisphosphate/diphosphoinositol-pentakisphosphate 1-kinase [EC:2.7.4.24]!K10406|3|3e-08|61.2|atr:18442604|kinesin family member C2/C3!K13116|4|5e-08|60.1|pda:103723897|ATP-dependent RNA helicase DDX41 [EC:3.6.4.13]!K11583|5|3e-07|57.4|nnu:104586299|serine/threonine-protein phosphatase 2A regulatory subunit B''	gi|698485790|ref|XP_009789657.1|	6.12322e-12	PREDICTED: uncharacterized protein LOC104237253 [Nicotiana sylvestris]
ath-miR159a	CSVX01039460.1	3.5	NA	-	-	-	-	-
ath-miR159a	CSVX01026735.1	0	0	-	-	-	-	-
ath-miR159a	CSVX01064827.1	4	2.5	-	-	-	-	-
ath-miR159a	CSVX01011586.1	2.5	2.2	-	K13024|1|2e-09|61.6|nnu:104602841|inositol-hexakisphosphate/diphosphoinositol-pentakisphosphate 1-kinase [EC:2.7.4.24]!K10406|3|1e-08|61.2|atr:18442604|kinesin family member C2/C3!K13116|4|3e-08|60.1|pda:103723897|ATP-dependent RNA helicase DDX41 [EC:3.6.4.13]!K11583|5|2e-07|57.4|nnu:104586299|serine/threonine-protein phosphatase 2A regulatory subunit B''	gi|698485790|ref|XP_009789657.1|	3.50207e-12	PREDICTED: uncharacterized protein LOC104237253 [Nicotiana sylvestris]
ath-miR159a	CSVX01001630.1	4	2.5	-	-	gi|922392395|ref|XP_013464607.1|	3.5522e-132	hypothetical protein MTR_2g078220 [Medicago truncatula]
ath-miR159a	CSVX01006999.1	4	NA	-	-	gi|922403605|ref|XP_013468936.1|	0	plastid transcriptionally active protein [Medicago truncatula]
ath-miR159a	CSVX01031816.1	3	NA	GO:0016021,GO:0050662,GO:0003824,	K15891|1|0.0|590|mtr:MTR_3g101500|farnesol dehydrogenase [EC:1.1.1.216]	gi|357465477|ref|XP_003603023.1|	0	NAD(P)-binding rossmann-fold protein [Medicago truncatula]
ath-miR159a	CSVX01001625.1	4	2.5	-	K19475|1|7e-08|59.3|sind:105165428|WAS/WASL-interacting protein	gi|922392395|ref|XP_013464607.1|	4.89385e-117	hypothetical protein MTR_2g078220 [Medicago truncatula]
ath-miR159a	CSVX01001629.1	4	2.5	-	K19475|1|1e-10|67.8|sind:105165428|WAS/WASL-interacting protein	gi|922392395|ref|XP_013464607.1|	3.18079e-140	hypothetical protein MTR_2g078220 [Medicago truncatula]
ath-miR159a	CSVX01001626.1	4	2.5	-	-	gi|922392395|ref|XP_013464607.1|	3.12977e-130	hypothetical protein MTR_2g078220 [Medicago truncatula]
ath-miR159a	CSVX01051754.1	4	NA	-	-	-	-	-
ath-miR159a	CSVX01011588.1	2.5	2.2	-	K13024|1|2e-09|61.6|nnu:104602841|inositol-hexakisphosphate/diphosphoinositol-pentakisphosphate 1-kinase [EC:2.7.4.24]!K10406|3|1e-08|61.2|atr:18442604|kinesin family member C2/C3!K13116|4|2e-08|60.1|pda:103723897|ATP-dependent RNA helicase DDX41 [EC:3.6.4.13]!K11583|5|2e-07|57.4|nnu:104586299|serine/threonine-protein phosphatase 2A regulatory subunit B''	gi|698485790|ref|XP_009789657.1|	3.45075e-12	PREDICTED: uncharacterized protein LOC104237253 [Nicotiana sylvestris]
ath-miR159a	CSVX01070307.1	2	2	-	-	-	-	-
ath-miR159a	CSVX01018602.1	4	NA	-	K12472|1|6e-07|58.2|ota:Ot15g00490|epidermal growth factor receptor substrate 15!K20478|2|2e-06|56.2|ppp:PHYPADRAFT_162316|golgin subfamily B member 1	gi|922389064|ref|XP_013463012.1|	0	WPP domain associated protein [Medicago truncatula]
ath-miR159a	CSVX01061969.1	NA	2.5	GO:0004672,GO:0006468,GO:0005524,GO:0016021,	K13415|1|1e-47|190|egu:105047907|protein brassinosteroid insensitive 1 [EC:2.7.10.1 2.7.11.1]	gi|922397826|ref|XP_013466103.1|	0	LRR receptor-like kinase family protein [Medicago truncatula]
ath-miR159a	CSVX01001623.1	4	2.5	-	-	gi|922392395|ref|XP_013464607.1|	4.1653e-109	hypothetical protein MTR_2g078220 [Medicago truncatula]
ath-miR159a	CSVX01001624.1	4	2.5	-	K19475|1|1e-10|67.8|sind:105165428|WAS/WASL-interacting protein	gi|922392395|ref|XP_013464607.1|	2.65091e-140	hypothetical protein MTR_2g078220 [Medicago truncatula]
ath-miR159a	CSVX01072859.1	4	NA	-	-	-	-	-
ath-miR159b-3p	CSVX01060495.1	1	0.5	-	-	-	-	-
ath-miR159b-3p	CSVX01008887.1	NA	2.2	GO:0003677,	K09422|1|0.0|809|mtr:MTR_8g042410|myb proto-oncogene protein, plant	gi|922334336|ref|XP_013445158.1|	0	myb transcription factor [Medicago truncatula]
ath-miR159b-3p	CSVX01033083.1	3.5	NA	-	K13024|1|3e-09|61.6|nnu:104602841|inositol-hexakisphosphate/diphosphoinositol-pentakisphosphate 1-kinase [EC:2.7.4.24]!K10406|3|3e-08|61.2|atr:18442604|kinesin family member C2/C3!K13116|4|5e-08|60.1|pda:103723897|ATP-dependent RNA helicase DDX41 [EC:3.6.4.13]!K11583|5|3e-07|57.4|nnu:104586299|serine/threonine-protein phosphatase 2A regulatory subunit B''	gi|698485790|ref|XP_009789657.1|	6.08281e-12	PREDICTED: uncharacterized protein LOC104237253 [Nicotiana sylvestris]
ath-miR159b-3p	CSVX01065641.1	2.5	2	-	-	gi|357470309|ref|XP_003605439.1|	8.3692e-07	hypothetical protein MTR_4g031400 [Medicago truncatula]
ath-miR159b-3p	CSVX01026736.1	1	0.5	-	-	-	-	-
ath-miR159b-3p	CSVX01033082.1	3.5	NA	-	K13024|1|3e-09|61.6|nnu:104602841|inositol-hexakisphosphate/diphosphoinositol-pentakisphosphate 1-kinase [EC:2.7.4.24]!K10406|3|3e-08|61.2|atr:18442604|kinesin family member C2/C3!K13116|4|5e-08|60.1|pda:103723897|ATP-dependent RNA helicase DDX41 [EC:3.6.4.13]!K11583|5|3e-07|57.4|nnu:104586299|serine/threonine-protein phosphatase 2A regulatory subunit B''	gi|698485790|ref|XP_009789657.1|	6.12322e-12	PREDICTED: uncharacterized protein LOC104237253 [Nicotiana sylvestris]
ath-miR159b-3p	CSVX01013994.1	3.5	2.5	-	K03006|1|0.0|1009|adu:107466525|DNA-directed RNA polymerase II subunit RPB1 [EC:2.7.7.6]!K03549|2|1e-157|525|mdm:103412324|KUP system potassium uptake protein!K20093|3|5e-119|410|bdi:100846696|DNA excision repair protein ERCC-6-like [EC:3.6.4.12]!K05658|4|2e-113|409|bvg:104905624|ATP-binding cassette, subfamily B (MDR/TAP), member 1 [EC:3.6.3.44]	gi|147820839|emb|CAN65188.1|	0	hypothetical protein VITISV_004365 [Vitis vinifera]
ath-miR159b-3p	CSVX01052054.1	NA	2.5	-	-	-	-	-
ath-miR159b-3p	CSVX01026735.1	1	0.5	-	-	-	-	-
ath-miR159b-3p	CSVX01011586.1	3.5	NA	-	K13024|1|2e-09|61.6|nnu:104602841|inositol-hexakisphosphate/diphosphoinositol-pentakisphosphate 1-kinase [EC:2.7.4.24]!K10406|3|1e-08|61.2|atr:18442604|kinesin family member C2/C3!K13116|4|3e-08|60.1|pda:103723897|ATP-dependent RNA helicase DDX41 [EC:3.6.4.13]!K11583|5|2e-07|57.4|nnu:104586299|serine/threonine-protein phosphatase 2A regulatory subunit B''	gi|698485790|ref|XP_009789657.1|	3.50207e-12	PREDICTED: uncharacterized protein LOC104237253 [Nicotiana sylvestris]
ath-miR159b-3p	CSVX01013996.1	3.5	2.5	-	K03006|1|0.0|1009|adu:107466525|DNA-directed RNA polymerase II subunit RPB1 [EC:2.7.7.6]!K03549|2|2e-157|525|mdm:103412324|KUP system potassium uptake protein!K20093|3|5e-119|410|bdi:100846696|DNA excision repair protein ERCC-6-like [EC:3.6.4.12]!K05658|4|3e-113|409|bvg:104905624|ATP-binding cassette, subfamily B (MDR/TAP), member 1 [EC:3.6.3.44]	gi|147820839|emb|CAN65188.1|	0	hypothetical protein VITISV_004365 [Vitis vinifera]
ath-miR159b-3p	CSVX01038410.1	4	NA	GO:0016722,GO:0005507,GO:0052716,GO:0009809,GO:0048046,GO:0046274,GO:0055114,	K05909|1|1e-147|427|mtr:MTR_5g020620|laccase [EC:1.10.3.2]	gi|922355682|ref|XP_003612037.2|	9.82703e-147	laccase/diphenol oxidase family protein [Medicago truncatula]
ath-miR159b-3p	CSVX01031816.1	2.5	NA	GO:0016021,GO:0050662,GO:0003824,	K15891|1|0.0|590|mtr:MTR_3g101500|farnesol dehydrogenase [EC:1.1.1.216]	gi|357465477|ref|XP_003603023.1|	0	NAD(P)-binding rossmann-fold protein [Medicago truncatula]
ath-miR159b-3p	CSVX01040971.1	4	2.5	GO:0003735,GO:0002181,GO:0022625,	K02905|1|4e-34|118|gmx:100499874|large subunit ribosomal protein L29e	gi|571518574|ref|XP_006597712.1|	2.62484e-33	PREDICTED: 60S ribosomal protein L29-1 [Glycine max]
ath-miR159b-3p	CSVX01011588.1	3.5	NA	-	K13024|1|2e-09|61.6|nnu:104602841|inositol-hexakisphosphate/diphosphoinositol-pentakisphosphate 1-kinase [EC:2.7.4.24]!K10406|3|1e-08|61.2|atr:18442604|kinesin family member C2/C3!K13116|4|2e-08|60.1|pda:103723897|ATP-dependent RNA helicase DDX41 [EC:3.6.4.13]!K11583|5|2e-07|57.4|nnu:104586299|serine/threonine-protein phosphatase 2A regulatory subunit B''	gi|698485790|ref|XP_009789657.1|	3.45075e-12	PREDICTED: uncharacterized protein LOC104237253 [Nicotiana sylvestris]
ath-miR159b-3p	CSVX01070307.1	3	2.5	-	-	-	-	-
ath-miR159b-3p	CSVX01049367.1	4	NA	GO:0016021,GO:0046872,GO:0004222,GO:0006518,GO:0006508,	K01392|1|0.0|1224|mtr:MTR_3g086000|thimet oligopeptidase [EC:3.4.24.15]	gi|357463115|ref|XP_003601839.1|	0	zincin-like metalloprotease family protein [Medicago truncatula]
ath-miR159c	CSVX01060495.1	2	0.5	-	-	-	-	-
ath-miR159c	CSVX01065641.1	3.5	2	-	-	gi|357470309|ref|XP_003605439.1|	8.3692e-07	hypothetical protein MTR_4g031400 [Medicago truncatula]
ath-miR159c	CSVX01008887.1	4	2	GO:0003677,	K09422|1|0.0|809|mtr:MTR_8g042410|myb proto-oncogene protein, plant	gi|922334336|ref|XP_013445158.1|	0	myb transcription factor [Medicago truncatula]
ath-miR159c	CSVX01026736.1	2	0.5	-	-	-	-	-
ath-miR159c	CSVX01070307.1	NA	2.5	-	-	-	-	-
ath-miR159c	CSVX01026735.1	2	0.5	-	-	-	-	-
ath-miR159c	CSVX01052054.1	NA	2.5	-	-	-	-	-
ath-miR159c	CSVX01031816.1	2	1.5	GO:0016021,GO:0050662,GO:0003824,	K15891|1|0.0|590|mtr:MTR_3g101500|farnesol dehydrogenase [EC:1.1.1.216]	gi|357465477|ref|XP_003603023.1|	0	NAD(P)-binding rossmann-fold protein [Medicago truncatula]
atr-miR159	CSVX01060495.1	0	0	-	-	-	-	-
atr-miR159	CSVX01008887.1	NA	2.2	GO:0003677,	K09422|1|0.0|809|mtr:MTR_8g042410|myb proto-oncogene protein, plant	gi|922334336|ref|XP_013445158.1|	0	myb transcription factor [Medicago truncatula]
atr-miR159	CSVX01065641.1	1.5	1.5	-	-	gi|357470309|ref|XP_003605439.1|	8.3692e-07	hypothetical protein MTR_4g031400 [Medicago truncatula]
atr-miR159	CSVX01033083.1	2.5	2.2	-	K13024|1|3e-09|61.6|nnu:104602841|inositol-hexakisphosphate/diphosphoinositol-pentakisphosphate 1-kinase [EC:2.7.4.24]!K10406|3|3e-08|61.2|atr:18442604|kinesin family member C2/C3!K13116|4|5e-08|60.1|pda:103723897|ATP-dependent RNA helicase DDX41 [EC:3.6.4.13]!K11583|5|3e-07|57.4|nnu:104586299|serine/threonine-protein phosphatase 2A regulatory subunit B''	gi|698485790|ref|XP_009789657.1|	6.08281e-12	PREDICTED: uncharacterized protein LOC104237253 [Nicotiana sylvestris]
atr-miR159	CSVX01001627.1	4	2.5	-	-	gi|922392395|ref|XP_013464607.1|	3.52657e-109	hypothetical protein MTR_2g078220 [Medicago truncatula]
atr-miR159	CSVX01018603.1	4	NA	-	K12472|1|6e-07|58.2|ota:Ot15g00490|epidermal growth factor receptor substrate 15!K20478|2|2e-06|56.2|ppp:PHYPADRAFT_162316|golgin subfamily B member 1	gi|922389064|ref|XP_013463012.1|	0	WPP domain associated protein [Medicago truncatula]
atr-miR159	CSVX01026736.1	0	0	-	-	-	-	-
atr-miR159	CSVX01001628.1	4	2.5	-	K19475|1|8e-08|59.3|sind:105165428|WAS/WASL-interacting protein	gi|922392395|ref|XP_013464607.1|	4.56714e-117	hypothetical protein MTR_2g078220 [Medicago truncatula]
atr-miR159	CSVX01033082.1	2.5	2.2	-	K13024|1|3e-09|61.6|nnu:104602841|inositol-hexakisphosphate/diphosphoinositol-pentakisphosphate 1-kinase [EC:2.7.4.24]!K10406|3|3e-08|61.2|atr:18442604|kinesin family member C2/C3!K13116|4|5e-08|60.1|pda:103723897|ATP-dependent RNA helicase DDX41 [EC:3.6.4.13]!K11583|5|3e-07|57.4|nnu:104586299|serine/threonine-protein phosphatase 2A regulatory subunit B''	gi|698485790|ref|XP_009789657.1|	6.12322e-12	PREDICTED: uncharacterized protein LOC104237253 [Nicotiana sylvestris]
atr-miR159	CSVX01039460.1	3.5	NA	-	-	-	-	-
atr-miR159	CSVX01026735.1	0	0	-	-	-	-	-
atr-miR159	CSVX01064827.1	4	2.5	-	-	-	-	-
atr-miR159	CSVX01011586.1	2.5	2.2	-	K13024|1|2e-09|61.6|nnu:104602841|inositol-hexakisphosphate/diphosphoinositol-pentakisphosphate 1-kinase [EC:2.7.4.24]!K10406|3|1e-08|61.2|atr:18442604|kinesin family member C2/C3!K13116|4|3e-08|60.1|pda:103723897|ATP-dependent RNA helicase DDX41 [EC:3.6.4.13]!K11583|5|2e-07|57.4|nnu:104586299|serine/threonine-protein phosphatase 2A regulatory subunit B''	gi|698485790|ref|XP_009789657.1|	3.50207e-12	PREDICTED: uncharacterized protein LOC104237253 [Nicotiana sylvestris]
atr-miR159	CSVX01001630.1	4	2.5	-	-	gi|922392395|ref|XP_013464607.1|	3.5522e-132	hypothetical protein MTR_2g078220 [Medicago truncatula]
atr-miR159	CSVX01006999.1	4	NA	-	-	gi|922403605|ref|XP_013468936.1|	0	plastid transcriptionally active protein [Medicago truncatula]
atr-miR159	CSVX01031816.1	3	NA	GO:0016021,GO:0050662,GO:0003824,	K15891|1|0.0|590|mtr:MTR_3g101500|farnesol dehydrogenase [EC:1.1.1.216]	gi|357465477|ref|XP_003603023.1|	0	NAD(P)-binding rossmann-fold protein [Medicago truncatula]
atr-miR159	CSVX01001625.1	4	2.5	-	K19475|1|7e-08|59.3|sind:105165428|WAS/WASL-interacting protein	gi|922392395|ref|XP_013464607.1|	4.89385e-117	hypothetical protein MTR_2g078220 [Medicago truncatula]
atr-miR159	CSVX01001629.1	4	2.5	-	K19475|1|1e-10|67.8|sind:105165428|WAS/WASL-interacting protein	gi|922392395|ref|XP_013464607.1|	3.18079e-140	hypothetical protein MTR_2g078220 [Medicago truncatula]
atr-miR159	CSVX01001626.1	4	2.5	-	-	gi|922392395|ref|XP_013464607.1|	3.12977e-130	hypothetical protein MTR_2g078220 [Medicago truncatula]
atr-miR159	CSVX01051754.1	4	NA	-	-	-	-	-
atr-miR159	CSVX01011588.1	2.5	2.2	-	K13024|1|2e-09|61.6|nnu:104602841|inositol-hexakisphosphate/diphosphoinositol-pentakisphosphate 1-kinase [EC:2.7.4.24]!K10406|3|1e-08|61.2|atr:18442604|kinesin family member C2/C3!K13116|4|2e-08|60.1|pda:103723897|ATP-dependent RNA helicase DDX41 [EC:3.6.4.13]!K11583|5|2e-07|57.4|nnu:104586299|serine/threonine-protein phosphatase 2A regulatory subunit B''	gi|698485790|ref|XP_009789657.1|	3.45075e-12	PREDICTED: uncharacterized protein LOC104237253 [Nicotiana sylvestris]
atr-miR159	CSVX01070307.1	2	2	-	-	-	-	-
atr-miR159	CSVX01018602.1	4	NA	-	K12472|1|6e-07|58.2|ota:Ot15g00490|epidermal growth factor receptor substrate 15!K20478|2|2e-06|56.2|ppp:PHYPADRAFT_162316|golgin subfamily B member 1	gi|922389064|ref|XP_013463012.1|	0	WPP domain associated protein [Medicago truncatula]
atr-miR159	CSVX01061969.1	NA	2.5	GO:0004672,GO:0006468,GO:0005524,GO:0016021,	K13415|1|1e-47|190|egu:105047907|protein brassinosteroid insensitive 1 [EC:2.7.10.1 2.7.11.1]	gi|922397826|ref|XP_013466103.1|	0	LRR receptor-like kinase family protein [Medicago truncatula]
atr-miR159	CSVX01007000.1	4	NA	-	K02717|1|7e-15|82.8|dosa:Os10t0461100-01|photosystem II oxygen-evolving enhancer protein 2!K17964|4|3e-12|75.1|zma:732779|leucine-rich PPR motif-containing protein, mitochondrial	gi|922403605|ref|XP_013468936.1|	0	plastid transcriptionally active protein [Medicago truncatula]
atr-miR159	CSVX01001623.1	4	2.5	-	-	gi|922392395|ref|XP_013464607.1|	4.1653e-109	hypothetical protein MTR_2g078220 [Medicago truncatula]
atr-miR159	CSVX01001624.1	4	2.5	-	K19475|1|1e-10|67.8|sind:105165428|WAS/WASL-interacting protein	gi|922392395|ref|XP_013464607.1|	2.65091e-140	hypothetical protein MTR_2g078220 [Medicago truncatula]
atr-miR159	CSVX01072859.1	4	NA	-	-	-	-	-
bdi-miR159a-3p	CSVX01060495.1	1	NA	-	-	-	-	-
bdi-miR159a-3p	CSVX01033083.1	2	NA	-	K13024|1|3e-09|61.6|nnu:104602841|inositol-hexakisphosphate/diphosphoinositol-pentakisphosphate 1-kinase [EC:2.7.4.24]!K10406|3|3e-08|61.2|atr:18442604|kinesin family member C2/C3!K13116|4|5e-08|60.1|pda:103723897|ATP-dependent RNA helicase DDX41 [EC:3.6.4.13]!K11583|5|3e-07|57.4|nnu:104586299|serine/threonine-protein phosphatase 2A regulatory subunit B''	gi|698485790|ref|XP_009789657.1|	6.08281e-12	PREDICTED: uncharacterized protein LOC104237253 [Nicotiana sylvestris]
bdi-miR159a-3p	CSVX01065641.1	2.5	NA	-	-	gi|357470309|ref|XP_003605439.1|	8.3692e-07	hypothetical protein MTR_4g031400 [Medicago truncatula]
bdi-miR159a-3p	CSVX01008887.1	3.5	NA	GO:0003677,	K09422|1|0.0|809|mtr:MTR_8g042410|myb proto-oncogene protein, plant	gi|922334336|ref|XP_013445158.1|	0	myb transcription factor [Medicago truncatula]
bdi-miR159a-3p	CSVX01026736.1	1	NA	-	-	-	-	-
bdi-miR159a-3p	CSVX01033082.1	2	NA	-	K13024|1|3e-09|61.6|nnu:104602841|inositol-hexakisphosphate/diphosphoinositol-pentakisphosphate 1-kinase [EC:2.7.4.24]!K10406|3|3e-08|61.2|atr:18442604|kinesin family member C2/C3!K13116|4|5e-08|60.1|pda:103723897|ATP-dependent RNA helicase DDX41 [EC:3.6.4.13]!K11583|5|3e-07|57.4|nnu:104586299|serine/threonine-protein phosphatase 2A regulatory subunit B''	gi|698485790|ref|XP_009789657.1|	6.12322e-12	PREDICTED: uncharacterized protein LOC104237253 [Nicotiana sylvestris]
bdi-miR159a-3p	CSVX01013994.1	2.5	NA	-	K03006|1|0.0|1009|adu:107466525|DNA-directed RNA polymerase II subunit RPB1 [EC:2.7.7.6]!K03549|2|1e-157|525|mdm:103412324|KUP system potassium uptake protein!K20093|3|5e-119|410|bdi:100846696|DNA excision repair protein ERCC-6-like [EC:3.6.4.12]!K05658|4|2e-113|409|bvg:104905624|ATP-binding cassette, subfamily B (MDR/TAP), member 1 [EC:3.6.3.44]	gi|147820839|emb|CAN65188.1|	0	hypothetical protein VITISV_004365 [Vitis vinifera]
bdi-miR159a-3p	CSVX01070307.1	3	NA	-	-	-	-	-
bdi-miR159a-3p	CSVX01039460.1	3	NA	-	-	-	-	-
bdi-miR159a-3p	CSVX01026735.1	1	NA	-	-	-	-	-
bdi-miR159a-3p	CSVX01013996.1	2.5	NA	-	K03006|1|0.0|1009|adu:107466525|DNA-directed RNA polymerase II subunit RPB1 [EC:2.7.7.6]!K03549|2|2e-157|525|mdm:103412324|KUP system potassium uptake protein!K20093|3|5e-119|410|bdi:100846696|DNA excision repair protein ERCC-6-like [EC:3.6.4.12]!K05658|4|3e-113|409|bvg:104905624|ATP-binding cassette, subfamily B (MDR/TAP), member 1 [EC:3.6.3.44]	gi|147820839|emb|CAN65188.1|	0	hypothetical protein VITISV_004365 [Vitis vinifera]
bdi-miR159a-3p	CSVX01007000.1	3.5	NA	-	K02717|1|7e-15|82.8|dosa:Os10t0461100-01|photosystem II oxygen-evolving enhancer protein 2!K17964|4|3e-12|75.1|zma:732779|leucine-rich PPR motif-containing protein, mitochondrial	gi|922403605|ref|XP_013468936.1|	0	plastid transcriptionally active protein [Medicago truncatula]
bdi-miR159a-3p	CSVX01038410.1	4	NA	GO:0016722,GO:0005507,GO:0052716,GO:0009809,GO:0048046,GO:0046274,GO:0055114,	K05909|1|1e-147|427|mtr:MTR_5g020620|laccase [EC:1.10.3.2]	gi|922355682|ref|XP_003612037.2|	9.82703e-147	laccase/diphenol oxidase family protein [Medicago truncatula]
bdi-miR159a-3p	CSVX01006999.1	3.5	NA	-	-	gi|922403605|ref|XP_013468936.1|	0	plastid transcriptionally active protein [Medicago truncatula]
bdi-miR159a-3p	CSVX01031816.1	3	NA	GO:0016021,GO:0050662,GO:0003824,	K15891|1|0.0|590|mtr:MTR_3g101500|farnesol dehydrogenase [EC:1.1.1.216]	gi|357465477|ref|XP_003603023.1|	0	NAD(P)-binding rossmann-fold protein [Medicago truncatula]
bna-miR159	CSVX01060495.1	0	0	-	-	-	-	-
bna-miR159	CSVX01008887.1	NA	2.2	GO:0003677,	K09422|1|0.0|809|mtr:MTR_8g042410|myb proto-oncogene protein, plant	gi|922334336|ref|XP_013445158.1|	0	myb transcription factor [Medicago truncatula]
bna-miR159	CSVX01065641.1	1.5	1.5	-	-	gi|357470309|ref|XP_003605439.1|	8.3692e-07	hypothetical protein MTR_4g031400 [Medicago truncatula]
bna-miR159	CSVX01033083.1	2.5	2.2	-	K13024|1|3e-09|61.6|nnu:104602841|inositol-hexakisphosphate/diphosphoinositol-pentakisphosphate 1-kinase [EC:2.7.4.24]!K10406|3|3e-08|61.2|atr:18442604|kinesin family member C2/C3!K13116|4|5e-08|60.1|pda:103723897|ATP-dependent RNA helicase DDX41 [EC:3.6.4.13]!K11583|5|3e-07|57.4|nnu:104586299|serine/threonine-protein phosphatase 2A regulatory subunit B''	gi|698485790|ref|XP_009789657.1|	6.08281e-12	PREDICTED: uncharacterized protein LOC104237253 [Nicotiana sylvestris]
bna-miR159	CSVX01001627.1	4	2.5	-	-	gi|922392395|ref|XP_013464607.1|	3.52657e-109	hypothetical protein MTR_2g078220 [Medicago truncatula]
bna-miR159	CSVX01018603.1	4	NA	-	K12472|1|6e-07|58.2|ota:Ot15g00490|epidermal growth factor receptor substrate 15!K20478|2|2e-06|56.2|ppp:PHYPADRAFT_162316|golgin subfamily B member 1	gi|922389064|ref|XP_013463012.1|	0	WPP domain associated protein [Medicago truncatula]
bna-miR159	CSVX01026736.1	0	0	-	-	-	-	-
bna-miR159	CSVX01001628.1	4	2.5	-	K19475|1|8e-08|59.3|sind:105165428|WAS/WASL-interacting protein	gi|922392395|ref|XP_013464607.1|	4.56714e-117	hypothetical protein MTR_2g078220 [Medicago truncatula]
bna-miR159	CSVX01033082.1	2.5	2.2	-	K13024|1|3e-09|61.6|nnu:104602841|inositol-hexakisphosphate/diphosphoinositol-pentakisphosphate 1-kinase [EC:2.7.4.24]!K10406|3|3e-08|61.2|atr:18442604|kinesin family member C2/C3!K13116|4|5e-08|60.1|pda:103723897|ATP-dependent RNA helicase DDX41 [EC:3.6.4.13]!K11583|5|3e-07|57.4|nnu:104586299|serine/threonine-protein phosphatase 2A regulatory subunit B''	gi|698485790|ref|XP_009789657.1|	6.12322e-12	PREDICTED: uncharacterized protein LOC104237253 [Nicotiana sylvestris]
bna-miR159	CSVX01039460.1	3.5	NA	-	-	-	-	-
bna-miR159	CSVX01026735.1	0	0	-	-	-	-	-
bna-miR159	CSVX01064827.1	4	2.5	-	-	-	-	-
bna-miR159	CSVX01011586.1	2.5	2.2	-	K13024|1|2e-09|61.6|nnu:104602841|inositol-hexakisphosphate/diphosphoinositol-pentakisphosphate 1-kinase [EC:2.7.4.24]!K10406|3|1e-08|61.2|atr:18442604|kinesin family member C2/C3!K13116|4|3e-08|60.1|pda:103723897|ATP-dependent RNA helicase DDX41 [EC:3.6.4.13]!K11583|5|2e-07|57.4|nnu:104586299|serine/threonine-protein phosphatase 2A regulatory subunit B''	gi|698485790|ref|XP_009789657.1|	3.50207e-12	PREDICTED: uncharacterized protein LOC104237253 [Nicotiana sylvestris]
bna-miR159	CSVX01001630.1	4	2.5	-	-	gi|922392395|ref|XP_013464607.1|	3.5522e-132	hypothetical protein MTR_2g078220 [Medicago truncatula]
bna-miR159	CSVX01006999.1	4	NA	-	-	gi|922403605|ref|XP_013468936.1|	0	plastid transcriptionally active protein [Medicago truncatula]
bna-miR159	CSVX01031816.1	3	NA	GO:0016021,GO:0050662,GO:0003824,	K15891|1|0.0|590|mtr:MTR_3g101500|farnesol dehydrogenase [EC:1.1.1.216]	gi|357465477|ref|XP_003603023.1|	0	NAD(P)-binding rossmann-fold protein [Medicago truncatula]
bna-miR159	CSVX01001625.1	4	2.5	-	K19475|1|7e-08|59.3|sind:105165428|WAS/WASL-interacting protein	gi|922392395|ref|XP_013464607.1|	4.89385e-117	hypothetical protein MTR_2g078220 [Medicago truncatula]
bna-miR159	CSVX01001629.1	4	2.5	-	K19475|1|1e-10|67.8|sind:105165428|WAS/WASL-interacting protein	gi|922392395|ref|XP_013464607.1|	3.18079e-140	hypothetical protein MTR_2g078220 [Medicago truncatula]
bna-miR159	CSVX01001626.1	4	2.5	-	-	gi|922392395|ref|XP_013464607.1|	3.12977e-130	hypothetical protein MTR_2g078220 [Medicago truncatula]
bna-miR159	CSVX01051754.1	4	NA	-	-	-	-	-
bna-miR159	CSVX01011588.1	2.5	2.2	-	K13024|1|2e-09|61.6|nnu:104602841|inositol-hexakisphosphate/diphosphoinositol-pentakisphosphate 1-kinase [EC:2.7.4.24]!K10406|3|1e-08|61.2|atr:18442604|kinesin family member C2/C3!K13116|4|2e-08|60.1|pda:103723897|ATP-dependent RNA helicase DDX41 [EC:3.6.4.13]!K11583|5|2e-07|57.4|nnu:104586299|serine/threonine-protein phosphatase 2A regulatory subunit B''	gi|698485790|ref|XP_009789657.1|	3.45075e-12	PREDICTED: uncharacterized protein LOC104237253 [Nicotiana sylvestris]
bna-miR159	CSVX01070307.1	2	2	-	-	-	-	-
bna-miR159	CSVX01018602.1	4	NA	-	K12472|1|6e-07|58.2|ota:Ot15g00490|epidermal growth factor receptor substrate 15!K20478|2|2e-06|56.2|ppp:PHYPADRAFT_162316|golgin subfamily B member 1	gi|922389064|ref|XP_013463012.1|	0	WPP domain associated protein [Medicago truncatula]
bna-miR159	CSVX01061969.1	NA	2.5	GO:0004672,GO:0006468,GO:0005524,GO:0016021,	K13415|1|1e-47|190|egu:105047907|protein brassinosteroid insensitive 1 [EC:2.7.10.1 2.7.11.1]	gi|922397826|ref|XP_013466103.1|	0	LRR receptor-like kinase family protein [Medicago truncatula]
bna-miR159	CSVX01001623.1	4	2.5	-	-	gi|922392395|ref|XP_013464607.1|	4.1653e-109	hypothetical protein MTR_2g078220 [Medicago truncatula]
bna-miR159	CSVX01001624.1	4	2.5	-	K19475|1|1e-10|67.8|sind:105165428|WAS/WASL-interacting protein	gi|922392395|ref|XP_013464607.1|	2.65091e-140	hypothetical protein MTR_2g078220 [Medicago truncatula]
bna-miR159	CSVX01072859.1	4	NA	-	-	-	-	-
cme-miR159a	CSVX01060495.1	0	0	-	-	-	-	-
cme-miR159a	CSVX01008887.1	NA	2.2	GO:0003677,	K09422|1|0.0|809|mtr:MTR_8g042410|myb proto-oncogene protein, plant	gi|922334336|ref|XP_013445158.1|	0	myb transcription factor [Medicago truncatula]
cme-miR159a	CSVX01065641.1	1.5	1.5	-	-	gi|357470309|ref|XP_003605439.1|	8.3692e-07	hypothetical protein MTR_4g031400 [Medicago truncatula]
cme-miR159a	CSVX01033083.1	2.5	2.2	-	K13024|1|3e-09|61.6|nnu:104602841|inositol-hexakisphosphate/diphosphoinositol-pentakisphosphate 1-kinase [EC:2.7.4.24]!K10406|3|3e-08|61.2|atr:18442604|kinesin family member C2/C3!K13116|4|5e-08|60.1|pda:103723897|ATP-dependent RNA helicase DDX41 [EC:3.6.4.13]!K11583|5|3e-07|57.4|nnu:104586299|serine/threonine-protein phosphatase 2A regulatory subunit B''	gi|698485790|ref|XP_009789657.1|	6.08281e-12	PREDICTED: uncharacterized protein LOC104237253 [Nicotiana sylvestris]
cme-miR159a	CSVX01001627.1	4	2.5	-	-	gi|922392395|ref|XP_013464607.1|	3.52657e-109	hypothetical protein MTR_2g078220 [Medicago truncatula]
cme-miR159a	CSVX01018603.1	4	NA	-	K12472|1|6e-07|58.2|ota:Ot15g00490|epidermal growth factor receptor substrate 15!K20478|2|2e-06|56.2|ppp:PHYPADRAFT_162316|golgin subfamily B member 1	gi|922389064|ref|XP_013463012.1|	0	WPP domain associated protein [Medicago truncatula]
cme-miR159a	CSVX01026736.1	0	0	-	-	-	-	-
cme-miR159a	CSVX01001628.1	4	2.5	-	K19475|1|8e-08|59.3|sind:105165428|WAS/WASL-interacting protein	gi|922392395|ref|XP_013464607.1|	4.56714e-117	hypothetical protein MTR_2g078220 [Medicago truncatula]
cme-miR159a	CSVX01033082.1	2.5	2.2	-	K13024|1|3e-09|61.6|nnu:104602841|inositol-hexakisphosphate/diphosphoinositol-pentakisphosphate 1-kinase [EC:2.7.4.24]!K10406|3|3e-08|61.2|atr:18442604|kinesin family member C2/C3!K13116|4|5e-08|60.1|pda:103723897|ATP-dependent RNA helicase DDX41 [EC:3.6.4.13]!K11583|5|3e-07|57.4|nnu:104586299|serine/threonine-protein phosphatase 2A regulatory subunit B''	gi|698485790|ref|XP_009789657.1|	6.12322e-12	PREDICTED: uncharacterized protein LOC104237253 [Nicotiana sylvestris]
cme-miR159a	CSVX01039460.1	3.5	NA	-	-	-	-	-
cme-miR159a	CSVX01026735.1	0	0	-	-	-	-	-
cme-miR159a	CSVX01064827.1	4	2.5	-	-	-	-	-
cme-miR159a	CSVX01011586.1	2.5	2.2	-	K13024|1|2e-09|61.6|nnu:104602841|inositol-hexakisphosphate/diphosphoinositol-pentakisphosphate 1-kinase [EC:2.7.4.24]!K10406|3|1e-08|61.2|atr:18442604|kinesin family member C2/C3!K13116|4|3e-08|60.1|pda:103723897|ATP-dependent RNA helicase DDX41 [EC:3.6.4.13]!K11583|5|2e-07|57.4|nnu:104586299|serine/threonine-protein phosphatase 2A regulatory subunit B''	gi|698485790|ref|XP_009789657.1|	3.50207e-12	PREDICTED: uncharacterized protein LOC104237253 [Nicotiana sylvestris]
cme-miR159a	CSVX01001630.1	4	2.5	-	-	gi|922392395|ref|XP_013464607.1|	3.5522e-132	hypothetical protein MTR_2g078220 [Medicago truncatula]
cme-miR159a	CSVX01006999.1	4	NA	-	-	gi|922403605|ref|XP_013468936.1|	0	plastid transcriptionally active protein [Medicago truncatula]
cme-miR159a	CSVX01031816.1	3	NA	GO:0016021,GO:0050662,GO:0003824,	K15891|1|0.0|590|mtr:MTR_3g101500|farnesol dehydrogenase [EC:1.1.1.216]	gi|357465477|ref|XP_003603023.1|	0	NAD(P)-binding rossmann-fold protein [Medicago truncatula]
cme-miR159a	CSVX01001625.1	4	2.5	-	K19475|1|7e-08|59.3|sind:105165428|WAS/WASL-interacting protein	gi|922392395|ref|XP_013464607.1|	4.89385e-117	hypothetical protein MTR_2g078220 [Medicago truncatula]
cme-miR159a	CSVX01001629.1	4	2.5	-	K19475|1|1e-10|67.8|sind:105165428|WAS/WASL-interacting protein	gi|922392395|ref|XP_013464607.1|	3.18079e-140	hypothetical protein MTR_2g078220 [Medicago truncatula]
cme-miR159a	CSVX01001626.1	4	2.5	-	-	gi|922392395|ref|XP_013464607.1|	3.12977e-130	hypothetical protein MTR_2g078220 [Medicago truncatula]
cme-miR159a	CSVX01051754.1	4	NA	-	-	-	-	-
cme-miR159a	CSVX01011588.1	2.5	2.2	-	K13024|1|2e-09|61.6|nnu:104602841|inositol-hexakisphosphate/diphosphoinositol-pentakisphosphate 1-kinase [EC:2.7.4.24]!K10406|3|1e-08|61.2|atr:18442604|kinesin family member C2/C3!K13116|4|2e-08|60.1|pda:103723897|ATP-dependent RNA helicase DDX41 [EC:3.6.4.13]!K11583|5|2e-07|57.4|nnu:104586299|serine/threonine-protein phosphatase 2A regulatory subunit B''	gi|698485790|ref|XP_009789657.1|	3.45075e-12	PREDICTED: uncharacterized protein LOC104237253 [Nicotiana sylvestris]
cme-miR159a	CSVX01070307.1	2	2	-	-	-	-	-
cme-miR159a	CSVX01018602.1	4	NA	-	K12472|1|6e-07|58.2|ota:Ot15g00490|epidermal growth factor receptor substrate 15!K20478|2|2e-06|56.2|ppp:PHYPADRAFT_162316|golgin subfamily B member 1	gi|922389064|ref|XP_013463012.1|	0	WPP domain associated protein [Medicago truncatula]
cme-miR159a	CSVX01061969.1	NA	2.5	GO:0004672,GO:0006468,GO:0005524,GO:0016021,	K13415|1|1e-47|190|egu:105047907|protein brassinosteroid insensitive 1 [EC:2.7.10.1 2.7.11.1]	gi|922397826|ref|XP_013466103.1|	0	LRR receptor-like kinase family protein [Medicago truncatula]
cme-miR159a	CSVX01007000.1	4	NA	-	K02717|1|7e-15|82.8|dosa:Os10t0461100-01|photosystem II oxygen-evolving enhancer protein 2!K17964|4|3e-12|75.1|zma:732779|leucine-rich PPR motif-containing protein, mitochondrial	gi|922403605|ref|XP_013468936.1|	0	plastid transcriptionally active protein [Medicago truncatula]
cme-miR159a	CSVX01001623.1	4	2.5	-	-	gi|922392395|ref|XP_013464607.1|	4.1653e-109	hypothetical protein MTR_2g078220 [Medicago truncatula]
cme-miR159a	CSVX01001624.1	4	2.5	-	K19475|1|1e-10|67.8|sind:105165428|WAS/WASL-interacting protein	gi|922392395|ref|XP_013464607.1|	2.65091e-140	hypothetical protein MTR_2g078220 [Medicago truncatula]
cme-miR159a	CSVX01072859.1	4	NA	-	-	-	-	-
cpa-miR159a	CSVX01060495.1	0	0	-	-	-	-	-
cpa-miR159a	CSVX01008887.1	NA	2.2	GO:0003677,	K09422|1|0.0|809|mtr:MTR_8g042410|myb proto-oncogene protein, plant	gi|922334336|ref|XP_013445158.1|	0	myb transcription factor [Medicago truncatula]
cpa-miR159a	CSVX01065641.1	1.5	1.5	-	-	gi|357470309|ref|XP_003605439.1|	8.3692e-07	hypothetical protein MTR_4g031400 [Medicago truncatula]
cpa-miR159a	CSVX01033083.1	2.5	2.2	-	K13024|1|3e-09|61.6|nnu:104602841|inositol-hexakisphosphate/diphosphoinositol-pentakisphosphate 1-kinase [EC:2.7.4.24]!K10406|3|3e-08|61.2|atr:18442604|kinesin family member C2/C3!K13116|4|5e-08|60.1|pda:103723897|ATP-dependent RNA helicase DDX41 [EC:3.6.4.13]!K11583|5|3e-07|57.4|nnu:104586299|serine/threonine-protein phosphatase 2A regulatory subunit B''	gi|698485790|ref|XP_009789657.1|	6.08281e-12	PREDICTED: uncharacterized protein LOC104237253 [Nicotiana sylvestris]
cpa-miR159a	CSVX01001627.1	4	2.5	-	-	gi|922392395|ref|XP_013464607.1|	3.52657e-109	hypothetical protein MTR_2g078220 [Medicago truncatula]
cpa-miR159a	CSVX01018603.1	4	NA	-	K12472|1|6e-07|58.2|ota:Ot15g00490|epidermal growth factor receptor substrate 15!K20478|2|2e-06|56.2|ppp:PHYPADRAFT_162316|golgin subfamily B member 1	gi|922389064|ref|XP_013463012.1|	0	WPP domain associated protein [Medicago truncatula]
cpa-miR159a	CSVX01026736.1	0	0	-	-	-	-	-
cpa-miR159a	CSVX01001628.1	4	2.5	-	K19475|1|8e-08|59.3|sind:105165428|WAS/WASL-interacting protein	gi|922392395|ref|XP_013464607.1|	4.56714e-117	hypothetical protein MTR_2g078220 [Medicago truncatula]
cpa-miR159a	CSVX01033082.1	2.5	2.2	-	K13024|1|3e-09|61.6|nnu:104602841|inositol-hexakisphosphate/diphosphoinositol-pentakisphosphate 1-kinase [EC:2.7.4.24]!K10406|3|3e-08|61.2|atr:18442604|kinesin family member C2/C3!K13116|4|5e-08|60.1|pda:103723897|ATP-dependent RNA helicase DDX41 [EC:3.6.4.13]!K11583|5|3e-07|57.4|nnu:104586299|serine/threonine-protein phosphatase 2A regulatory subunit B''	gi|698485790|ref|XP_009789657.1|	6.12322e-12	PREDICTED: uncharacterized protein LOC104237253 [Nicotiana sylvestris]
cpa-miR159a	CSVX01039460.1	3.5	NA	-	-	-	-	-
cpa-miR159a	CSVX01026735.1	0	0	-	-	-	-	-
cpa-miR159a	CSVX01064827.1	4	2.5	-	-	-	-	-
cpa-miR159a	CSVX01011586.1	2.5	2.2	-	K13024|1|2e-09|61.6|nnu:104602841|inositol-hexakisphosphate/diphosphoinositol-pentakisphosphate 1-kinase [EC:2.7.4.24]!K10406|3|1e-08|61.2|atr:18442604|kinesin family member C2/C3!K13116|4|3e-08|60.1|pda:103723897|ATP-dependent RNA helicase DDX41 [EC:3.6.4.13]!K11583|5|2e-07|57.4|nnu:104586299|serine/threonine-protein phosphatase 2A regulatory subunit B''	gi|698485790|ref|XP_009789657.1|	3.50207e-12	PREDICTED: uncharacterized protein LOC104237253 [Nicotiana sylvestris]
cpa-miR159a	CSVX01001630.1	4	2.5	-	-	gi|922392395|ref|XP_013464607.1|	3.5522e-132	hypothetical protein MTR_2g078220 [Medicago truncatula]
cpa-miR159a	CSVX01006999.1	4	NA	-	-	gi|922403605|ref|XP_013468936.1|	0	plastid transcriptionally active protein [Medicago truncatula]
cpa-miR159a	CSVX01031816.1	3	NA	GO:0016021,GO:0050662,GO:0003824,	K15891|1|0.0|590|mtr:MTR_3g101500|farnesol dehydrogenase [EC:1.1.1.216]	gi|357465477|ref|XP_003603023.1|	0	NAD(P)-binding rossmann-fold protein [Medicago truncatula]
cpa-miR159a	CSVX01001625.1	4	2.5	-	K19475|1|7e-08|59.3|sind:105165428|WAS/WASL-interacting protein	gi|922392395|ref|XP_013464607.1|	4.89385e-117	hypothetical protein MTR_2g078220 [Medicago truncatula]
cpa-miR159a	CSVX01001629.1	4	2.5	-	K19475|1|1e-10|67.8|sind:105165428|WAS/WASL-interacting protein	gi|922392395|ref|XP_013464607.1|	3.18079e-140	hypothetical protein MTR_2g078220 [Medicago truncatula]
cpa-miR159a	CSVX01001626.1	4	2.5	-	-	gi|922392395|ref|XP_013464607.1|	3.12977e-130	hypothetical protein MTR_2g078220 [Medicago truncatula]
cpa-miR159a	CSVX01051754.1	4	NA	-	-	-	-	-
cpa-miR159a	CSVX01011588.1	2.5	2.2	-	K13024|1|2e-09|61.6|nnu:104602841|inositol-hexakisphosphate/diphosphoinositol-pentakisphosphate 1-kinase [EC:2.7.4.24]!K10406|3|1e-08|61.2|atr:18442604|kinesin family member C2/C3!K13116|4|2e-08|60.1|pda:103723897|ATP-dependent RNA helicase DDX41 [EC:3.6.4.13]!K11583|5|2e-07|57.4|nnu:104586299|serine/threonine-protein phosphatase 2A regulatory subunit B''	gi|698485790|ref|XP_009789657.1|	3.45075e-12	PREDICTED: uncharacterized protein LOC104237253 [Nicotiana sylvestris]
cpa-miR159a	CSVX01070307.1	2	2	-	-	-	-	-
cpa-miR159a	CSVX01018602.1	4	NA	-	K12472|1|6e-07|58.2|ota:Ot15g00490|epidermal growth factor receptor substrate 15!K20478|2|2e-06|56.2|ppp:PHYPADRAFT_162316|golgin subfamily B member 1	gi|922389064|ref|XP_013463012.1|	0	WPP domain associated protein [Medicago truncatula]
cpa-miR159a	CSVX01061969.1	NA	2.5	GO:0004672,GO:0006468,GO:0005524,GO:0016021,	K13415|1|1e-47|190|egu:105047907|protein brassinosteroid insensitive 1 [EC:2.7.10.1 2.7.11.1]	gi|922397826|ref|XP_013466103.1|	0	LRR receptor-like kinase family protein [Medicago truncatula]
cpa-miR159a	CSVX01007000.1	4	NA	-	K02717|1|7e-15|82.8|dosa:Os10t0461100-01|photosystem II oxygen-evolving enhancer protein 2!K17964|4|3e-12|75.1|zma:732779|leucine-rich PPR motif-containing protein, mitochondrial	gi|922403605|ref|XP_013468936.1|	0	plastid transcriptionally active protein [Medicago truncatula]
cpa-miR159a	CSVX01001623.1	4	2.5	-	-	gi|922392395|ref|XP_013464607.1|	4.1653e-109	hypothetical protein MTR_2g078220 [Medicago truncatula]
cpa-miR159a	CSVX01001624.1	4	2.5	-	K19475|1|1e-10|67.8|sind:105165428|WAS/WASL-interacting protein	gi|922392395|ref|XP_013464607.1|	2.65091e-140	hypothetical protein MTR_2g078220 [Medicago truncatula]
cpa-miR159a	CSVX01072859.1	4	NA	-	-	-	-	-
csi-miR159	CSVX01060495.1	0	0	-	-	-	-	-
csi-miR159	CSVX01008887.1	NA	2.2	GO:0003677,	K09422|1|0.0|809|mtr:MTR_8g042410|myb proto-oncogene protein, plant	gi|922334336|ref|XP_013445158.1|	0	myb transcription factor [Medicago truncatula]
csi-miR159	CSVX01065641.1	1.5	1.5	-	-	gi|357470309|ref|XP_003605439.1|	8.3692e-07	hypothetical protein MTR_4g031400 [Medicago truncatula]
csi-miR159	CSVX01033083.1	2.5	2.2	-	K13024|1|3e-09|61.6|nnu:104602841|inositol-hexakisphosphate/diphosphoinositol-pentakisphosphate 1-kinase [EC:2.7.4.24]!K10406|3|3e-08|61.2|atr:18442604|kinesin family member C2/C3!K13116|4|5e-08|60.1|pda:103723897|ATP-dependent RNA helicase DDX41 [EC:3.6.4.13]!K11583|5|3e-07|57.4|nnu:104586299|serine/threonine-protein phosphatase 2A regulatory subunit B''	gi|698485790|ref|XP_009789657.1|	6.08281e-12	PREDICTED: uncharacterized protein LOC104237253 [Nicotiana sylvestris]
csi-miR159	CSVX01001627.1	4	2.5	-	-	gi|922392395|ref|XP_013464607.1|	3.52657e-109	hypothetical protein MTR_2g078220 [Medicago truncatula]
csi-miR159	CSVX01018603.1	4	NA	-	K12472|1|6e-07|58.2|ota:Ot15g00490|epidermal growth factor receptor substrate 15!K20478|2|2e-06|56.2|ppp:PHYPADRAFT_162316|golgin subfamily B member 1	gi|922389064|ref|XP_013463012.1|	0	WPP domain associated protein [Medicago truncatula]
csi-miR159	CSVX01026736.1	0	0	-	-	-	-	-
csi-miR159	CSVX01001628.1	4	2.5	-	K19475|1|8e-08|59.3|sind:105165428|WAS/WASL-interacting protein	gi|922392395|ref|XP_013464607.1|	4.56714e-117	hypothetical protein MTR_2g078220 [Medicago truncatula]
csi-miR159	CSVX01033082.1	2.5	2.2	-	K13024|1|3e-09|61.6|nnu:104602841|inositol-hexakisphosphate/diphosphoinositol-pentakisphosphate 1-kinase [EC:2.7.4.24]!K10406|3|3e-08|61.2|atr:18442604|kinesin family member C2/C3!K13116|4|5e-08|60.1|pda:103723897|ATP-dependent RNA helicase DDX41 [EC:3.6.4.13]!K11583|5|3e-07|57.4|nnu:104586299|serine/threonine-protein phosphatase 2A regulatory subunit B''	gi|698485790|ref|XP_009789657.1|	6.12322e-12	PREDICTED: uncharacterized protein LOC104237253 [Nicotiana sylvestris]
csi-miR159	CSVX01039460.1	3.5	NA	-	-	-	-	-
csi-miR159	CSVX01026735.1	0	0	-	-	-	-	-
csi-miR159	CSVX01064827.1	4	2.5	-	-	-	-	-
csi-miR159	CSVX01011586.1	2.5	2.2	-	K13024|1|2e-09|61.6|nnu:104602841|inositol-hexakisphosphate/diphosphoinositol-pentakisphosphate 1-kinase [EC:2.7.4.24]!K10406|3|1e-08|61.2|atr:18442604|kinesin family member C2/C3!K13116|4|3e-08|60.1|pda:103723897|ATP-dependent RNA helicase DDX41 [EC:3.6.4.13]!K11583|5|2e-07|57.4|nnu:104586299|serine/threonine-protein phosphatase 2A regulatory subunit B''	gi|698485790|ref|XP_009789657.1|	3.50207e-12	PREDICTED: uncharacterized protein LOC104237253 [Nicotiana sylvestris]
csi-miR159	CSVX01001630.1	4	2.5	-	-	gi|922392395|ref|XP_013464607.1|	3.5522e-132	hypothetical protein MTR_2g078220 [Medicago truncatula]
csi-miR159	CSVX01006999.1	4	NA	-	-	gi|922403605|ref|XP_013468936.1|	0	plastid transcriptionally active protein [Medicago truncatula]
csi-miR159	CSVX01031816.1	3	NA	GO:0016021,GO:0050662,GO:0003824,	K15891|1|0.0|590|mtr:MTR_3g101500|farnesol dehydrogenase [EC:1.1.1.216]	gi|357465477|ref|XP_003603023.1|	0	NAD(P)-binding rossmann-fold protein [Medicago truncatula]
csi-miR159	CSVX01001625.1	4	2.5	-	K19475|1|7e-08|59.3|sind:105165428|WAS/WASL-interacting protein	gi|922392395|ref|XP_013464607.1|	4.89385e-117	hypothetical protein MTR_2g078220 [Medicago truncatula]
csi-miR159	CSVX01001629.1	4	2.5	-	K19475|1|1e-10|67.8|sind:105165428|WAS/WASL-interacting protein	gi|922392395|ref|XP_013464607.1|	3.18079e-140	hypothetical protein MTR_2g078220 [Medicago truncatula]
csi-miR159	CSVX01001626.1	4	2.5	-	-	gi|922392395|ref|XP_013464607.1|	3.12977e-130	hypothetical protein MTR_2g078220 [Medicago truncatula]
csi-miR159	CSVX01051754.1	4	NA	-	-	-	-	-
csi-miR159	CSVX01011588.1	2.5	2.2	-	K13024|1|2e-09|61.6|nnu:104602841|inositol-hexakisphosphate/diphosphoinositol-pentakisphosphate 1-kinase [EC:2.7.4.24]!K10406|3|1e-08|61.2|atr:18442604|kinesin family member C2/C3!K13116|4|2e-08|60.1|pda:103723897|ATP-dependent RNA helicase DDX41 [EC:3.6.4.13]!K11583|5|2e-07|57.4|nnu:104586299|serine/threonine-protein phosphatase 2A regulatory subunit B''	gi|698485790|ref|XP_009789657.1|	3.45075e-12	PREDICTED: uncharacterized protein LOC104237253 [Nicotiana sylvestris]
csi-miR159	CSVX01070307.1	2	2	-	-	-	-	-
csi-miR159	CSVX01061969.1	NA	2.5	GO:0004672,GO:0006468,GO:0005524,GO:0016021,	K13415|1|1e-47|190|egu:105047907|protein brassinosteroid insensitive 1 [EC:2.7.10.1 2.7.11.1]	gi|922397826|ref|XP_013466103.1|	0	LRR receptor-like kinase family protein [Medicago truncatula]
csi-miR159	CSVX01007000.1	4	NA	-	K02717|1|7e-15|82.8|dosa:Os10t0461100-01|photosystem II oxygen-evolving enhancer protein 2!K17964|4|3e-12|75.1|zma:732779|leucine-rich PPR motif-containing protein, mitochondrial	gi|922403605|ref|XP_013468936.1|	0	plastid transcriptionally active protein [Medicago truncatula]
csi-miR159	CSVX01001623.1	4	2.5	-	-	gi|922392395|ref|XP_013464607.1|	4.1653e-109	hypothetical protein MTR_2g078220 [Medicago truncatula]
csi-miR159	CSVX01001624.1	4	2.5	-	K19475|1|1e-10|67.8|sind:105165428|WAS/WASL-interacting protein	gi|922392395|ref|XP_013464607.1|	2.65091e-140	hypothetical protein MTR_2g078220 [Medicago truncatula]
csi-miR159	CSVX01072859.1	4	NA	-	-	-	-	-
gma-miR159d	CSVX01060495.1	1	0.5	-	-	-	-	-
gma-miR159d	CSVX01026735.1	1	0.5	-	-	-	-	-
gma-miR159d	CSVX01026736.1	1	0.5	-	-	-	-	-
gma-miR159e-3p	CSVX01060495.1	0	0	-	-	-	-	-
gma-miR159e-3p	CSVX01008887.1	NA	2.2	GO:0003677,	K09422|1|0.0|809|mtr:MTR_8g042410|myb proto-oncogene protein, plant	gi|922334336|ref|XP_013445158.1|	0	myb transcription factor [Medicago truncatula]
gma-miR159e-3p	CSVX01065641.1	1.5	1.5	-	-	gi|357470309|ref|XP_003605439.1|	8.3692e-07	hypothetical protein MTR_4g031400 [Medicago truncatula]
gma-miR159e-3p	CSVX01033083.1	2.5	2.2	-	K13024|1|3e-09|61.6|nnu:104602841|inositol-hexakisphosphate/diphosphoinositol-pentakisphosphate 1-kinase [EC:2.7.4.24]!K10406|3|3e-08|61.2|atr:18442604|kinesin family member C2/C3!K13116|4|5e-08|60.1|pda:103723897|ATP-dependent RNA helicase DDX41 [EC:3.6.4.13]!K11583|5|3e-07|57.4|nnu:104586299|serine/threonine-protein phosphatase 2A regulatory subunit B''	gi|698485790|ref|XP_009789657.1|	6.08281e-12	PREDICTED: uncharacterized protein LOC104237253 [Nicotiana sylvestris]
gma-miR159e-3p	CSVX01001627.1	4	2.5	-	-	gi|922392395|ref|XP_013464607.1|	3.52657e-109	hypothetical protein MTR_2g078220 [Medicago truncatula]
gma-miR159e-3p	CSVX01018603.1	4	NA	-	K12472|1|6e-07|58.2|ota:Ot15g00490|epidermal growth factor receptor substrate 15!K20478|2|2e-06|56.2|ppp:PHYPADRAFT_162316|golgin subfamily B member 1	gi|922389064|ref|XP_013463012.1|	0	WPP domain associated protein [Medicago truncatula]
gma-miR159e-3p	CSVX01026736.1	0	0	-	-	-	-	-
gma-miR159e-3p	CSVX01001628.1	4	2.5	-	K19475|1|8e-08|59.3|sind:105165428|WAS/WASL-interacting protein	gi|922392395|ref|XP_013464607.1|	4.56714e-117	hypothetical protein MTR_2g078220 [Medicago truncatula]
gma-miR159e-3p	CSVX01033082.1	2.5	2.2	-	K13024|1|3e-09|61.6|nnu:104602841|inositol-hexakisphosphate/diphosphoinositol-pentakisphosphate 1-kinase [EC:2.7.4.24]!K10406|3|3e-08|61.2|atr:18442604|kinesin family member C2/C3!K13116|4|5e-08|60.1|pda:103723897|ATP-dependent RNA helicase DDX41 [EC:3.6.4.13]!K11583|5|3e-07|57.4|nnu:104586299|serine/threonine-protein phosphatase 2A regulatory subunit B''	gi|698485790|ref|XP_009789657.1|	6.12322e-12	PREDICTED: uncharacterized protein LOC104237253 [Nicotiana sylvestris]
gma-miR159e-3p	CSVX01039460.1	3.5	NA	-	-	-	-	-
gma-miR159e-3p	CSVX01026735.1	0	0	-	-	-	-	-
gma-miR159e-3p	CSVX01064827.1	4	2.5	-	-	-	-	-
gma-miR159e-3p	CSVX01011586.1	2.5	2.2	-	K13024|1|2e-09|61.6|nnu:104602841|inositol-hexakisphosphate/diphosphoinositol-pentakisphosphate 1-kinase [EC:2.7.4.24]!K10406|3|1e-08|61.2|atr:18442604|kinesin family member C2/C3!K13116|4|3e-08|60.1|pda:103723897|ATP-dependent RNA helicase DDX41 [EC:3.6.4.13]!K11583|5|2e-07|57.4|nnu:104586299|serine/threonine-protein phosphatase 2A regulatory subunit B''	gi|698485790|ref|XP_009789657.1|	3.50207e-12	PREDICTED: uncharacterized protein LOC104237253 [Nicotiana sylvestris]
gma-miR159e-3p	CSVX01001630.1	4	2.5	-	-	gi|922392395|ref|XP_013464607.1|	3.5522e-132	hypothetical protein MTR_2g078220 [Medicago truncatula]
gma-miR159e-3p	CSVX01006999.1	4	NA	-	-	gi|922403605|ref|XP_013468936.1|	0	plastid transcriptionally active protein [Medicago truncatula]
gma-miR159e-3p	CSVX01031816.1	3	NA	GO:0016021,GO:0050662,GO:0003824,	K15891|1|0.0|590|mtr:MTR_3g101500|farnesol dehydrogenase [EC:1.1.1.216]	gi|357465477|ref|XP_003603023.1|	0	NAD(P)-binding rossmann-fold protein [Medicago truncatula]
gma-miR159e-3p	CSVX01001625.1	4	2.5	-	K19475|1|7e-08|59.3|sind:105165428|WAS/WASL-interacting protein	gi|922392395|ref|XP_013464607.1|	4.89385e-117	hypothetical protein MTR_2g078220 [Medicago truncatula]
gma-miR159e-3p	CSVX01001629.1	4	2.5	-	K19475|1|1e-10|67.8|sind:105165428|WAS/WASL-interacting protein	gi|922392395|ref|XP_013464607.1|	3.18079e-140	hypothetical protein MTR_2g078220 [Medicago truncatula]
gma-miR159e-3p	CSVX01001626.1	4	2.5	-	-	gi|922392395|ref|XP_013464607.1|	3.12977e-130	hypothetical protein MTR_2g078220 [Medicago truncatula]
gma-miR159e-3p	CSVX01051754.1	4	NA	-	-	-	-	-
gma-miR159e-3p	CSVX01011588.1	2.5	2.2	-	K13024|1|2e-09|61.6|nnu:104602841|inositol-hexakisphosphate/diphosphoinositol-pentakisphosphate 1-kinase [EC:2.7.4.24]!K10406|3|1e-08|61.2|atr:18442604|kinesin family member C2/C3!K13116|4|2e-08|60.1|pda:103723897|ATP-dependent RNA helicase DDX41 [EC:3.6.4.13]!K11583|5|2e-07|57.4|nnu:104586299|serine/threonine-protein phosphatase 2A regulatory subunit B''	gi|698485790|ref|XP_009789657.1|	3.45075e-12	PREDICTED: uncharacterized protein LOC104237253 [Nicotiana sylvestris]
gma-miR159e-3p	CSVX01070307.1	2	2	-	-	-	-	-
gma-miR159e-3p	CSVX01018602.1	4	NA	-	K12472|1|6e-07|58.2|ota:Ot15g00490|epidermal growth factor receptor substrate 15!K20478|2|2e-06|56.2|ppp:PHYPADRAFT_162316|golgin subfamily B member 1	gi|922389064|ref|XP_013463012.1|	0	WPP domain associated protein [Medicago truncatula]
gma-miR159e-3p	CSVX01061969.1	NA	2.5	GO:0004672,GO:0006468,GO:0005524,GO:0016021,	K13415|1|1e-47|190|egu:105047907|protein brassinosteroid insensitive 1 [EC:2.7.10.1 2.7.11.1]	gi|922397826|ref|XP_013466103.1|	0	LRR receptor-like kinase family protein [Medicago truncatula]
gma-miR159e-3p	CSVX01007000.1	4	NA	-	K02717|1|7e-15|82.8|dosa:Os10t0461100-01|photosystem II oxygen-evolving enhancer protein 2!K17964|4|3e-12|75.1|zma:732779|leucine-rich PPR motif-containing protein, mitochondrial	gi|922403605|ref|XP_013468936.1|	0	plastid transcriptionally active protein [Medicago truncatula]
gma-miR159e-3p	CSVX01001623.1	4	2.5	-	-	gi|922392395|ref|XP_013464607.1|	4.1653e-109	hypothetical protein MTR_2g078220 [Medicago truncatula]
gma-miR159e-3p	CSVX01001624.1	4	2.5	-	K19475|1|1e-10|67.8|sind:105165428|WAS/WASL-interacting protein	gi|922392395|ref|XP_013464607.1|	2.65091e-140	hypothetical protein MTR_2g078220 [Medicago truncatula]
gma-miR159e-3p	CSVX01072859.1	4	NA	-	-	-	-	-
htu-miR159a	CSVX01060495.1	0	0	-	-	-	-	-
htu-miR159a	CSVX01008887.1	NA	2.2	GO:0003677,	K09422|1|0.0|809|mtr:MTR_8g042410|myb proto-oncogene protein, plant	gi|922334336|ref|XP_013445158.1|	0	myb transcription factor [Medicago truncatula]
htu-miR159a	CSVX01065641.1	1.5	1.5	-	-	gi|357470309|ref|XP_003605439.1|	8.3692e-07	hypothetical protein MTR_4g031400 [Medicago truncatula]
htu-miR159a	CSVX01033083.1	2.5	2.2	-	K13024|1|3e-09|61.6|nnu:104602841|inositol-hexakisphosphate/diphosphoinositol-pentakisphosphate 1-kinase [EC:2.7.4.24]!K10406|3|3e-08|61.2|atr:18442604|kinesin family member C2/C3!K13116|4|5e-08|60.1|pda:103723897|ATP-dependent RNA helicase DDX41 [EC:3.6.4.13]!K11583|5|3e-07|57.4|nnu:104586299|serine/threonine-protein phosphatase 2A regulatory subunit B''	gi|698485790|ref|XP_009789657.1|	6.08281e-12	PREDICTED: uncharacterized protein LOC104237253 [Nicotiana sylvestris]
htu-miR159a	CSVX01001627.1	4	2.5	-	-	gi|922392395|ref|XP_013464607.1|	3.52657e-109	hypothetical protein MTR_2g078220 [Medicago truncatula]
htu-miR159a	CSVX01018603.1	4	NA	-	K12472|1|6e-07|58.2|ota:Ot15g00490|epidermal growth factor receptor substrate 15!K20478|2|2e-06|56.2|ppp:PHYPADRAFT_162316|golgin subfamily B member 1	gi|922389064|ref|XP_013463012.1|	0	WPP domain associated protein [Medicago truncatula]
htu-miR159a	CSVX01026736.1	0	0	-	-	-	-	-
htu-miR159a	CSVX01001628.1	4	2.5	-	K19475|1|8e-08|59.3|sind:105165428|WAS/WASL-interacting protein	gi|922392395|ref|XP_013464607.1|	4.56714e-117	hypothetical protein MTR_2g078220 [Medicago truncatula]
htu-miR159a	CSVX01033082.1	2.5	2.2	-	K13024|1|3e-09|61.6|nnu:104602841|inositol-hexakisphosphate/diphosphoinositol-pentakisphosphate 1-kinase [EC:2.7.4.24]!K10406|3|3e-08|61.2|atr:18442604|kinesin family member C2/C3!K13116|4|5e-08|60.1|pda:103723897|ATP-dependent RNA helicase DDX41 [EC:3.6.4.13]!K11583|5|3e-07|57.4|nnu:104586299|serine/threonine-protein phosphatase 2A regulatory subunit B''	gi|698485790|ref|XP_009789657.1|	6.12322e-12	PREDICTED: uncharacterized protein LOC104237253 [Nicotiana sylvestris]
htu-miR159a	CSVX01039460.1	3.5	NA	-	-	-	-	-
htu-miR159a	CSVX01026735.1	0	0	-	-	-	-	-
htu-miR159a	CSVX01064827.1	4	2.5	-	-	-	-	-
htu-miR159a	CSVX01011586.1	2.5	2.2	-	K13024|1|2e-09|61.6|nnu:104602841|inositol-hexakisphosphate/diphosphoinositol-pentakisphosphate 1-kinase [EC:2.7.4.24]!K10406|3|1e-08|61.2|atr:18442604|kinesin family member C2/C3!K13116|4|3e-08|60.1|pda:103723897|ATP-dependent RNA helicase DDX41 [EC:3.6.4.13]!K11583|5|2e-07|57.4|nnu:104586299|serine/threonine-protein phosphatase 2A regulatory subunit B''	gi|698485790|ref|XP_009789657.1|	3.50207e-12	PREDICTED: uncharacterized protein LOC104237253 [Nicotiana sylvestris]
htu-miR159a	CSVX01001630.1	4	2.5	-	-	gi|922392395|ref|XP_013464607.1|	3.5522e-132	hypothetical protein MTR_2g078220 [Medicago truncatula]
htu-miR159a	CSVX01031816.1	3	NA	GO:0016021,GO:0050662,GO:0003824,	K15891|1|0.0|590|mtr:MTR_3g101500|farnesol dehydrogenase [EC:1.1.1.216]	gi|357465477|ref|XP_003603023.1|	0	NAD(P)-binding rossmann-fold protein [Medicago truncatula]
htu-miR159a	CSVX01001625.1	4	2.5	-	K19475|1|7e-08|59.3|sind:105165428|WAS/WASL-interacting protein	gi|922392395|ref|XP_013464607.1|	4.89385e-117	hypothetical protein MTR_2g078220 [Medicago truncatula]
htu-miR159a	CSVX01001629.1	4	2.5	-	K19475|1|1e-10|67.8|sind:105165428|WAS/WASL-interacting protein	gi|922392395|ref|XP_013464607.1|	3.18079e-140	hypothetical protein MTR_2g078220 [Medicago truncatula]
htu-miR159a	CSVX01001626.1	4	2.5	-	-	gi|922392395|ref|XP_013464607.1|	3.12977e-130	hypothetical protein MTR_2g078220 [Medicago truncatula]
htu-miR159a	CSVX01051754.1	4	NA	-	-	-	-	-
htu-miR159a	CSVX01011588.1	2.5	2.2	-	K13024|1|2e-09|61.6|nnu:104602841|inositol-hexakisphosphate/diphosphoinositol-pentakisphosphate 1-kinase [EC:2.7.4.24]!K10406|3|1e-08|61.2|atr:18442604|kinesin family member C2/C3!K13116|4|2e-08|60.1|pda:103723897|ATP-dependent RNA helicase DDX41 [EC:3.6.4.13]!K11583|5|2e-07|57.4|nnu:104586299|serine/threonine-protein phosphatase 2A regulatory subunit B''	gi|698485790|ref|XP_009789657.1|	3.45075e-12	PREDICTED: uncharacterized protein LOC104237253 [Nicotiana sylvestris]
htu-miR159a	CSVX01070307.1	2	2	-	-	-	-	-
htu-miR159a	CSVX01018602.1	4	NA	-	K12472|1|6e-07|58.2|ota:Ot15g00490|epidermal growth factor receptor substrate 15!K20478|2|2e-06|56.2|ppp:PHYPADRAFT_162316|golgin subfamily B member 1	gi|922389064|ref|XP_013463012.1|	0	WPP domain associated protein [Medicago truncatula]
htu-miR159a	CSVX01061969.1	NA	2.5	GO:0004672,GO:0006468,GO:0005524,GO:0016021,	K13415|1|1e-47|190|egu:105047907|protein brassinosteroid insensitive 1 [EC:2.7.10.1 2.7.11.1]	gi|922397826|ref|XP_013466103.1|	0	LRR receptor-like kinase family protein [Medicago truncatula]
htu-miR159a	CSVX01007000.1	4	NA	-	K02717|1|7e-15|82.8|dosa:Os10t0461100-01|photosystem II oxygen-evolving enhancer protein 2!K17964|4|3e-12|75.1|zma:732779|leucine-rich PPR motif-containing protein, mitochondrial	gi|922403605|ref|XP_013468936.1|	0	plastid transcriptionally active protein [Medicago truncatula]
htu-miR159a	CSVX01001623.1	4	2.5	-	-	gi|922392395|ref|XP_013464607.1|	4.1653e-109	hypothetical protein MTR_2g078220 [Medicago truncatula]
htu-miR159a	CSVX01001624.1	4	2.5	-	K19475|1|1e-10|67.8|sind:105165428|WAS/WASL-interacting protein	gi|922392395|ref|XP_013464607.1|	2.65091e-140	hypothetical protein MTR_2g078220 [Medicago truncatula]
htu-miR159a	CSVX01072859.1	4	NA	-	-	-	-	-
hvu-miR159a	CSVX01020262.1	NA	2.5	GO:0016021,	-	gi|502141100|ref|XP_004504445.1|	5.58545e-117	PREDICTED: endoplasmic reticulum metallopeptidase 1 [Cicer arietinum]
hvu-miR159a	CSVX01060495.1	0.5	0.2	-	-	-	-	-
hvu-miR159a	CSVX01021724.1	NA	2.5	-	-	gi|357486603|ref|XP_003613589.1|	1.52472e-176	plant/MEB5-like protein [Medicago truncatula]
hvu-miR159a	CSVX01065641.1	2	1.8	-	-	gi|357470309|ref|XP_003605439.1|	8.3692e-07	hypothetical protein MTR_4g031400 [Medicago truncatula]
hvu-miR159a	CSVX01033083.1	3	2.5	-	K13024|1|3e-09|61.6|nnu:104602841|inositol-hexakisphosphate/diphosphoinositol-pentakisphosphate 1-kinase [EC:2.7.4.24]!K10406|3|3e-08|61.2|atr:18442604|kinesin family member C2/C3!K13116|4|5e-08|60.1|pda:103723897|ATP-dependent RNA helicase DDX41 [EC:3.6.4.13]!K11583|5|3e-07|57.4|nnu:104586299|serine/threonine-protein phosphatase 2A regulatory subunit B''	gi|698485790|ref|XP_009789657.1|	6.08281e-12	PREDICTED: uncharacterized protein LOC104237253 [Nicotiana sylvestris]
hvu-miR159a	CSVX01008887.1	3.5	1.8	GO:0003677,	K09422|1|0.0|809|mtr:MTR_8g042410|myb proto-oncogene protein, plant	gi|922334336|ref|XP_013445158.1|	0	myb transcription factor [Medicago truncatula]
hvu-miR159a	CSVX01026736.1	0.5	0.2	-	-	-	-	-
hvu-miR159a	CSVX01033082.1	3	2.5	-	K13024|1|3e-09|61.6|nnu:104602841|inositol-hexakisphosphate/diphosphoinositol-pentakisphosphate 1-kinase [EC:2.7.4.24]!K10406|3|3e-08|61.2|atr:18442604|kinesin family member C2/C3!K13116|4|5e-08|60.1|pda:103723897|ATP-dependent RNA helicase DDX41 [EC:3.6.4.13]!K11583|5|3e-07|57.4|nnu:104586299|serine/threonine-protein phosphatase 2A regulatory subunit B''	gi|698485790|ref|XP_009789657.1|	6.12322e-12	PREDICTED: uncharacterized protein LOC104237253 [Nicotiana sylvestris]
hvu-miR159a	CSVX01021725.1	NA	2.5	GO:0016020,	-	gi|356501924|ref|XP_003519773.1|	1.88632e-142	PREDICTED: uncharacterized protein LOC100812482 isoform X1 [Glycine max]
hvu-miR159a	CSVX01013994.1	4	NA	-	K03006|1|0.0|1009|adu:107466525|DNA-directed RNA polymerase II subunit RPB1 [EC:2.7.7.6]!K03549|2|1e-157|525|mdm:103412324|KUP system potassium uptake protein!K20093|3|5e-119|410|bdi:100846696|DNA excision repair protein ERCC-6-like [EC:3.6.4.12]!K05658|4|2e-113|409|bvg:104905624|ATP-binding cassette, subfamily B (MDR/TAP), member 1 [EC:3.6.3.44]	gi|147820839|emb|CAN65188.1|	0	hypothetical protein VITISV_004365 [Vitis vinifera]
hvu-miR159a	CSVX01039460.1	4	NA	-	-	-	-	-
hvu-miR159a	CSVX01052054.1	NA	2.5	-	-	-	-	-
hvu-miR159a	CSVX01026735.1	0.5	0.2	-	-	-	-	-
hvu-miR159a	CSVX01013996.1	4	NA	-	K03006|1|0.0|1009|adu:107466525|DNA-directed RNA polymerase II subunit RPB1 [EC:2.7.7.6]!K03549|2|2e-157|525|mdm:103412324|KUP system potassium uptake protein!K20093|3|5e-119|410|bdi:100846696|DNA excision repair protein ERCC-6-like [EC:3.6.4.12]!K05658|4|3e-113|409|bvg:104905624|ATP-binding cassette, subfamily B (MDR/TAP), member 1 [EC:3.6.3.44]	gi|147820839|emb|CAN65188.1|	0	hypothetical protein VITISV_004365 [Vitis vinifera]
hvu-miR159a	CSVX01011586.1	3	2.5	-	K13024|1|2e-09|61.6|nnu:104602841|inositol-hexakisphosphate/diphosphoinositol-pentakisphosphate 1-kinase [EC:2.7.4.24]!K10406|3|1e-08|61.2|atr:18442604|kinesin family member C2/C3!K13116|4|3e-08|60.1|pda:103723897|ATP-dependent RNA helicase DDX41 [EC:3.6.4.13]!K11583|5|2e-07|57.4|nnu:104586299|serine/threonine-protein phosphatase 2A regulatory subunit B''	gi|698485790|ref|XP_009789657.1|	3.50207e-12	PREDICTED: uncharacterized protein LOC104237253 [Nicotiana sylvestris]
hvu-miR159a	CSVX01047435.1	4	NA	GO:0010150,GO:0004607,GO:0043231,GO:0034434,GO:0046027,GO:0080095,GO:0016127,GO:0080096,	K00679|1|4e-29|126|olu:OSTLU_1469|phospholipid:diacylglycerol acyltransferase [EC:2.3.1.158]	gi|922346035|ref|XP_013449932.1|	0	phosphatidylcholine-sterol acyltransferase [Medicago truncatula]
hvu-miR159a	CSVX01031816.1	3	2	GO:0016021,GO:0050662,GO:0003824,	K15891|1|0.0|590|mtr:MTR_3g101500|farnesol dehydrogenase [EC:1.1.1.216]	gi|357465477|ref|XP_003603023.1|	0	NAD(P)-binding rossmann-fold protein [Medicago truncatula]
hvu-miR159a	CSVX01011588.1	3	2.5	-	K13024|1|2e-09|61.6|nnu:104602841|inositol-hexakisphosphate/diphosphoinositol-pentakisphosphate 1-kinase [EC:2.7.4.24]!K10406|3|1e-08|61.2|atr:18442604|kinesin family member C2/C3!K13116|4|2e-08|60.1|pda:103723897|ATP-dependent RNA helicase DDX41 [EC:3.6.4.13]!K11583|5|2e-07|57.4|nnu:104586299|serine/threonine-protein phosphatase 2A regulatory subunit B''	gi|698485790|ref|XP_009789657.1|	3.45075e-12	PREDICTED: uncharacterized protein LOC104237253 [Nicotiana sylvestris]
hvu-miR159a	CSVX01070307.1	2.5	2.2	-	-	-	-	-
hvu-miR159a	CSVX01021720.1	NA	2.5	-	-	gi|357486603|ref|XP_003613589.1|	9.01218e-165	plant/MEB5-like protein [Medicago truncatula]
hvu-miR159a	CSVX01020263.1	NA	2.5	GO:0016021,	K12599|1|7e-24|103|gra:105786089|antiviral helicase SKI2 [EC:3.6.4.-]	gi|502141100|ref|XP_004504445.1|	0	PREDICTED: endoplasmic reticulum metallopeptidase 1 [Cicer arietinum]
hvu-miR159b	CSVX01020262.1	NA	2.5	GO:0016021,	-	gi|502141100|ref|XP_004504445.1|	5.58545e-117	PREDICTED: endoplasmic reticulum metallopeptidase 1 [Cicer arietinum]
hvu-miR159b	CSVX01060495.1	0.5	0.2	-	-	-	-	-
hvu-miR159b	CSVX01021724.1	NA	2.5	-	-	gi|357486603|ref|XP_003613589.1|	1.52472e-176	plant/MEB5-like protein [Medicago truncatula]
hvu-miR159b	CSVX01065641.1	2	1.8	-	-	gi|357470309|ref|XP_003605439.1|	8.3692e-07	hypothetical protein MTR_4g031400 [Medicago truncatula]
hvu-miR159b	CSVX01033083.1	3	2.5	-	K13024|1|3e-09|61.6|nnu:104602841|inositol-hexakisphosphate/diphosphoinositol-pentakisphosphate 1-kinase [EC:2.7.4.24]!K10406|3|3e-08|61.2|atr:18442604|kinesin family member C2/C3!K13116|4|5e-08|60.1|pda:103723897|ATP-dependent RNA helicase DDX41 [EC:3.6.4.13]!K11583|5|3e-07|57.4|nnu:104586299|serine/threonine-protein phosphatase 2A regulatory subunit B''	gi|698485790|ref|XP_009789657.1|	6.08281e-12	PREDICTED: uncharacterized protein LOC104237253 [Nicotiana sylvestris]
hvu-miR159b	CSVX01008887.1	3.5	1.8	GO:0003677,	K09422|1|0.0|809|mtr:MTR_8g042410|myb proto-oncogene protein, plant	gi|922334336|ref|XP_013445158.1|	0	myb transcription factor [Medicago truncatula]
hvu-miR159b	CSVX01026736.1	0.5	0.2	-	-	-	-	-
hvu-miR159b	CSVX01033082.1	3	2.5	-	K13024|1|3e-09|61.6|nnu:104602841|inositol-hexakisphosphate/diphosphoinositol-pentakisphosphate 1-kinase [EC:2.7.4.24]!K10406|3|3e-08|61.2|atr:18442604|kinesin family member C2/C3!K13116|4|5e-08|60.1|pda:103723897|ATP-dependent RNA helicase DDX41 [EC:3.6.4.13]!K11583|5|3e-07|57.4|nnu:104586299|serine/threonine-protein phosphatase 2A regulatory subunit B''	gi|698485790|ref|XP_009789657.1|	6.12322e-12	PREDICTED: uncharacterized protein LOC104237253 [Nicotiana sylvestris]
hvu-miR159b	CSVX01021725.1	NA	2.5	GO:0016020,	-	gi|356501924|ref|XP_003519773.1|	1.88632e-142	PREDICTED: uncharacterized protein LOC100812482 isoform X1 [Glycine max]
hvu-miR159b	CSVX01013994.1	4	NA	-	K03006|1|0.0|1009|adu:107466525|DNA-directed RNA polymerase II subunit RPB1 [EC:2.7.7.6]!K03549|2|1e-157|525|mdm:103412324|KUP system potassium uptake protein!K20093|3|5e-119|410|bdi:100846696|DNA excision repair protein ERCC-6-like [EC:3.6.4.12]!K05658|4|2e-113|409|bvg:104905624|ATP-binding cassette, subfamily B (MDR/TAP), member 1 [EC:3.6.3.44]	gi|147820839|emb|CAN65188.1|	0	hypothetical protein VITISV_004365 [Vitis vinifera]
hvu-miR159b	CSVX01039460.1	4	NA	-	-	-	-	-
hvu-miR159b	CSVX01052054.1	NA	2.5	-	-	-	-	-
hvu-miR159b	CSVX01026735.1	0.5	0.2	-	-	-	-	-
hvu-miR159b	CSVX01013996.1	4	NA	-	K03006|1|0.0|1009|adu:107466525|DNA-directed RNA polymerase II subunit RPB1 [EC:2.7.7.6]!K03549|2|2e-157|525|mdm:103412324|KUP system potassium uptake protein!K20093|3|5e-119|410|bdi:100846696|DNA excision repair protein ERCC-6-like [EC:3.6.4.12]!K05658|4|3e-113|409|bvg:104905624|ATP-binding cassette, subfamily B (MDR/TAP), member 1 [EC:3.6.3.44]	gi|147820839|emb|CAN65188.1|	0	hypothetical protein VITISV_004365 [Vitis vinifera]
hvu-miR159b	CSVX01011586.1	3	2.5	-	K13024|1|2e-09|61.6|nnu:104602841|inositol-hexakisphosphate/diphosphoinositol-pentakisphosphate 1-kinase [EC:2.7.4.24]!K10406|3|1e-08|61.2|atr:18442604|kinesin family member C2/C3!K13116|4|3e-08|60.1|pda:103723897|ATP-dependent RNA helicase DDX41 [EC:3.6.4.13]!K11583|5|2e-07|57.4|nnu:104586299|serine/threonine-protein phosphatase 2A regulatory subunit B''	gi|698485790|ref|XP_009789657.1|	3.50207e-12	PREDICTED: uncharacterized protein LOC104237253 [Nicotiana sylvestris]
hvu-miR159b	CSVX01047435.1	4	NA	GO:0010150,GO:0004607,GO:0043231,GO:0034434,GO:0046027,GO:0080095,GO:0016127,GO:0080096,	K00679|1|4e-29|126|olu:OSTLU_1469|phospholipid:diacylglycerol acyltransferase [EC:2.3.1.158]	gi|922346035|ref|XP_013449932.1|	0	phosphatidylcholine-sterol acyltransferase [Medicago truncatula]
hvu-miR159b	CSVX01031816.1	3	2	GO:0016021,GO:0050662,GO:0003824,	K15891|1|0.0|590|mtr:MTR_3g101500|farnesol dehydrogenase [EC:1.1.1.216]	gi|357465477|ref|XP_003603023.1|	0	NAD(P)-binding rossmann-fold protein [Medicago truncatula]
hvu-miR159b	CSVX01011588.1	3	2.5	-	K13024|1|2e-09|61.6|nnu:104602841|inositol-hexakisphosphate/diphosphoinositol-pentakisphosphate 1-kinase [EC:2.7.4.24]!K10406|3|1e-08|61.2|atr:18442604|kinesin family member C2/C3!K13116|4|2e-08|60.1|pda:103723897|ATP-dependent RNA helicase DDX41 [EC:3.6.4.13]!K11583|5|2e-07|57.4|nnu:104586299|serine/threonine-protein phosphatase 2A regulatory subunit B''	gi|698485790|ref|XP_009789657.1|	3.45075e-12	PREDICTED: uncharacterized protein LOC104237253 [Nicotiana sylvestris]
hvu-miR159b	CSVX01070307.1	2.5	2.2	-	-	-	-	-
hvu-miR159b	CSVX01021720.1	NA	2.5	-	-	gi|357486603|ref|XP_003613589.1|	9.01218e-165	plant/MEB5-like protein [Medicago truncatula]
hvu-miR159b	CSVX01020263.1	NA	2.5	GO:0016021,	K12599|1|7e-24|103|gra:105786089|antiviral helicase SKI2 [EC:3.6.4.-]	gi|502141100|ref|XP_004504445.1|	0	PREDICTED: endoplasmic reticulum metallopeptidase 1 [Cicer arietinum]
lus-miR159c	CSVX01060495.1	1	0.5	-	-	-	-	-
lus-miR159c	CSVX01008887.1	NA	2.2	GO:0003677,	K09422|1|0.0|809|mtr:MTR_8g042410|myb proto-oncogene protein, plant	gi|922334336|ref|XP_013445158.1|	0	myb transcription factor [Medicago truncatula]
lus-miR159c	CSVX01033083.1	3.5	NA	-	K13024|1|3e-09|61.6|nnu:104602841|inositol-hexakisphosphate/diphosphoinositol-pentakisphosphate 1-kinase [EC:2.7.4.24]!K10406|3|3e-08|61.2|atr:18442604|kinesin family member C2/C3!K13116|4|5e-08|60.1|pda:103723897|ATP-dependent RNA helicase DDX41 [EC:3.6.4.13]!K11583|5|3e-07|57.4|nnu:104586299|serine/threonine-protein phosphatase 2A regulatory subunit B''	gi|698485790|ref|XP_009789657.1|	6.08281e-12	PREDICTED: uncharacterized protein LOC104237253 [Nicotiana sylvestris]
lus-miR159c	CSVX01065641.1	2.5	2	-	-	gi|357470309|ref|XP_003605439.1|	8.3692e-07	hypothetical protein MTR_4g031400 [Medicago truncatula]
lus-miR159c	CSVX01026736.1	1	0.5	-	-	-	-	-
lus-miR159c	CSVX01033082.1	3.5	NA	-	K13024|1|3e-09|61.6|nnu:104602841|inositol-hexakisphosphate/diphosphoinositol-pentakisphosphate 1-kinase [EC:2.7.4.24]!K10406|3|3e-08|61.2|atr:18442604|kinesin family member C2/C3!K13116|4|5e-08|60.1|pda:103723897|ATP-dependent RNA helicase DDX41 [EC:3.6.4.13]!K11583|5|3e-07|57.4|nnu:104586299|serine/threonine-protein phosphatase 2A regulatory subunit B''	gi|698485790|ref|XP_009789657.1|	6.12322e-12	PREDICTED: uncharacterized protein LOC104237253 [Nicotiana sylvestris]
lus-miR159c	CSVX01013994.1	3.5	2.5	-	K03006|1|0.0|1009|adu:107466525|DNA-directed RNA polymerase II subunit RPB1 [EC:2.7.7.6]!K03549|2|1e-157|525|mdm:103412324|KUP system potassium uptake protein!K20093|3|5e-119|410|bdi:100846696|DNA excision repair protein ERCC-6-like [EC:3.6.4.12]!K05658|4|2e-113|409|bvg:104905624|ATP-binding cassette, subfamily B (MDR/TAP), member 1 [EC:3.6.3.44]	gi|147820839|emb|CAN65188.1|	0	hypothetical protein VITISV_004365 [Vitis vinifera]
lus-miR159c	CSVX01052054.1	NA	2.5	-	-	-	-	-
lus-miR159c	CSVX01026735.1	1	0.5	-	-	-	-	-
lus-miR159c	CSVX01011586.1	3.5	NA	-	K13024|1|2e-09|61.6|nnu:104602841|inositol-hexakisphosphate/diphosphoinositol-pentakisphosphate 1-kinase [EC:2.7.4.24]!K10406|3|1e-08|61.2|atr:18442604|kinesin family member C2/C3!K13116|4|3e-08|60.1|pda:103723897|ATP-dependent RNA helicase DDX41 [EC:3.6.4.13]!K11583|5|2e-07|57.4|nnu:104586299|serine/threonine-protein phosphatase 2A regulatory subunit B''	gi|698485790|ref|XP_009789657.1|	3.50207e-12	PREDICTED: uncharacterized protein LOC104237253 [Nicotiana sylvestris]
lus-miR159c	CSVX01013996.1	3.5	2.5	-	K03006|1|0.0|1009|adu:107466525|DNA-directed RNA polymerase II subunit RPB1 [EC:2.7.7.6]!K03549|2|2e-157|525|mdm:103412324|KUP system potassium uptake protein!K20093|3|5e-119|410|bdi:100846696|DNA excision repair protein ERCC-6-like [EC:3.6.4.12]!K05658|4|3e-113|409|bvg:104905624|ATP-binding cassette, subfamily B (MDR/TAP), member 1 [EC:3.6.3.44]	gi|147820839|emb|CAN65188.1|	0	hypothetical protein VITISV_004365 [Vitis vinifera]
lus-miR159c	CSVX01038410.1	4	NA	GO:0016722,GO:0005507,GO:0052716,GO:0009809,GO:0048046,GO:0046274,GO:0055114,	K05909|1|1e-147|427|mtr:MTR_5g020620|laccase [EC:1.10.3.2]	gi|922355682|ref|XP_003612037.2|	9.82703e-147	laccase/diphenol oxidase family protein [Medicago truncatula]
lus-miR159c	CSVX01031816.1	2.5	NA	GO:0016021,GO:0050662,GO:0003824,	K15891|1|0.0|590|mtr:MTR_3g101500|farnesol dehydrogenase [EC:1.1.1.216]	gi|357465477|ref|XP_003603023.1|	0	NAD(P)-binding rossmann-fold protein [Medicago truncatula]
lus-miR159c	CSVX01040971.1	4	2.5	GO:0003735,GO:0002181,GO:0022625,	K02905|1|4e-34|118|gmx:100499874|large subunit ribosomal protein L29e	gi|571518574|ref|XP_006597712.1|	2.62484e-33	PREDICTED: 60S ribosomal protein L29-1 [Glycine max]
lus-miR159c	CSVX01011588.1	3.5	NA	-	K13024|1|2e-09|61.6|nnu:104602841|inositol-hexakisphosphate/diphosphoinositol-pentakisphosphate 1-kinase [EC:2.7.4.24]!K10406|3|1e-08|61.2|atr:18442604|kinesin family member C2/C3!K13116|4|2e-08|60.1|pda:103723897|ATP-dependent RNA helicase DDX41 [EC:3.6.4.13]!K11583|5|2e-07|57.4|nnu:104586299|serine/threonine-protein phosphatase 2A regulatory subunit B''	gi|698485790|ref|XP_009789657.1|	3.45075e-12	PREDICTED: uncharacterized protein LOC104237253 [Nicotiana sylvestris]
lus-miR159c	CSVX01070307.1	3	2.5	-	-	-	-	-
lus-miR159c	CSVX01049367.1	4	NA	GO:0016021,GO:0046872,GO:0004222,GO:0006518,GO:0006508,	K01392|1|0.0|1224|mtr:MTR_3g086000|thimet oligopeptidase [EC:3.4.24.15]	gi|357463115|ref|XP_003601839.1|	0	zincin-like metalloprotease family protein [Medicago truncatula]
mdm-miR159b	CSVX01060495.1	2	1	-	-	-	-	-
mdm-miR159b	CSVX01065641.1	3.5	2.5	-	-	gi|357470309|ref|XP_003605439.1|	8.3692e-07	hypothetical protein MTR_4g031400 [Medicago truncatula]
mdm-miR159b	CSVX01033083.1	3	2.5	-	K13024|1|3e-09|61.6|nnu:104602841|inositol-hexakisphosphate/diphosphoinositol-pentakisphosphate 1-kinase [EC:2.7.4.24]!K10406|3|3e-08|61.2|atr:18442604|kinesin family member C2/C3!K13116|4|5e-08|60.1|pda:103723897|ATP-dependent RNA helicase DDX41 [EC:3.6.4.13]!K11583|5|3e-07|57.4|nnu:104586299|serine/threonine-protein phosphatase 2A regulatory subunit B''	gi|698485790|ref|XP_009789657.1|	6.08281e-12	PREDICTED: uncharacterized protein LOC104237253 [Nicotiana sylvestris]
mdm-miR159b	CSVX01008887.1	3	1.5	GO:0003677,	K09422|1|0.0|809|mtr:MTR_8g042410|myb proto-oncogene protein, plant	gi|922334336|ref|XP_013445158.1|	0	myb transcription factor [Medicago truncatula]
mdm-miR159b	CSVX01026736.1	2	1	-	-	-	-	-
mdm-miR159b	CSVX01072846.1	4	NA	-	-	-	-	-
mdm-miR159b	CSVX01033082.1	3	2.5	-	K13024|1|3e-09|61.6|nnu:104602841|inositol-hexakisphosphate/diphosphoinositol-pentakisphosphate 1-kinase [EC:2.7.4.24]!K10406|3|3e-08|61.2|atr:18442604|kinesin family member C2/C3!K13116|4|5e-08|60.1|pda:103723897|ATP-dependent RNA helicase DDX41 [EC:3.6.4.13]!K11583|5|3e-07|57.4|nnu:104586299|serine/threonine-protein phosphatase 2A regulatory subunit B''	gi|698485790|ref|XP_009789657.1|	6.12322e-12	PREDICTED: uncharacterized protein LOC104237253 [Nicotiana sylvestris]
mdm-miR159b	CSVX01013994.1	NA	2.5	-	K03006|1|0.0|1009|adu:107466525|DNA-directed RNA polymerase II subunit RPB1 [EC:2.7.7.6]!K03549|2|1e-157|525|mdm:103412324|KUP system potassium uptake protein!K20093|3|5e-119|410|bdi:100846696|DNA excision repair protein ERCC-6-like [EC:3.6.4.12]!K05658|4|2e-113|409|bvg:104905624|ATP-binding cassette, subfamily B (MDR/TAP), member 1 [EC:3.6.3.44]	gi|147820839|emb|CAN65188.1|	0	hypothetical protein VITISV_004365 [Vitis vinifera]
mdm-miR159b	CSVX01002349.1	NA	2.5	GO:0005975,GO:0052692,	K07407|1|2e-24|109|vvi:100267960|alpha-galactosidase [EC:3.2.1.22]	gi|502135602|ref|XP_004502389.1|	0	PREDICTED: alpha-galactosidase 1 [Cicer arietinum]
mdm-miR159b	CSVX01026735.1	2	1	-	-	-	-	-
mdm-miR159b	CSVX01013996.1	NA	2.5	-	K03006|1|0.0|1009|adu:107466525|DNA-directed RNA polymerase II subunit RPB1 [EC:2.7.7.6]!K03549|2|2e-157|525|mdm:103412324|KUP system potassium uptake protein!K20093|3|5e-119|410|bdi:100846696|DNA excision repair protein ERCC-6-like [EC:3.6.4.12]!K05658|4|3e-113|409|bvg:104905624|ATP-binding cassette, subfamily B (MDR/TAP), member 1 [EC:3.6.3.44]	gi|147820839|emb|CAN65188.1|	0	hypothetical protein VITISV_004365 [Vitis vinifera]
mdm-miR159b	CSVX01011586.1	3	2.5	-	K13024|1|2e-09|61.6|nnu:104602841|inositol-hexakisphosphate/diphosphoinositol-pentakisphosphate 1-kinase [EC:2.7.4.24]!K10406|3|1e-08|61.2|atr:18442604|kinesin family member C2/C3!K13116|4|3e-08|60.1|pda:103723897|ATP-dependent RNA helicase DDX41 [EC:3.6.4.13]!K11583|5|2e-07|57.4|nnu:104586299|serine/threonine-protein phosphatase 2A regulatory subunit B''	gi|698485790|ref|XP_009789657.1|	3.50207e-12	PREDICTED: uncharacterized protein LOC104237253 [Nicotiana sylvestris]
mdm-miR159b	CSVX01031816.1	3	2	GO:0016021,GO:0050662,GO:0003824,	K15891|1|0.0|590|mtr:MTR_3g101500|farnesol dehydrogenase [EC:1.1.1.216]	gi|357465477|ref|XP_003603023.1|	0	NAD(P)-binding rossmann-fold protein [Medicago truncatula]
mdm-miR159b	CSVX01037451.1	4	NA	-	-	-	-	-
mdm-miR159b	CSVX01051136.1	NA	2.5	GO:0016021,GO:0031966,	K18182|1|5e-70|216|cam:101510366|cytochrome c oxidase assembly protein subunit 16	gi|502118426|ref|XP_004496261.1|	3.35153e-69	PREDICTED: uncharacterized protein LOC101510366 [Cicer arietinum]
mdm-miR159b	CSVX01011588.1	3	2.5	-	K13024|1|2e-09|61.6|nnu:104602841|inositol-hexakisphosphate/diphosphoinositol-pentakisphosphate 1-kinase [EC:2.7.4.24]!K10406|3|1e-08|61.2|atr:18442604|kinesin family member C2/C3!K13116|4|2e-08|60.1|pda:103723897|ATP-dependent RNA helicase DDX41 [EC:3.6.4.13]!K11583|5|2e-07|57.4|nnu:104586299|serine/threonine-protein phosphatase 2A regulatory subunit B''	gi|698485790|ref|XP_009789657.1|	3.45075e-12	PREDICTED: uncharacterized protein LOC104237253 [Nicotiana sylvestris]
mdm-miR159b	CSVX01065150.1	4	NA	GO:0005784,GO:0005794,GO:0005886,GO:0006886,GO:0016021,	K09481|1|2e-25|95.9|cam:101491607|protein transport protein SEC61 subunit beta	gi|502082325|ref|XP_004487131.1|	1.44977e-24	PREDICTED: protein transport protein Sec61 subunit beta-like [Cicer arietinum]
mdm-miR159b	CSVX01042241.1	4	NA	GO:0009941,GO:0015031,GO:0009528,	K09560|1|2e-08|59.3|mpp:MICPUCDRAFT_28186|suppressor of tumorigenicity protein 13	gi|5531416|emb|CAB50925.1|	0	translocon Tic40 [Pisum sativum]
mes-miR159b	CSVX01060495.1	0	0	-	-	-	-	-
mes-miR159b	CSVX01008887.1	NA	2.2	GO:0003677,	K09422|1|0.0|809|mtr:MTR_8g042410|myb proto-oncogene protein, plant	gi|922334336|ref|XP_013445158.1|	0	myb transcription factor [Medicago truncatula]
mes-miR159b	CSVX01065641.1	1.5	1.5	-	-	gi|357470309|ref|XP_003605439.1|	8.3692e-07	hypothetical protein MTR_4g031400 [Medicago truncatula]
mes-miR159b	CSVX01033083.1	2.5	2.2	-	K13024|1|3e-09|61.6|nnu:104602841|inositol-hexakisphosphate/diphosphoinositol-pentakisphosphate 1-kinase [EC:2.7.4.24]!K10406|3|3e-08|61.2|atr:18442604|kinesin family member C2/C3!K13116|4|5e-08|60.1|pda:103723897|ATP-dependent RNA helicase DDX41 [EC:3.6.4.13]!K11583|5|3e-07|57.4|nnu:104586299|serine/threonine-protein phosphatase 2A regulatory subunit B''	gi|698485790|ref|XP_009789657.1|	6.08281e-12	PREDICTED: uncharacterized protein LOC104237253 [Nicotiana sylvestris]
mes-miR159b	CSVX01001627.1	4	2.5	-	-	gi|922392395|ref|XP_013464607.1|	3.52657e-109	hypothetical protein MTR_2g078220 [Medicago truncatula]
mes-miR159b	CSVX01018603.1	4	NA	-	K12472|1|6e-07|58.2|ota:Ot15g00490|epidermal growth factor receptor substrate 15!K20478|2|2e-06|56.2|ppp:PHYPADRAFT_162316|golgin subfamily B member 1	gi|922389064|ref|XP_013463012.1|	0	WPP domain associated protein [Medicago truncatula]
mes-miR159b	CSVX01026736.1	0	0	-	-	-	-	-
mes-miR159b	CSVX01001628.1	4	2.5	-	K19475|1|8e-08|59.3|sind:105165428|WAS/WASL-interacting protein	gi|922392395|ref|XP_013464607.1|	4.56714e-117	hypothetical protein MTR_2g078220 [Medicago truncatula]
mes-miR159b	CSVX01033082.1	2.5	2.2	-	K13024|1|3e-09|61.6|nnu:104602841|inositol-hexakisphosphate/diphosphoinositol-pentakisphosphate 1-kinase [EC:2.7.4.24]!K10406|3|3e-08|61.2|atr:18442604|kinesin family member C2/C3!K13116|4|5e-08|60.1|pda:103723897|ATP-dependent RNA helicase DDX41 [EC:3.6.4.13]!K11583|5|3e-07|57.4|nnu:104586299|serine/threonine-protein phosphatase 2A regulatory subunit B''	gi|698485790|ref|XP_009789657.1|	6.12322e-12	PREDICTED: uncharacterized protein LOC104237253 [Nicotiana sylvestris]
mes-miR159b	CSVX01039460.1	3.5	NA	-	-	-	-	-
mes-miR159b	CSVX01026735.1	0	0	-	-	-	-	-
mes-miR159b	CSVX01064827.1	4	2.5	-	-	-	-	-
mes-miR159b	CSVX01011586.1	2.5	2.2	-	K13024|1|2e-09|61.6|nnu:104602841|inositol-hexakisphosphate/diphosphoinositol-pentakisphosphate 1-kinase [EC:2.7.4.24]!K10406|3|1e-08|61.2|atr:18442604|kinesin family member C2/C3!K13116|4|3e-08|60.1|pda:103723897|ATP-dependent RNA helicase DDX41 [EC:3.6.4.13]!K11583|5|2e-07|57.4|nnu:104586299|serine/threonine-protein phosphatase 2A regulatory subunit B''	gi|698485790|ref|XP_009789657.1|	3.50207e-12	PREDICTED: uncharacterized protein LOC104237253 [Nicotiana sylvestris]
mes-miR159b	CSVX01001630.1	4	2.5	-	-	gi|922392395|ref|XP_013464607.1|	3.5522e-132	hypothetical protein MTR_2g078220 [Medicago truncatula]
mes-miR159b	CSVX01006999.1	4	NA	-	-	gi|922403605|ref|XP_013468936.1|	0	plastid transcriptionally active protein [Medicago truncatula]
mes-miR159b	CSVX01031816.1	3	NA	GO:0016021,GO:0050662,GO:0003824,	K15891|1|0.0|590|mtr:MTR_3g101500|farnesol dehydrogenase [EC:1.1.1.216]	gi|357465477|ref|XP_003603023.1|	0	NAD(P)-binding rossmann-fold protein [Medicago truncatula]
mes-miR159b	CSVX01001625.1	4	2.5	-	K19475|1|7e-08|59.3|sind:105165428|WAS/WASL-interacting protein	gi|922392395|ref|XP_013464607.1|	4.89385e-117	hypothetical protein MTR_2g078220 [Medicago truncatula]
mes-miR159b	CSVX01001629.1	4	2.5	-	K19475|1|1e-10|67.8|sind:105165428|WAS/WASL-interacting protein	gi|922392395|ref|XP_013464607.1|	3.18079e-140	hypothetical protein MTR_2g078220 [Medicago truncatula]
mes-miR159b	CSVX01001626.1	4	2.5	-	-	gi|922392395|ref|XP_013464607.1|	3.12977e-130	hypothetical protein MTR_2g078220 [Medicago truncatula]
mes-miR159b	CSVX01051754.1	4	NA	-	-	-	-	-
mes-miR159b	CSVX01011588.1	2.5	2.2	-	K13024|1|2e-09|61.6|nnu:104602841|inositol-hexakisphosphate/diphosphoinositol-pentakisphosphate 1-kinase [EC:2.7.4.24]!K10406|3|1e-08|61.2|atr:18442604|kinesin family member C2/C3!K13116|4|2e-08|60.1|pda:103723897|ATP-dependent RNA helicase DDX41 [EC:3.6.4.13]!K11583|5|2e-07|57.4|nnu:104586299|serine/threonine-protein phosphatase 2A regulatory subunit B''	gi|698485790|ref|XP_009789657.1|	3.45075e-12	PREDICTED: uncharacterized protein LOC104237253 [Nicotiana sylvestris]
mes-miR159b	CSVX01070307.1	2	2	-	-	-	-	-
mes-miR159b	CSVX01018602.1	4	NA	-	K12472|1|6e-07|58.2|ota:Ot15g00490|epidermal growth factor receptor substrate 15!K20478|2|2e-06|56.2|ppp:PHYPADRAFT_162316|golgin subfamily B member 1	gi|922389064|ref|XP_013463012.1|	0	WPP domain associated protein [Medicago truncatula]
mes-miR159b	CSVX01061969.1	NA	2.5	GO:0004672,GO:0006468,GO:0005524,GO:0016021,	K13415|1|1e-47|190|egu:105047907|protein brassinosteroid insensitive 1 [EC:2.7.10.1 2.7.11.1]	gi|922397826|ref|XP_013466103.1|	0	LRR receptor-like kinase family protein [Medicago truncatula]
mes-miR159b	CSVX01007000.1	4	NA	-	K02717|1|7e-15|82.8|dosa:Os10t0461100-01|photosystem II oxygen-evolving enhancer protein 2!K17964|4|3e-12|75.1|zma:732779|leucine-rich PPR motif-containing protein, mitochondrial	gi|922403605|ref|XP_013468936.1|	0	plastid transcriptionally active protein [Medicago truncatula]
mes-miR159b	CSVX01001623.1	4	2.5	-	-	gi|922392395|ref|XP_013464607.1|	4.1653e-109	hypothetical protein MTR_2g078220 [Medicago truncatula]
mes-miR159b	CSVX01001624.1	4	2.5	-	K19475|1|1e-10|67.8|sind:105165428|WAS/WASL-interacting protein	gi|922392395|ref|XP_013464607.1|	2.65091e-140	hypothetical protein MTR_2g078220 [Medicago truncatula]
mes-miR159b	CSVX01072859.1	4	NA	-	-	-	-	-
mtr-miR159a	CSVX01060495.1	0	0	-	-	-	-	-
mtr-miR159a	CSVX01008887.1	NA	2.2	GO:0003677,	K09422|1|0.0|809|mtr:MTR_8g042410|myb proto-oncogene protein, plant	gi|922334336|ref|XP_013445158.1|	0	myb transcription factor [Medicago truncatula]
mtr-miR159a	CSVX01065641.1	1.5	1.5	-	-	gi|357470309|ref|XP_003605439.1|	8.3692e-07	hypothetical protein MTR_4g031400 [Medicago truncatula]
mtr-miR159a	CSVX01033083.1	2.5	2.2	-	K13024|1|3e-09|61.6|nnu:104602841|inositol-hexakisphosphate/diphosphoinositol-pentakisphosphate 1-kinase [EC:2.7.4.24]!K10406|3|3e-08|61.2|atr:18442604|kinesin family member C2/C3!K13116|4|5e-08|60.1|pda:103723897|ATP-dependent RNA helicase DDX41 [EC:3.6.4.13]!K11583|5|3e-07|57.4|nnu:104586299|serine/threonine-protein phosphatase 2A regulatory subunit B''	gi|698485790|ref|XP_009789657.1|	6.08281e-12	PREDICTED: uncharacterized protein LOC104237253 [Nicotiana sylvestris]
mtr-miR159a	CSVX01001627.1	4	2.5	-	-	gi|922392395|ref|XP_013464607.1|	3.52657e-109	hypothetical protein MTR_2g078220 [Medicago truncatula]
mtr-miR159a	CSVX01018603.1	4	NA	-	K12472|1|6e-07|58.2|ota:Ot15g00490|epidermal growth factor receptor substrate 15!K20478|2|2e-06|56.2|ppp:PHYPADRAFT_162316|golgin subfamily B member 1	gi|922389064|ref|XP_013463012.1|	0	WPP domain associated protein [Medicago truncatula]
mtr-miR159a	CSVX01026736.1	0	0	-	-	-	-	-
mtr-miR159a	CSVX01001628.1	4	2.5	-	K19475|1|8e-08|59.3|sind:105165428|WAS/WASL-interacting protein	gi|922392395|ref|XP_013464607.1|	4.56714e-117	hypothetical protein MTR_2g078220 [Medicago truncatula]
mtr-miR159a	CSVX01033082.1	2.5	2.2	-	K13024|1|3e-09|61.6|nnu:104602841|inositol-hexakisphosphate/diphosphoinositol-pentakisphosphate 1-kinase [EC:2.7.4.24]!K10406|3|3e-08|61.2|atr:18442604|kinesin family member C2/C3!K13116|4|5e-08|60.1|pda:103723897|ATP-dependent RNA helicase DDX41 [EC:3.6.4.13]!K11583|5|3e-07|57.4|nnu:104586299|serine/threonine-protein phosphatase 2A regulatory subunit B''	gi|698485790|ref|XP_009789657.1|	6.12322e-12	PREDICTED: uncharacterized protein LOC104237253 [Nicotiana sylvestris]
mtr-miR159a	CSVX01039460.1	3.5	NA	-	-	-	-	-
mtr-miR159a	CSVX01026735.1	0	0	-	-	-	-	-
mtr-miR159a	CSVX01064827.1	4	2.5	-	-	-	-	-
mtr-miR159a	CSVX01011586.1	2.5	2.2	-	K13024|1|2e-09|61.6|nnu:104602841|inositol-hexakisphosphate/diphosphoinositol-pentakisphosphate 1-kinase [EC:2.7.4.24]!K10406|3|1e-08|61.2|atr:18442604|kinesin family member C2/C3!K13116|4|3e-08|60.1|pda:103723897|ATP-dependent RNA helicase DDX41 [EC:3.6.4.13]!K11583|5|2e-07|57.4|nnu:104586299|serine/threonine-protein phosphatase 2A regulatory subunit B''	gi|698485790|ref|XP_009789657.1|	3.50207e-12	PREDICTED: uncharacterized protein LOC104237253 [Nicotiana sylvestris]
mtr-miR159a	CSVX01001630.1	4	2.5	-	-	gi|922392395|ref|XP_013464607.1|	3.5522e-132	hypothetical protein MTR_2g078220 [Medicago truncatula]
mtr-miR159a	CSVX01031816.1	3	NA	GO:0016021,GO:0050662,GO:0003824,	K15891|1|0.0|590|mtr:MTR_3g101500|farnesol dehydrogenase [EC:1.1.1.216]	gi|357465477|ref|XP_003603023.1|	0	NAD(P)-binding rossmann-fold protein [Medicago truncatula]
mtr-miR159a	CSVX01001625.1	4	2.5	-	K19475|1|7e-08|59.3|sind:105165428|WAS/WASL-interacting protein	gi|922392395|ref|XP_013464607.1|	4.89385e-117	hypothetical protein MTR_2g078220 [Medicago truncatula]
mtr-miR159a	CSVX01001629.1	4	2.5	-	K19475|1|1e-10|67.8|sind:105165428|WAS/WASL-interacting protein	gi|922392395|ref|XP_013464607.1|	3.18079e-140	hypothetical protein MTR_2g078220 [Medicago truncatula]
mtr-miR159a	CSVX01001626.1	4	2.5	-	-	gi|922392395|ref|XP_013464607.1|	3.12977e-130	hypothetical protein MTR_2g078220 [Medicago truncatula]
mtr-miR159a	CSVX01051754.1	4	NA	-	-	-	-	-
mtr-miR159a	CSVX01011588.1	2.5	2.2	-	K13024|1|2e-09|61.6|nnu:104602841|inositol-hexakisphosphate/diphosphoinositol-pentakisphosphate 1-kinase [EC:2.7.4.24]!K10406|3|1e-08|61.2|atr:18442604|kinesin family member C2/C3!K13116|4|2e-08|60.1|pda:103723897|ATP-dependent RNA helicase DDX41 [EC:3.6.4.13]!K11583|5|2e-07|57.4|nnu:104586299|serine/threonine-protein phosphatase 2A regulatory subunit B''	gi|698485790|ref|XP_009789657.1|	3.45075e-12	PREDICTED: uncharacterized protein LOC104237253 [Nicotiana sylvestris]
mtr-miR159a	CSVX01070307.1	2	2	-	-	-	-	-
mtr-miR159a	CSVX01018602.1	4	NA	-	K12472|1|6e-07|58.2|ota:Ot15g00490|epidermal growth factor receptor substrate 15!K20478|2|2e-06|56.2|ppp:PHYPADRAFT_162316|golgin subfamily B member 1	gi|922389064|ref|XP_013463012.1|	0	WPP domain associated protein [Medicago truncatula]
mtr-miR159a	CSVX01061969.1	NA	2.5	GO:0004672,GO:0006468,GO:0005524,GO:0016021,	K13415|1|1e-47|190|egu:105047907|protein brassinosteroid insensitive 1 [EC:2.7.10.1 2.7.11.1]	gi|922397826|ref|XP_013466103.1|	0	LRR receptor-like kinase family protein [Medicago truncatula]
mtr-miR159a	CSVX01007000.1	4	NA	-	K02717|1|7e-15|82.8|dosa:Os10t0461100-01|photosystem II oxygen-evolving enhancer protein 2!K17964|4|3e-12|75.1|zma:732779|leucine-rich PPR motif-containing protein, mitochondrial	gi|922403605|ref|XP_013468936.1|	0	plastid transcriptionally active protein [Medicago truncatula]
mtr-miR159a	CSVX01001623.1	4	2.5	-	-	gi|922392395|ref|XP_013464607.1|	4.1653e-109	hypothetical protein MTR_2g078220 [Medicago truncatula]
mtr-miR159a	CSVX01001624.1	4	2.5	-	K19475|1|1e-10|67.8|sind:105165428|WAS/WASL-interacting protein	gi|922392395|ref|XP_013464607.1|	2.65091e-140	hypothetical protein MTR_2g078220 [Medicago truncatula]
mtr-miR159a	CSVX01072859.1	4	NA	-	-	-	-	-
nta-miR159	CSVX01060495.1	0	0	-	-	-	-	-
nta-miR159	CSVX01008887.1	NA	2.2	GO:0003677,	K09422|1|0.0|809|mtr:MTR_8g042410|myb proto-oncogene protein, plant	gi|922334336|ref|XP_013445158.1|	0	myb transcription factor [Medicago truncatula]
nta-miR159	CSVX01065641.1	1.5	1.5	-	-	gi|357470309|ref|XP_003605439.1|	8.3692e-07	hypothetical protein MTR_4g031400 [Medicago truncatula]
nta-miR159	CSVX01033083.1	2.5	2.2	-	K13024|1|3e-09|61.6|nnu:104602841|inositol-hexakisphosphate/diphosphoinositol-pentakisphosphate 1-kinase [EC:2.7.4.24]!K10406|3|3e-08|61.2|atr:18442604|kinesin family member C2/C3!K13116|4|5e-08|60.1|pda:103723897|ATP-dependent RNA helicase DDX41 [EC:3.6.4.13]!K11583|5|3e-07|57.4|nnu:104586299|serine/threonine-protein phosphatase 2A regulatory subunit B''	gi|698485790|ref|XP_009789657.1|	6.08281e-12	PREDICTED: uncharacterized protein LOC104237253 [Nicotiana sylvestris]
nta-miR159	CSVX01001627.1	4	2.5	-	-	gi|922392395|ref|XP_013464607.1|	3.52657e-109	hypothetical protein MTR_2g078220 [Medicago truncatula]
nta-miR159	CSVX01018603.1	4	NA	-	K12472|1|6e-07|58.2|ota:Ot15g00490|epidermal growth factor receptor substrate 15!K20478|2|2e-06|56.2|ppp:PHYPADRAFT_162316|golgin subfamily B member 1	gi|922389064|ref|XP_013463012.1|	0	WPP domain associated protein [Medicago truncatula]
nta-miR159	CSVX01026736.1	0	0	-	-	-	-	-
nta-miR159	CSVX01001628.1	4	2.5	-	K19475|1|8e-08|59.3|sind:105165428|WAS/WASL-interacting protein	gi|922392395|ref|XP_013464607.1|	4.56714e-117	hypothetical protein MTR_2g078220 [Medicago truncatula]
nta-miR159	CSVX01033082.1	2.5	2.2	-	K13024|1|3e-09|61.6|nnu:104602841|inositol-hexakisphosphate/diphosphoinositol-pentakisphosphate 1-kinase [EC:2.7.4.24]!K10406|3|3e-08|61.2|atr:18442604|kinesin family member C2/C3!K13116|4|5e-08|60.1|pda:103723897|ATP-dependent RNA helicase DDX41 [EC:3.6.4.13]!K11583|5|3e-07|57.4|nnu:104586299|serine/threonine-protein phosphatase 2A regulatory subunit B''	gi|698485790|ref|XP_009789657.1|	6.12322e-12	PREDICTED: uncharacterized protein LOC104237253 [Nicotiana sylvestris]
nta-miR159	CSVX01039460.1	3.5	NA	-	-	-	-	-
nta-miR159	CSVX01026735.1	0	0	-	-	-	-	-
nta-miR159	CSVX01064827.1	4	2.5	-	-	-	-	-
nta-miR159	CSVX01011586.1	2.5	2.2	-	K13024|1|2e-09|61.6|nnu:104602841|inositol-hexakisphosphate/diphosphoinositol-pentakisphosphate 1-kinase [EC:2.7.4.24]!K10406|3|1e-08|61.2|atr:18442604|kinesin family member C2/C3!K13116|4|3e-08|60.1|pda:103723897|ATP-dependent RNA helicase DDX41 [EC:3.6.4.13]!K11583|5|2e-07|57.4|nnu:104586299|serine/threonine-protein phosphatase 2A regulatory subunit B''	gi|698485790|ref|XP_009789657.1|	3.50207e-12	PREDICTED: uncharacterized protein LOC104237253 [Nicotiana sylvestris]
nta-miR159	CSVX01001630.1	4	2.5	-	-	gi|922392395|ref|XP_013464607.1|	3.5522e-132	hypothetical protein MTR_2g078220 [Medicago truncatula]
nta-miR159	CSVX01006999.1	4	NA	-	-	gi|922403605|ref|XP_013468936.1|	0	plastid transcriptionally active protein [Medicago truncatula]
nta-miR159	CSVX01031816.1	3	NA	GO:0016021,GO:0050662,GO:0003824,	K15891|1|0.0|590|mtr:MTR_3g101500|farnesol dehydrogenase [EC:1.1.1.216]	gi|357465477|ref|XP_003603023.1|	0	NAD(P)-binding rossmann-fold protein [Medicago truncatula]
nta-miR159	CSVX01001625.1	4	2.5	-	K19475|1|7e-08|59.3|sind:105165428|WAS/WASL-interacting protein	gi|922392395|ref|XP_013464607.1|	4.89385e-117	hypothetical protein MTR_2g078220 [Medicago truncatula]
nta-miR159	CSVX01001629.1	4	2.5	-	K19475|1|1e-10|67.8|sind:105165428|WAS/WASL-interacting protein	gi|922392395|ref|XP_013464607.1|	3.18079e-140	hypothetical protein MTR_2g078220 [Medicago truncatula]
nta-miR159	CSVX01001626.1	4	2.5	-	-	gi|922392395|ref|XP_013464607.1|	3.12977e-130	hypothetical protein MTR_2g078220 [Medicago truncatula]
nta-miR159	CSVX01051754.1	4	NA	-	-	-	-	-
nta-miR159	CSVX01011588.1	2.5	2.2	-	K13024|1|2e-09|61.6|nnu:104602841|inositol-hexakisphosphate/diphosphoinositol-pentakisphosphate 1-kinase [EC:2.7.4.24]!K10406|3|1e-08|61.2|atr:18442604|kinesin family member C2/C3!K13116|4|2e-08|60.1|pda:103723897|ATP-dependent RNA helicase DDX41 [EC:3.6.4.13]!K11583|5|2e-07|57.4|nnu:104586299|serine/threonine-protein phosphatase 2A regulatory subunit B''	gi|698485790|ref|XP_009789657.1|	3.45075e-12	PREDICTED: uncharacterized protein LOC104237253 [Nicotiana sylvestris]
nta-miR159	CSVX01070307.1	2	2	-	-	-	-	-
nta-miR159	CSVX01018602.1	4	NA	-	K12472|1|6e-07|58.2|ota:Ot15g00490|epidermal growth factor receptor substrate 15!K20478|2|2e-06|56.2|ppp:PHYPADRAFT_162316|golgin subfamily B member 1	gi|922389064|ref|XP_013463012.1|	0	WPP domain associated protein [Medicago truncatula]
nta-miR159	CSVX01061969.1	NA	2.5	GO:0004672,GO:0006468,GO:0005524,GO:0016021,	K13415|1|1e-47|190|egu:105047907|protein brassinosteroid insensitive 1 [EC:2.7.10.1 2.7.11.1]	gi|922397826|ref|XP_013466103.1|	0	LRR receptor-like kinase family protein [Medicago truncatula]
nta-miR159	CSVX01001623.1	4	2.5	-	-	gi|922392395|ref|XP_013464607.1|	4.1653e-109	hypothetical protein MTR_2g078220 [Medicago truncatula]
nta-miR159	CSVX01001624.1	4	2.5	-	K19475|1|1e-10|67.8|sind:105165428|WAS/WASL-interacting protein	gi|922392395|ref|XP_013464607.1|	2.65091e-140	hypothetical protein MTR_2g078220 [Medicago truncatula]
nta-miR159	CSVX01072859.1	4	NA	-	-	-	-	-
osa-miR159a.1	CSVX01020262.1	NA	2.5	GO:0016021,	-	gi|502141100|ref|XP_004504445.1|	5.58545e-117	PREDICTED: endoplasmic reticulum metallopeptidase 1 [Cicer arietinum]
osa-miR159a.1	CSVX01060495.1	0.5	0.2	-	-	-	-	-
osa-miR159a.1	CSVX01021724.1	NA	2.5	-	-	gi|357486603|ref|XP_003613589.1|	1.52472e-176	plant/MEB5-like protein [Medicago truncatula]
osa-miR159a.1	CSVX01065641.1	2	1.8	-	-	gi|357470309|ref|XP_003605439.1|	8.3692e-07	hypothetical protein MTR_4g031400 [Medicago truncatula]
osa-miR159a.1	CSVX01033083.1	3	2.5	-	K13024|1|3e-09|61.6|nnu:104602841|inositol-hexakisphosphate/diphosphoinositol-pentakisphosphate 1-kinase [EC:2.7.4.24]!K10406|3|3e-08|61.2|atr:18442604|kinesin family member C2/C3!K13116|4|5e-08|60.1|pda:103723897|ATP-dependent RNA helicase DDX41 [EC:3.6.4.13]!K11583|5|3e-07|57.4|nnu:104586299|serine/threonine-protein phosphatase 2A regulatory subunit B''	gi|698485790|ref|XP_009789657.1|	6.08281e-12	PREDICTED: uncharacterized protein LOC104237253 [Nicotiana sylvestris]
osa-miR159a.1	CSVX01008887.1	3.5	1.8	GO:0003677,	K09422|1|0.0|809|mtr:MTR_8g042410|myb proto-oncogene protein, plant	gi|922334336|ref|XP_013445158.1|	0	myb transcription factor [Medicago truncatula]
osa-miR159a.1	CSVX01026736.1	0.5	0.2	-	-	-	-	-
osa-miR159a.1	CSVX01033082.1	3	2.5	-	K13024|1|3e-09|61.6|nnu:104602841|inositol-hexakisphosphate/diphosphoinositol-pentakisphosphate 1-kinase [EC:2.7.4.24]!K10406|3|3e-08|61.2|atr:18442604|kinesin family member C2/C3!K13116|4|5e-08|60.1|pda:103723897|ATP-dependent RNA helicase DDX41 [EC:3.6.4.13]!K11583|5|3e-07|57.4|nnu:104586299|serine/threonine-protein phosphatase 2A regulatory subunit B''	gi|698485790|ref|XP_009789657.1|	6.12322e-12	PREDICTED: uncharacterized protein LOC104237253 [Nicotiana sylvestris]
osa-miR159a.1	CSVX01021725.1	NA	2.5	GO:0016020,	-	gi|356501924|ref|XP_003519773.1|	1.88632e-142	PREDICTED: uncharacterized protein LOC100812482 isoform X1 [Glycine max]
osa-miR159a.1	CSVX01013994.1	4	NA	-	K03006|1|0.0|1009|adu:107466525|DNA-directed RNA polymerase II subunit RPB1 [EC:2.7.7.6]!K03549|2|1e-157|525|mdm:103412324|KUP system potassium uptake protein!K20093|3|5e-119|410|bdi:100846696|DNA excision repair protein ERCC-6-like [EC:3.6.4.12]!K05658|4|2e-113|409|bvg:104905624|ATP-binding cassette, subfamily B (MDR/TAP), member 1 [EC:3.6.3.44]	gi|147820839|emb|CAN65188.1|	0	hypothetical protein VITISV_004365 [Vitis vinifera]
osa-miR159a.1	CSVX01039460.1	4	NA	-	-	-	-	-
osa-miR159a.1	CSVX01052054.1	NA	2.5	-	-	-	-	-
osa-miR159a.1	CSVX01026735.1	0.5	0.2	-	-	-	-	-
osa-miR159a.1	CSVX01013996.1	4	NA	-	K03006|1|0.0|1009|adu:107466525|DNA-directed RNA polymerase II subunit RPB1 [EC:2.7.7.6]!K03549|2|2e-157|525|mdm:103412324|KUP system potassium uptake protein!K20093|3|5e-119|410|bdi:100846696|DNA excision repair protein ERCC-6-like [EC:3.6.4.12]!K05658|4|3e-113|409|bvg:104905624|ATP-binding cassette, subfamily B (MDR/TAP), member 1 [EC:3.6.3.44]	gi|147820839|emb|CAN65188.1|	0	hypothetical protein VITISV_004365 [Vitis vinifera]
osa-miR159a.1	CSVX01011586.1	3	2.5	-	K13024|1|2e-09|61.6|nnu:104602841|inositol-hexakisphosphate/diphosphoinositol-pentakisphosphate 1-kinase [EC:2.7.4.24]!K10406|3|1e-08|61.2|atr:18442604|kinesin family member C2/C3!K13116|4|3e-08|60.1|pda:103723897|ATP-dependent RNA helicase DDX41 [EC:3.6.4.13]!K11583|5|2e-07|57.4|nnu:104586299|serine/threonine-protein phosphatase 2A regulatory subunit B''	gi|698485790|ref|XP_009789657.1|	3.50207e-12	PREDICTED: uncharacterized protein LOC104237253 [Nicotiana sylvestris]
osa-miR159a.1	CSVX01047435.1	4	NA	GO:0010150,GO:0004607,GO:0043231,GO:0034434,GO:0046027,GO:0080095,GO:0016127,GO:0080096,	K00679|1|4e-29|126|olu:OSTLU_1469|phospholipid:diacylglycerol acyltransferase [EC:2.3.1.158]	gi|922346035|ref|XP_013449932.1|	0	phosphatidylcholine-sterol acyltransferase [Medicago truncatula]
osa-miR159a.1	CSVX01031816.1	3	2	GO:0016021,GO:0050662,GO:0003824,	K15891|1|0.0|590|mtr:MTR_3g101500|farnesol dehydrogenase [EC:1.1.1.216]	gi|357465477|ref|XP_003603023.1|	0	NAD(P)-binding rossmann-fold protein [Medicago truncatula]
osa-miR159a.1	CSVX01011588.1	3	2.5	-	K13024|1|2e-09|61.6|nnu:104602841|inositol-hexakisphosphate/diphosphoinositol-pentakisphosphate 1-kinase [EC:2.7.4.24]!K10406|3|1e-08|61.2|atr:18442604|kinesin family member C2/C3!K13116|4|2e-08|60.1|pda:103723897|ATP-dependent RNA helicase DDX41 [EC:3.6.4.13]!K11583|5|2e-07|57.4|nnu:104586299|serine/threonine-protein phosphatase 2A regulatory subunit B''	gi|698485790|ref|XP_009789657.1|	3.45075e-12	PREDICTED: uncharacterized protein LOC104237253 [Nicotiana sylvestris]
osa-miR159a.1	CSVX01070307.1	2.5	2.2	-	-	-	-	-
osa-miR159a.1	CSVX01021720.1	NA	2.5	-	-	gi|357486603|ref|XP_003613589.1|	9.01218e-165	plant/MEB5-like protein [Medicago truncatula]
osa-miR159a.1	CSVX01020263.1	NA	2.5	GO:0016021,	K12599|1|7e-24|103|gra:105786089|antiviral helicase SKI2 [EC:3.6.4.-]	gi|502141100|ref|XP_004504445.1|	0	PREDICTED: endoplasmic reticulum metallopeptidase 1 [Cicer arietinum]
osa-miR159b	CSVX01060495.1	0.5	0.2	-	-	-	-	-
osa-miR159b	CSVX01021724.1	NA	2.5	-	-	gi|357486603|ref|XP_003613589.1|	1.52472e-176	plant/MEB5-like protein [Medicago truncatula]
osa-miR159b	CSVX01065641.1	2	1.8	-	-	gi|357470309|ref|XP_003605439.1|	8.3692e-07	hypothetical protein MTR_4g031400 [Medicago truncatula]
osa-miR159b	CSVX01033083.1	3	2.5	-	K13024|1|3e-09|61.6|nnu:104602841|inositol-hexakisphosphate/diphosphoinositol-pentakisphosphate 1-kinase [EC:2.7.4.24]!K10406|3|3e-08|61.2|atr:18442604|kinesin family member C2/C3!K13116|4|5e-08|60.1|pda:103723897|ATP-dependent RNA helicase DDX41 [EC:3.6.4.13]!K11583|5|3e-07|57.4|nnu:104586299|serine/threonine-protein phosphatase 2A regulatory subunit B''	gi|698485790|ref|XP_009789657.1|	6.08281e-12	PREDICTED: uncharacterized protein LOC104237253 [Nicotiana sylvestris]
osa-miR159b	CSVX01008887.1	3.5	1.8	GO:0003677,	K09422|1|0.0|809|mtr:MTR_8g042410|myb proto-oncogene protein, plant	gi|922334336|ref|XP_013445158.1|	0	myb transcription factor [Medicago truncatula]
osa-miR159b	CSVX01026736.1	0.5	0.2	-	-	-	-	-
osa-miR159b	CSVX01033082.1	3	2.5	-	K13024|1|3e-09|61.6|nnu:104602841|inositol-hexakisphosphate/diphosphoinositol-pentakisphosphate 1-kinase [EC:2.7.4.24]!K10406|3|3e-08|61.2|atr:18442604|kinesin family member C2/C3!K13116|4|5e-08|60.1|pda:103723897|ATP-dependent RNA helicase DDX41 [EC:3.6.4.13]!K11583|5|3e-07|57.4|nnu:104586299|serine/threonine-protein phosphatase 2A regulatory subunit B''	gi|698485790|ref|XP_009789657.1|	6.12322e-12	PREDICTED: uncharacterized protein LOC104237253 [Nicotiana sylvestris]
osa-miR159b	CSVX01021725.1	NA	2.5	GO:0016020,	-	gi|356501924|ref|XP_003519773.1|	1.88632e-142	PREDICTED: uncharacterized protein LOC100812482 isoform X1 [Glycine max]
osa-miR159b	CSVX01013994.1	4	NA	-	K03006|1|0.0|1009|adu:107466525|DNA-directed RNA polymerase II subunit RPB1 [EC:2.7.7.6]!K03549|2|1e-157|525|mdm:103412324|KUP system potassium uptake protein!K20093|3|5e-119|410|bdi:100846696|DNA excision repair protein ERCC-6-like [EC:3.6.4.12]!K05658|4|2e-113|409|bvg:104905624|ATP-binding cassette, subfamily B (MDR/TAP), member 1 [EC:3.6.3.44]	gi|147820839|emb|CAN65188.1|	0	hypothetical protein VITISV_004365 [Vitis vinifera]
osa-miR159b	CSVX01039460.1	4	NA	-	-	-	-	-
osa-miR159b	CSVX01052054.1	NA	2.5	-	-	-	-	-
osa-miR159b	CSVX01026735.1	0.5	0.2	-	-	-	-	-
osa-miR159b	CSVX01013996.1	4	NA	-	K03006|1|0.0|1009|adu:107466525|DNA-directed RNA polymerase II subunit RPB1 [EC:2.7.7.6]!K03549|2|2e-157|525|mdm:103412324|KUP system potassium uptake protein!K20093|3|5e-119|410|bdi:100846696|DNA excision repair protein ERCC-6-like [EC:3.6.4.12]!K05658|4|3e-113|409|bvg:104905624|ATP-binding cassette, subfamily B (MDR/TAP), member 1 [EC:3.6.3.44]	gi|147820839|emb|CAN65188.1|	0	hypothetical protein VITISV_004365 [Vitis vinifera]
osa-miR159b	CSVX01011586.1	3	2.5	-	K13024|1|2e-09|61.6|nnu:104602841|inositol-hexakisphosphate/diphosphoinositol-pentakisphosphate 1-kinase [EC:2.7.4.24]!K10406|3|1e-08|61.2|atr:18442604|kinesin family member C2/C3!K13116|4|3e-08|60.1|pda:103723897|ATP-dependent RNA helicase DDX41 [EC:3.6.4.13]!K11583|5|2e-07|57.4|nnu:104586299|serine/threonine-protein phosphatase 2A regulatory subunit B''	gi|698485790|ref|XP_009789657.1|	3.50207e-12	PREDICTED: uncharacterized protein LOC104237253 [Nicotiana sylvestris]
osa-miR159b	CSVX01047435.1	4	NA	GO:0010150,GO:0004607,GO:0043231,GO:0034434,GO:0046027,GO:0080095,GO:0016127,GO:0080096,	K00679|1|4e-29|126|olu:OSTLU_1469|phospholipid:diacylglycerol acyltransferase [EC:2.3.1.158]	gi|922346035|ref|XP_013449932.1|	0	phosphatidylcholine-sterol acyltransferase [Medicago truncatula]
osa-miR159b	CSVX01031816.1	3	2	GO:0016021,GO:0050662,GO:0003824,	K15891|1|0.0|590|mtr:MTR_3g101500|farnesol dehydrogenase [EC:1.1.1.216]	gi|357465477|ref|XP_003603023.1|	0	NAD(P)-binding rossmann-fold protein [Medicago truncatula]
osa-miR159b	CSVX01011588.1	3	2.5	-	K13024|1|2e-09|61.6|nnu:104602841|inositol-hexakisphosphate/diphosphoinositol-pentakisphosphate 1-kinase [EC:2.7.4.24]!K10406|3|1e-08|61.2|atr:18442604|kinesin family member C2/C3!K13116|4|2e-08|60.1|pda:103723897|ATP-dependent RNA helicase DDX41 [EC:3.6.4.13]!K11583|5|2e-07|57.4|nnu:104586299|serine/threonine-protein phosphatase 2A regulatory subunit B''	gi|698485790|ref|XP_009789657.1|	3.45075e-12	PREDICTED: uncharacterized protein LOC104237253 [Nicotiana sylvestris]
osa-miR159b	CSVX01070307.1	2.5	2.2	-	-	-	-	-
osa-miR159b	CSVX01020263.1	NA	2.5	GO:0016021,	K12599|1|7e-24|103|gra:105786089|antiviral helicase SKI2 [EC:3.6.4.-]	gi|502141100|ref|XP_004504445.1|	0	PREDICTED: endoplasmic reticulum metallopeptidase 1 [Cicer arietinum]
pvu-miR159a.1	CSVX01060495.1	0	0	-	-	-	-	-
pvu-miR159a.1	CSVX01008887.1	NA	2.2	GO:0003677,	K09422|1|0.0|809|mtr:MTR_8g042410|myb proto-oncogene protein, plant	gi|922334336|ref|XP_013445158.1|	0	myb transcription factor [Medicago truncatula]
pvu-miR159a.1	CSVX01065641.1	1.5	1.5	-	-	gi|357470309|ref|XP_003605439.1|	8.3692e-07	hypothetical protein MTR_4g031400 [Medicago truncatula]
pvu-miR159a.1	CSVX01033083.1	2.5	2.2	-	K13024|1|3e-09|61.6|nnu:104602841|inositol-hexakisphosphate/diphosphoinositol-pentakisphosphate 1-kinase [EC:2.7.4.24]!K10406|3|3e-08|61.2|atr:18442604|kinesin family member C2/C3!K13116|4|5e-08|60.1|pda:103723897|ATP-dependent RNA helicase DDX41 [EC:3.6.4.13]!K11583|5|3e-07|57.4|nnu:104586299|serine/threonine-protein phosphatase 2A regulatory subunit B''	gi|698485790|ref|XP_009789657.1|	6.08281e-12	PREDICTED: uncharacterized protein LOC104237253 [Nicotiana sylvestris]
pvu-miR159a.1	CSVX01001627.1	4	2.5	-	-	gi|922392395|ref|XP_013464607.1|	3.52657e-109	hypothetical protein MTR_2g078220 [Medicago truncatula]
pvu-miR159a.1	CSVX01018603.1	4	NA	-	K12472|1|6e-07|58.2|ota:Ot15g00490|epidermal growth factor receptor substrate 15!K20478|2|2e-06|56.2|ppp:PHYPADRAFT_162316|golgin subfamily B member 1	gi|922389064|ref|XP_013463012.1|	0	WPP domain associated protein [Medicago truncatula]
pvu-miR159a.1	CSVX01026736.1	0	0	-	-	-	-	-
pvu-miR159a.1	CSVX01001628.1	4	2.5	-	K19475|1|8e-08|59.3|sind:105165428|WAS/WASL-interacting protein	gi|922392395|ref|XP_013464607.1|	4.56714e-117	hypothetical protein MTR_2g078220 [Medicago truncatula]
pvu-miR159a.1	CSVX01033082.1	2.5	2.2	-	K13024|1|3e-09|61.6|nnu:104602841|inositol-hexakisphosphate/diphosphoinositol-pentakisphosphate 1-kinase [EC:2.7.4.24]!K10406|3|3e-08|61.2|atr:18442604|kinesin family member C2/C3!K13116|4|5e-08|60.1|pda:103723897|ATP-dependent RNA helicase DDX41 [EC:3.6.4.13]!K11583|5|3e-07|57.4|nnu:104586299|serine/threonine-protein phosphatase 2A regulatory subunit B''	gi|698485790|ref|XP_009789657.1|	6.12322e-12	PREDICTED: uncharacterized protein LOC104237253 [Nicotiana sylvestris]
pvu-miR159a.1	CSVX01039460.1	3.5	NA	-	-	-	-	-
pvu-miR159a.1	CSVX01026735.1	0	0	-	-	-	-	-
pvu-miR159a.1	CSVX01064827.1	4	2.5	-	-	-	-	-
pvu-miR159a.1	CSVX01011586.1	2.5	2.2	-	K13024|1|2e-09|61.6|nnu:104602841|inositol-hexakisphosphate/diphosphoinositol-pentakisphosphate 1-kinase [EC:2.7.4.24]!K10406|3|1e-08|61.2|atr:18442604|kinesin family member C2/C3!K13116|4|3e-08|60.1|pda:103723897|ATP-dependent RNA helicase DDX41 [EC:3.6.4.13]!K11583|5|2e-07|57.4|nnu:104586299|serine/threonine-protein phosphatase 2A regulatory subunit B''	gi|698485790|ref|XP_009789657.1|	3.50207e-12	PREDICTED: uncharacterized protein LOC104237253 [Nicotiana sylvestris]
pvu-miR159a.1	CSVX01001630.1	4	2.5	-	-	gi|922392395|ref|XP_013464607.1|	3.5522e-132	hypothetical protein MTR_2g078220 [Medicago truncatula]
pvu-miR159a.1	CSVX01006999.1	4	NA	-	-	gi|922403605|ref|XP_013468936.1|	0	plastid transcriptionally active protein [Medicago truncatula]
pvu-miR159a.1	CSVX01031816.1	3	NA	GO:0016021,GO:0050662,GO:0003824,	K15891|1|0.0|590|mtr:MTR_3g101500|farnesol dehydrogenase [EC:1.1.1.216]	gi|357465477|ref|XP_003603023.1|	0	NAD(P)-binding rossmann-fold protein [Medicago truncatula]
pvu-miR159a.1	CSVX01001625.1	4	2.5	-	K19475|1|7e-08|59.3|sind:105165428|WAS/WASL-interacting protein	gi|922392395|ref|XP_013464607.1|	4.89385e-117	hypothetical protein MTR_2g078220 [Medicago truncatula]
pvu-miR159a.1	CSVX01001629.1	4	2.5	-	K19475|1|1e-10|67.8|sind:105165428|WAS/WASL-interacting protein	gi|922392395|ref|XP_013464607.1|	3.18079e-140	hypothetical protein MTR_2g078220 [Medicago truncatula]
pvu-miR159a.1	CSVX01001626.1	4	2.5	-	-	gi|922392395|ref|XP_013464607.1|	3.12977e-130	hypothetical protein MTR_2g078220 [Medicago truncatula]
pvu-miR159a.1	CSVX01051754.1	4	NA	-	-	-	-	-
pvu-miR159a.1	CSVX01011588.1	2.5	2.2	-	K13024|1|2e-09|61.6|nnu:104602841|inositol-hexakisphosphate/diphosphoinositol-pentakisphosphate 1-kinase [EC:2.7.4.24]!K10406|3|1e-08|61.2|atr:18442604|kinesin family member C2/C3!K13116|4|2e-08|60.1|pda:103723897|ATP-dependent RNA helicase DDX41 [EC:3.6.4.13]!K11583|5|2e-07|57.4|nnu:104586299|serine/threonine-protein phosphatase 2A regulatory subunit B''	gi|698485790|ref|XP_009789657.1|	3.45075e-12	PREDICTED: uncharacterized protein LOC104237253 [Nicotiana sylvestris]
pvu-miR159a.1	CSVX01070307.1	2	2	-	-	-	-	-
pvu-miR159a.1	CSVX01018602.1	4	NA	-	K12472|1|6e-07|58.2|ota:Ot15g00490|epidermal growth factor receptor substrate 15!K20478|2|2e-06|56.2|ppp:PHYPADRAFT_162316|golgin subfamily B member 1	gi|922389064|ref|XP_013463012.1|	0	WPP domain associated protein [Medicago truncatula]
pvu-miR159a.1	CSVX01061969.1	NA	2.5	GO:0004672,GO:0006468,GO:0005524,GO:0016021,	K13415|1|1e-47|190|egu:105047907|protein brassinosteroid insensitive 1 [EC:2.7.10.1 2.7.11.1]	gi|922397826|ref|XP_013466103.1|	0	LRR receptor-like kinase family protein [Medicago truncatula]
pvu-miR159a.1	CSVX01007000.1	4	NA	-	K02717|1|7e-15|82.8|dosa:Os10t0461100-01|photosystem II oxygen-evolving enhancer protein 2!K17964|4|3e-12|75.1|zma:732779|leucine-rich PPR motif-containing protein, mitochondrial	gi|922403605|ref|XP_013468936.1|	0	plastid transcriptionally active protein [Medicago truncatula]
pvu-miR159a.1	CSVX01001623.1	4	2.5	-	-	gi|922392395|ref|XP_013464607.1|	4.1653e-109	hypothetical protein MTR_2g078220 [Medicago truncatula]
pvu-miR159a.1	CSVX01001624.1	4	2.5	-	K19475|1|1e-10|67.8|sind:105165428|WAS/WASL-interacting protein	gi|922392395|ref|XP_013464607.1|	2.65091e-140	hypothetical protein MTR_2g078220 [Medicago truncatula]
pvu-miR159a.1	CSVX01072859.1	4	NA	-	-	-	-	-
rco-miR159	CSVX01060495.1	0	0	-	-	-	-	-
rco-miR159	CSVX01008887.1	NA	2.2	GO:0003677,	K09422|1|0.0|809|mtr:MTR_8g042410|myb proto-oncogene protein, plant	gi|922334336|ref|XP_013445158.1|	0	myb transcription factor [Medicago truncatula]
rco-miR159	CSVX01065641.1	1.5	1.5	-	-	gi|357470309|ref|XP_003605439.1|	8.3692e-07	hypothetical protein MTR_4g031400 [Medicago truncatula]
rco-miR159	CSVX01033083.1	2.5	2.2	-	K13024|1|3e-09|61.6|nnu:104602841|inositol-hexakisphosphate/diphosphoinositol-pentakisphosphate 1-kinase [EC:2.7.4.24]!K10406|3|3e-08|61.2|atr:18442604|kinesin family member C2/C3!K13116|4|5e-08|60.1|pda:103723897|ATP-dependent RNA helicase DDX41 [EC:3.6.4.13]!K11583|5|3e-07|57.4|nnu:104586299|serine/threonine-protein phosphatase 2A regulatory subunit B''	gi|698485790|ref|XP_009789657.1|	6.08281e-12	PREDICTED: uncharacterized protein LOC104237253 [Nicotiana sylvestris]
rco-miR159	CSVX01001627.1	4	2.5	-	-	gi|922392395|ref|XP_013464607.1|	3.52657e-109	hypothetical protein MTR_2g078220 [Medicago truncatula]
rco-miR159	CSVX01018603.1	4	NA	-	K12472|1|6e-07|58.2|ota:Ot15g00490|epidermal growth factor receptor substrate 15!K20478|2|2e-06|56.2|ppp:PHYPADRAFT_162316|golgin subfamily B member 1	gi|922389064|ref|XP_013463012.1|	0	WPP domain associated protein [Medicago truncatula]
rco-miR159	CSVX01026736.1	0	0	-	-	-	-	-
rco-miR159	CSVX01001628.1	4	2.5	-	K19475|1|8e-08|59.3|sind:105165428|WAS/WASL-interacting protein	gi|922392395|ref|XP_013464607.1|	4.56714e-117	hypothetical protein MTR_2g078220 [Medicago truncatula]
rco-miR159	CSVX01033082.1	2.5	2.2	-	K13024|1|3e-09|61.6|nnu:104602841|inositol-hexakisphosphate/diphosphoinositol-pentakisphosphate 1-kinase [EC:2.7.4.24]!K10406|3|3e-08|61.2|atr:18442604|kinesin family member C2/C3!K13116|4|5e-08|60.1|pda:103723897|ATP-dependent RNA helicase DDX41 [EC:3.6.4.13]!K11583|5|3e-07|57.4|nnu:104586299|serine/threonine-protein phosphatase 2A regulatory subunit B''	gi|698485790|ref|XP_009789657.1|	6.12322e-12	PREDICTED: uncharacterized protein LOC104237253 [Nicotiana sylvestris]
rco-miR159	CSVX01039460.1	3.5	NA	-	-	-	-	-
rco-miR159	CSVX01026735.1	0	0	-	-	-	-	-
rco-miR159	CSVX01064827.1	4	2.5	-	-	-	-	-
rco-miR159	CSVX01011586.1	2.5	2.2	-	K13024|1|2e-09|61.6|nnu:104602841|inositol-hexakisphosphate/diphosphoinositol-pentakisphosphate 1-kinase [EC:2.7.4.24]!K10406|3|1e-08|61.2|atr:18442604|kinesin family member C2/C3!K13116|4|3e-08|60.1|pda:103723897|ATP-dependent RNA helicase DDX41 [EC:3.6.4.13]!K11583|5|2e-07|57.4|nnu:104586299|serine/threonine-protein phosphatase 2A regulatory subunit B''	gi|698485790|ref|XP_009789657.1|	3.50207e-12	PREDICTED: uncharacterized protein LOC104237253 [Nicotiana sylvestris]
rco-miR159	CSVX01001630.1	4	2.5	-	-	gi|922392395|ref|XP_013464607.1|	3.5522e-132	hypothetical protein MTR_2g078220 [Medicago truncatula]
rco-miR159	CSVX01031816.1	3	NA	GO:0016021,GO:0050662,GO:0003824,	K15891|1|0.0|590|mtr:MTR_3g101500|farnesol dehydrogenase [EC:1.1.1.216]	gi|357465477|ref|XP_003603023.1|	0	NAD(P)-binding rossmann-fold protein [Medicago truncatula]
rco-miR159	CSVX01001625.1	4	2.5	-	K19475|1|7e-08|59.3|sind:105165428|WAS/WASL-interacting protein	gi|922392395|ref|XP_013464607.1|	4.89385e-117	hypothetical protein MTR_2g078220 [Medicago truncatula]
rco-miR159	CSVX01001629.1	4	2.5	-	K19475|1|1e-10|67.8|sind:105165428|WAS/WASL-interacting protein	gi|922392395|ref|XP_013464607.1|	3.18079e-140	hypothetical protein MTR_2g078220 [Medicago truncatula]
rco-miR159	CSVX01001626.1	4	2.5	-	-	gi|922392395|ref|XP_013464607.1|	3.12977e-130	hypothetical protein MTR_2g078220 [Medicago truncatula]
rco-miR159	CSVX01051754.1	4	NA	-	-	-	-	-
rco-miR159	CSVX01011588.1	2.5	2.2	-	K13024|1|2e-09|61.6|nnu:104602841|inositol-hexakisphosphate/diphosphoinositol-pentakisphosphate 1-kinase [EC:2.7.4.24]!K10406|3|1e-08|61.2|atr:18442604|kinesin family member C2/C3!K13116|4|2e-08|60.1|pda:103723897|ATP-dependent RNA helicase DDX41 [EC:3.6.4.13]!K11583|5|2e-07|57.4|nnu:104586299|serine/threonine-protein phosphatase 2A regulatory subunit B''	gi|698485790|ref|XP_009789657.1|	3.45075e-12	PREDICTED: uncharacterized protein LOC104237253 [Nicotiana sylvestris]
rco-miR159	CSVX01070307.1	2	2	-	-	-	-	-
rco-miR159	CSVX01018602.1	4	NA	-	K12472|1|6e-07|58.2|ota:Ot15g00490|epidermal growth factor receptor substrate 15!K20478|2|2e-06|56.2|ppp:PHYPADRAFT_162316|golgin subfamily B member 1	gi|922389064|ref|XP_013463012.1|	0	WPP domain associated protein [Medicago truncatula]
rco-miR159	CSVX01061969.1	NA	2.5	GO:0004672,GO:0006468,GO:0005524,GO:0016021,	K13415|1|1e-47|190|egu:105047907|protein brassinosteroid insensitive 1 [EC:2.7.10.1 2.7.11.1]	gi|922397826|ref|XP_013466103.1|	0	LRR receptor-like kinase family protein [Medicago truncatula]
rco-miR159	CSVX01001623.1	4	2.5	-	-	gi|922392395|ref|XP_013464607.1|	4.1653e-109	hypothetical protein MTR_2g078220 [Medicago truncatula]
rco-miR159	CSVX01001624.1	4	2.5	-	K19475|1|1e-10|67.8|sind:105165428|WAS/WASL-interacting protein	gi|922392395|ref|XP_013464607.1|	2.65091e-140	hypothetical protein MTR_2g078220 [Medicago truncatula]
rco-miR159	CSVX01072859.1	4	NA	-	-	-	-	-
sly-miR159	CSVX01060495.1	0	0	-	-	-	-	-
sly-miR159	CSVX01008887.1	NA	2.2	GO:0003677,	K09422|1|0.0|809|mtr:MTR_8g042410|myb proto-oncogene protein, plant	gi|922334336|ref|XP_013445158.1|	0	myb transcription factor [Medicago truncatula]
sly-miR159	CSVX01065641.1	1.5	1.5	-	-	gi|357470309|ref|XP_003605439.1|	8.3692e-07	hypothetical protein MTR_4g031400 [Medicago truncatula]
sly-miR159	CSVX01033083.1	2.5	2.2	-	K13024|1|3e-09|61.6|nnu:104602841|inositol-hexakisphosphate/diphosphoinositol-pentakisphosphate 1-kinase [EC:2.7.4.24]!K10406|3|3e-08|61.2|atr:18442604|kinesin family member C2/C3!K13116|4|5e-08|60.1|pda:103723897|ATP-dependent RNA helicase DDX41 [EC:3.6.4.13]!K11583|5|3e-07|57.4|nnu:104586299|serine/threonine-protein phosphatase 2A regulatory subunit B''	gi|698485790|ref|XP_009789657.1|	6.08281e-12	PREDICTED: uncharacterized protein LOC104237253 [Nicotiana sylvestris]
sly-miR159	CSVX01001627.1	4	2.5	-	-	gi|922392395|ref|XP_013464607.1|	3.52657e-109	hypothetical protein MTR_2g078220 [Medicago truncatula]
sly-miR159	CSVX01018603.1	4	NA	-	K12472|1|6e-07|58.2|ota:Ot15g00490|epidermal growth factor receptor substrate 15!K20478|2|2e-06|56.2|ppp:PHYPADRAFT_162316|golgin subfamily B member 1	gi|922389064|ref|XP_013463012.1|	0	WPP domain associated protein [Medicago truncatula]
sly-miR159	CSVX01026736.1	0	0	-	-	-	-	-
sly-miR159	CSVX01001628.1	4	2.5	-	K19475|1|8e-08|59.3|sind:105165428|WAS/WASL-interacting protein	gi|922392395|ref|XP_013464607.1|	4.56714e-117	hypothetical protein MTR_2g078220 [Medicago truncatula]
sly-miR159	CSVX01033082.1	2.5	2.2	-	K13024|1|3e-09|61.6|nnu:104602841|inositol-hexakisphosphate/diphosphoinositol-pentakisphosphate 1-kinase [EC:2.7.4.24]!K10406|3|3e-08|61.2|atr:18442604|kinesin family member C2/C3!K13116|4|5e-08|60.1|pda:103723897|ATP-dependent RNA helicase DDX41 [EC:3.6.4.13]!K11583|5|3e-07|57.4|nnu:104586299|serine/threonine-protein phosphatase 2A regulatory subunit B''	gi|698485790|ref|XP_009789657.1|	6.12322e-12	PREDICTED: uncharacterized protein LOC104237253 [Nicotiana sylvestris]
sly-miR159	CSVX01039460.1	3.5	NA	-	-	-	-	-
sly-miR159	CSVX01026735.1	0	0	-	-	-	-	-
sly-miR159	CSVX01064827.1	4	2.5	-	-	-	-	-
sly-miR159	CSVX01011586.1	2.5	2.2	-	K13024|1|2e-09|61.6|nnu:104602841|inositol-hexakisphosphate/diphosphoinositol-pentakisphosphate 1-kinase [EC:2.7.4.24]!K10406|3|1e-08|61.2|atr:18442604|kinesin family member C2/C3!K13116|4|3e-08|60.1|pda:103723897|ATP-dependent RNA helicase DDX41 [EC:3.6.4.13]!K11583|5|2e-07|57.4|nnu:104586299|serine/threonine-protein phosphatase 2A regulatory subunit B''	gi|698485790|ref|XP_009789657.1|	3.50207e-12	PREDICTED: uncharacterized protein LOC104237253 [Nicotiana sylvestris]
sly-miR159	CSVX01001630.1	4	2.5	-	-	gi|922392395|ref|XP_013464607.1|	3.5522e-132	hypothetical protein MTR_2g078220 [Medicago truncatula]
sly-miR159	CSVX01006999.1	4	NA	-	-	gi|922403605|ref|XP_013468936.1|	0	plastid transcriptionally active protein [Medicago truncatula]
sly-miR159	CSVX01031816.1	3	NA	GO:0016021,GO:0050662,GO:0003824,	K15891|1|0.0|590|mtr:MTR_3g101500|farnesol dehydrogenase [EC:1.1.1.216]	gi|357465477|ref|XP_003603023.1|	0	NAD(P)-binding rossmann-fold protein [Medicago truncatula]
sly-miR159	CSVX01001625.1	4	2.5	-	K19475|1|7e-08|59.3|sind:105165428|WAS/WASL-interacting protein	gi|922392395|ref|XP_013464607.1|	4.89385e-117	hypothetical protein MTR_2g078220 [Medicago truncatula]
sly-miR159	CSVX01001629.1	4	2.5	-	K19475|1|1e-10|67.8|sind:105165428|WAS/WASL-interacting protein	gi|922392395|ref|XP_013464607.1|	3.18079e-140	hypothetical protein MTR_2g078220 [Medicago truncatula]
sly-miR159	CSVX01001626.1	4	2.5	-	-	gi|922392395|ref|XP_013464607.1|	3.12977e-130	hypothetical protein MTR_2g078220 [Medicago truncatula]
sly-miR159	CSVX01051754.1	4	NA	-	-	-	-	-
sly-miR159	CSVX01011588.1	2.5	2.2	-	K13024|1|2e-09|61.6|nnu:104602841|inositol-hexakisphosphate/diphosphoinositol-pentakisphosphate 1-kinase [EC:2.7.4.24]!K10406|3|1e-08|61.2|atr:18442604|kinesin family member C2/C3!K13116|4|2e-08|60.1|pda:103723897|ATP-dependent RNA helicase DDX41 [EC:3.6.4.13]!K11583|5|2e-07|57.4|nnu:104586299|serine/threonine-protein phosphatase 2A regulatory subunit B''	gi|698485790|ref|XP_009789657.1|	3.45075e-12	PREDICTED: uncharacterized protein LOC104237253 [Nicotiana sylvestris]
sly-miR159	CSVX01070307.1	2	2	-	-	-	-	-
sly-miR159	CSVX01018602.1	4	NA	-	K12472|1|6e-07|58.2|ota:Ot15g00490|epidermal growth factor receptor substrate 15!K20478|2|2e-06|56.2|ppp:PHYPADRAFT_162316|golgin subfamily B member 1	gi|922389064|ref|XP_013463012.1|	0	WPP domain associated protein [Medicago truncatula]
sly-miR159	CSVX01061969.1	NA	2.5	GO:0004672,GO:0006468,GO:0005524,GO:0016021,	K13415|1|1e-47|190|egu:105047907|protein brassinosteroid insensitive 1 [EC:2.7.10.1 2.7.11.1]	gi|922397826|ref|XP_013466103.1|	0	LRR receptor-like kinase family protein [Medicago truncatula]
sly-miR159	CSVX01007000.1	4	NA	-	K02717|1|7e-15|82.8|dosa:Os10t0461100-01|photosystem II oxygen-evolving enhancer protein 2!K17964|4|3e-12|75.1|zma:732779|leucine-rich PPR motif-containing protein, mitochondrial	gi|922403605|ref|XP_013468936.1|	0	plastid transcriptionally active protein [Medicago truncatula]
sly-miR159	CSVX01001623.1	4	2.5	-	-	gi|922392395|ref|XP_013464607.1|	4.1653e-109	hypothetical protein MTR_2g078220 [Medicago truncatula]
sly-miR159	CSVX01001624.1	4	2.5	-	K19475|1|1e-10|67.8|sind:105165428|WAS/WASL-interacting protein	gi|922392395|ref|XP_013464607.1|	2.65091e-140	hypothetical protein MTR_2g078220 [Medicago truncatula]
sly-miR159	CSVX01072859.1	4	NA	-	-	-	-	-
smo-miR159	CSVX01060495.1	3	1.5	-	-	-	-	-
smo-miR159	CSVX01033083.1	4	NA	-	K13024|1|3e-09|61.6|nnu:104602841|inositol-hexakisphosphate/diphosphoinositol-pentakisphosphate 1-kinase [EC:2.7.4.24]!K10406|3|3e-08|61.2|atr:18442604|kinesin family member C2/C3!K13116|4|5e-08|60.1|pda:103723897|ATP-dependent RNA helicase DDX41 [EC:3.6.4.13]!K11583|5|3e-07|57.4|nnu:104586299|serine/threonine-protein phosphatase 2A regulatory subunit B''	gi|698485790|ref|XP_009789657.1|	6.08281e-12	PREDICTED: uncharacterized protein LOC104237253 [Nicotiana sylvestris]
smo-miR159	CSVX01008887.1	4	2	GO:0003677,	K09422|1|0.0|809|mtr:MTR_8g042410|myb proto-oncogene protein, plant	gi|922334336|ref|XP_013445158.1|	0	myb transcription factor [Medicago truncatula]
smo-miR159	CSVX01051136.1	NA	2.5	GO:0016021,GO:0031966,	K18182|1|5e-70|216|cam:101510366|cytochrome c oxidase assembly protein subunit 16	gi|502118426|ref|XP_004496261.1|	3.35153e-69	PREDICTED: uncharacterized protein LOC101510366 [Cicer arietinum]
smo-miR159	CSVX01026736.1	3	1.5	-	-	-	-	-
smo-miR159	CSVX01033082.1	4	NA	-	K13024|1|3e-09|61.6|nnu:104602841|inositol-hexakisphosphate/diphosphoinositol-pentakisphosphate 1-kinase [EC:2.7.4.24]!K10406|3|3e-08|61.2|atr:18442604|kinesin family member C2/C3!K13116|4|5e-08|60.1|pda:103723897|ATP-dependent RNA helicase DDX41 [EC:3.6.4.13]!K11583|5|3e-07|57.4|nnu:104586299|serine/threonine-protein phosphatase 2A regulatory subunit B''	gi|698485790|ref|XP_009789657.1|	6.12322e-12	PREDICTED: uncharacterized protein LOC104237253 [Nicotiana sylvestris]
smo-miR159	CSVX01011588.1	4	NA	-	K13024|1|2e-09|61.6|nnu:104602841|inositol-hexakisphosphate/diphosphoinositol-pentakisphosphate 1-kinase [EC:2.7.4.24]!K10406|3|1e-08|61.2|atr:18442604|kinesin family member C2/C3!K13116|4|2e-08|60.1|pda:103723897|ATP-dependent RNA helicase DDX41 [EC:3.6.4.13]!K11583|5|2e-07|57.4|nnu:104586299|serine/threonine-protein phosphatase 2A regulatory subunit B''	gi|698485790|ref|XP_009789657.1|	3.45075e-12	PREDICTED: uncharacterized protein LOC104237253 [Nicotiana sylvestris]
smo-miR159	CSVX01013994.1	3.5	2.5	-	K03006|1|0.0|1009|adu:107466525|DNA-directed RNA polymerase II subunit RPB1 [EC:2.7.7.6]!K03549|2|1e-157|525|mdm:103412324|KUP system potassium uptake protein!K20093|3|5e-119|410|bdi:100846696|DNA excision repair protein ERCC-6-like [EC:3.6.4.12]!K05658|4|2e-113|409|bvg:104905624|ATP-binding cassette, subfamily B (MDR/TAP), member 1 [EC:3.6.3.44]	gi|147820839|emb|CAN65188.1|	0	hypothetical protein VITISV_004365 [Vitis vinifera]
smo-miR159	CSVX01026735.1	3	1.5	-	-	-	-	-
smo-miR159	CSVX01011586.1	4	NA	-	K13024|1|2e-09|61.6|nnu:104602841|inositol-hexakisphosphate/diphosphoinositol-pentakisphosphate 1-kinase [EC:2.7.4.24]!K10406|3|1e-08|61.2|atr:18442604|kinesin family member C2/C3!K13116|4|3e-08|60.1|pda:103723897|ATP-dependent RNA helicase DDX41 [EC:3.6.4.13]!K11583|5|2e-07|57.4|nnu:104586299|serine/threonine-protein phosphatase 2A regulatory subunit B''	gi|698485790|ref|XP_009789657.1|	3.50207e-12	PREDICTED: uncharacterized protein LOC104237253 [Nicotiana sylvestris]
smo-miR159	CSVX01013996.1	3.5	2.5	-	K03006|1|0.0|1009|adu:107466525|DNA-directed RNA polymerase II subunit RPB1 [EC:2.7.7.6]!K03549|2|2e-157|525|mdm:103412324|KUP system potassium uptake protein!K20093|3|5e-119|410|bdi:100846696|DNA excision repair protein ERCC-6-like [EC:3.6.4.12]!K05658|4|3e-113|409|bvg:104905624|ATP-binding cassette, subfamily B (MDR/TAP), member 1 [EC:3.6.3.44]	gi|147820839|emb|CAN65188.1|	0	hypothetical protein VITISV_004365 [Vitis vinifera]
smo-miR159	CSVX01031816.1	4	2.5	GO:0016021,GO:0050662,GO:0003824,	K15891|1|0.0|590|mtr:MTR_3g101500|farnesol dehydrogenase [EC:1.1.1.216]	gi|357465477|ref|XP_003603023.1|	0	NAD(P)-binding rossmann-fold protein [Medicago truncatula]
sof-miR159a	CSVX01020262.1	NA	2.5	GO:0016021,	-	gi|502141100|ref|XP_004504445.1|	5.58545e-117	PREDICTED: endoplasmic reticulum metallopeptidase 1 [Cicer arietinum]
sof-miR159a	CSVX01060495.1	0.5	0.2	-	-	-	-	-
sof-miR159a	CSVX01021724.1	NA	2.5	-	-	gi|357486603|ref|XP_003613589.1|	1.52472e-176	plant/MEB5-like protein [Medicago truncatula]
sof-miR159a	CSVX01065641.1	2	1.8	-	-	gi|357470309|ref|XP_003605439.1|	8.3692e-07	hypothetical protein MTR_4g031400 [Medicago truncatula]
sof-miR159a	CSVX01033083.1	3	2.5	-	K13024|1|3e-09|61.6|nnu:104602841|inositol-hexakisphosphate/diphosphoinositol-pentakisphosphate 1-kinase [EC:2.7.4.24]!K10406|3|3e-08|61.2|atr:18442604|kinesin family member C2/C3!K13116|4|5e-08|60.1|pda:103723897|ATP-dependent RNA helicase DDX41 [EC:3.6.4.13]!K11583|5|3e-07|57.4|nnu:104586299|serine/threonine-protein phosphatase 2A regulatory subunit B''	gi|698485790|ref|XP_009789657.1|	6.08281e-12	PREDICTED: uncharacterized protein LOC104237253 [Nicotiana sylvestris]
sof-miR159a	CSVX01008887.1	3.5	1.8	GO:0003677,	K09422|1|0.0|809|mtr:MTR_8g042410|myb proto-oncogene protein, plant	gi|922334336|ref|XP_013445158.1|	0	myb transcription factor [Medicago truncatula]
sof-miR159a	CSVX01026736.1	0.5	0.2	-	-	-	-	-
sof-miR159a	CSVX01033082.1	3	2.5	-	K13024|1|3e-09|61.6|nnu:104602841|inositol-hexakisphosphate/diphosphoinositol-pentakisphosphate 1-kinase [EC:2.7.4.24]!K10406|3|3e-08|61.2|atr:18442604|kinesin family member C2/C3!K13116|4|5e-08|60.1|pda:103723897|ATP-dependent RNA helicase DDX41 [EC:3.6.4.13]!K11583|5|3e-07|57.4|nnu:104586299|serine/threonine-protein phosphatase 2A regulatory subunit B''	gi|698485790|ref|XP_009789657.1|	6.12322e-12	PREDICTED: uncharacterized protein LOC104237253 [Nicotiana sylvestris]
sof-miR159a	CSVX01021725.1	NA	2.5	GO:0016020,	-	gi|356501924|ref|XP_003519773.1|	1.88632e-142	PREDICTED: uncharacterized protein LOC100812482 isoform X1 [Glycine max]
sof-miR159a	CSVX01013994.1	4	NA	-	K03006|1|0.0|1009|adu:107466525|DNA-directed RNA polymerase II subunit RPB1 [EC:2.7.7.6]!K03549|2|1e-157|525|mdm:103412324|KUP system potassium uptake protein!K20093|3|5e-119|410|bdi:100846696|DNA excision repair protein ERCC-6-like [EC:3.6.4.12]!K05658|4|2e-113|409|bvg:104905624|ATP-binding cassette, subfamily B (MDR/TAP), member 1 [EC:3.6.3.44]	gi|147820839|emb|CAN65188.1|	0	hypothetical protein VITISV_004365 [Vitis vinifera]
sof-miR159a	CSVX01039460.1	4	NA	-	-	-	-	-
sof-miR159a	CSVX01052054.1	NA	2.5	-	-	-	-	-
sof-miR159a	CSVX01026735.1	0.5	0.2	-	-	-	-	-
sof-miR159a	CSVX01013996.1	4	NA	-	K03006|1|0.0|1009|adu:107466525|DNA-directed RNA polymerase II subunit RPB1 [EC:2.7.7.6]!K03549|2|2e-157|525|mdm:103412324|KUP system potassium uptake protein!K20093|3|5e-119|410|bdi:100846696|DNA excision repair protein ERCC-6-like [EC:3.6.4.12]!K05658|4|3e-113|409|bvg:104905624|ATP-binding cassette, subfamily B (MDR/TAP), member 1 [EC:3.6.3.44]	gi|147820839|emb|CAN65188.1|	0	hypothetical protein VITISV_004365 [Vitis vinifera]
sof-miR159a	CSVX01011586.1	3	2.5	-	K13024|1|2e-09|61.6|nnu:104602841|inositol-hexakisphosphate/diphosphoinositol-pentakisphosphate 1-kinase [EC:2.7.4.24]!K10406|3|1e-08|61.2|atr:18442604|kinesin family member C2/C3!K13116|4|3e-08|60.1|pda:103723897|ATP-dependent RNA helicase DDX41 [EC:3.6.4.13]!K11583|5|2e-07|57.4|nnu:104586299|serine/threonine-protein phosphatase 2A regulatory subunit B''	gi|698485790|ref|XP_009789657.1|	3.50207e-12	PREDICTED: uncharacterized protein LOC104237253 [Nicotiana sylvestris]
sof-miR159a	CSVX01047435.1	4	NA	GO:0010150,GO:0004607,GO:0043231,GO:0034434,GO:0046027,GO:0080095,GO:0016127,GO:0080096,	K00679|1|4e-29|126|olu:OSTLU_1469|phospholipid:diacylglycerol acyltransferase [EC:2.3.1.158]	gi|922346035|ref|XP_013449932.1|	0	phosphatidylcholine-sterol acyltransferase [Medicago truncatula]
sof-miR159a	CSVX01031816.1	3	2	GO:0016021,GO:0050662,GO:0003824,	K15891|1|0.0|590|mtr:MTR_3g101500|farnesol dehydrogenase [EC:1.1.1.216]	gi|357465477|ref|XP_003603023.1|	0	NAD(P)-binding rossmann-fold protein [Medicago truncatula]
sof-miR159a	CSVX01011588.1	3	2.5	-	K13024|1|2e-09|61.6|nnu:104602841|inositol-hexakisphosphate/diphosphoinositol-pentakisphosphate 1-kinase [EC:2.7.4.24]!K10406|3|1e-08|61.2|atr:18442604|kinesin family member C2/C3!K13116|4|2e-08|60.1|pda:103723897|ATP-dependent RNA helicase DDX41 [EC:3.6.4.13]!K11583|5|2e-07|57.4|nnu:104586299|serine/threonine-protein phosphatase 2A regulatory subunit B''	gi|698485790|ref|XP_009789657.1|	3.45075e-12	PREDICTED: uncharacterized protein LOC104237253 [Nicotiana sylvestris]
sof-miR159a	CSVX01070307.1	2.5	2.2	-	-	-	-	-
sof-miR159a	CSVX01021720.1	NA	2.5	-	-	gi|357486603|ref|XP_003613589.1|	9.01218e-165	plant/MEB5-like protein [Medicago truncatula]
sof-miR159a	CSVX01020263.1	NA	2.5	GO:0016021,	K12599|1|7e-24|103|gra:105786089|antiviral helicase SKI2 [EC:3.6.4.-]	gi|502141100|ref|XP_004504445.1|	0	PREDICTED: endoplasmic reticulum metallopeptidase 1 [Cicer arietinum]
sof-miR159e	CSVX01060495.1	3	1.5	-	-	-	-	-
sof-miR159e	CSVX01029412.1	NA	2.2	-	-	gi|828326150|ref|XP_012573633.1|	0	PREDICTED: uncharacterized protein LOC101512775 isoform X3 [Cicer arietinum]
sof-miR159e	CSVX01021724.1	NA	2.5	-	-	gi|357486603|ref|XP_003613589.1|	1.52472e-176	plant/MEB5-like protein [Medicago truncatula]
sof-miR159e	CSVX01047480.1	NA	2.5	GO:0008270,	K11000|1|1e-112|383|bvg:104900835|callose synthase [EC:2.4.1.-]!K17285|2|4e-97|330|aly:ARALYDRAFT_330113|selenium-binding protein 1!K03452|4|1e-96|332|vvi:100250295|magnesium/proton exchanger	gi|502127664|ref|XP_004499791.1|	0	PREDICTED: pentatricopeptide repeat-containing protein At5g50390, chloroplastic [Cicer arietinum]
sof-miR159e	CSVX01032121.1	NA	2.2	GO:0033095,GO:0005773,GO:0045735,	-	gi|22053|emb|CAA68525.1|	0	vicilin precursor [Vicia faba var. minor]
sof-miR159e	CSVX01032117.1	NA	2.2	GO:0033095,GO:0005773,GO:0045735,	-	gi|290784426|emb|CBK38920.1|	0	vicilin 47k [Pisum sativum]
sof-miR159e	CSVX01026736.1	3	1.5	-	-	-	-	-
sof-miR159e	CSVX01029411.1	NA	2.2	-	-	gi|828326150|ref|XP_012573633.1|	0	PREDICTED: uncharacterized protein LOC101512775 isoform X3 [Cicer arietinum]
sof-miR159e	CSVX01054009.1	4	NA	-	-	-	-	-
sof-miR159e	CSVX01048174.1	4	NA	GO:0016021,	-	gi|502137176|ref|XP_004502995.1|	5.50668e-88	PREDICTED: CBS domain-containing protein CBSCBSPB3-like [Cicer arietinum]
sof-miR159e	CSVX01067536.1	NA	2.5	-	-	-	-	-
sof-miR159e	CSVX01046601.1	NA	2.5	-	-	-	-	-
sof-miR159e	CSVX01026735.1	3	1.5	-	-	-	-	-
sof-miR159e	CSVX01046055.1	4	NA	-	-	-	-	-
sof-miR159e	CSVX01014023.1	4	NA	GO:0016491,GO:0055114,	K14521|1|1e-110|360|vcn:VOLCADRAFT_98273|N-acetyltransferase 10 [EC:2.3.1.-]!K09338|2|1e-80|274|cmo:103488762|homeobox-leucine zipper protein!K17744|3|3e-18|89.4|rcu:8279173|L-galactose dehydrogenase [EC:1.1.1.316]	gi|502140482|ref|XP_004504232.1|	0	PREDICTED: aldo-keto reductase-like isoform X2 [Cicer arietinum]
sof-miR159e	CSVX01032119.1	NA	2.2	GO:0033095,GO:0005773,GO:0045735,	-	gi|290784430|emb|CBK38922.1|	0	vicilin 47k [Pisum sativum]
sof-miR159e	CSVX01051352.1	3.5	2.5	GO:0005525,GO:0005622,GO:0007264,	K07904|1|2e-119|347|gra:105778604|Ras-related protein Rab-11A	gi|303740|dbj|BAA02111.1|	3.72158e-146	GTP-binding protein [Pisum sativum]
sof-miR159e	CSVX01028492.1	NA	2.5	GO:0009165,GO:0016301,GO:0016310,GO:0009156,GO:0004749,GO:0000287,	K00948|1|0.0|703|cam:101511593|ribose-phosphate pyrophosphokinase [EC:2.7.6.1]	gi|922397231|ref|XP_013465867.1|	0	Smr (small MutS-related) domain protein [Medicago truncatula]
sof-miR159e	CSVX01004663.1	NA	2.2	GO:0003779,	K17275|1|0.0|1219|mtr:MTR_5g098130|plastin-1	gi|357495467|ref|XP_003618022.1|	0	actin-binding calponin-like (CH) domain protein [Medicago truncatula]
sof-miR159e	CSVX01014019.1	4	NA	GO:0016491,GO:0055114,	K14521|1|4e-94|217|vcn:VOLCADRAFT_98273|N-acetyltransferase 10 [EC:2.3.1.-]!K09338|3|3e-68|152|cmo:103488762|homeobox-leucine zipper protein!K17744|5|6e-10|56.2|csl:COCSUDRAFT_34922|L-galactose dehydrogenase [EC:1.1.1.316]	gi|502140482|ref|XP_004504232.1|	0	PREDICTED: aldo-keto reductase-like isoform X2 [Cicer arietinum]
sof-miR159e	CSVX01049941.1	NA	2.5	GO:0010269,GO:0006534,GO:0030170,GO:0001887,GO:0018283,GO:0031071,GO:0009000,GO:0009507,	K11717|1|0.0|839|cam:101514479|cysteine desulfurase / selenocysteine lyase [EC:2.8.1.7 4.4.1.16]	gi|502135118|ref|XP_004502227.1|	0	PREDICTED: cysteine desulfurase 1, chloroplastic [Cicer arietinum]
ssp-miR159a	CSVX01020262.1	NA	2.5	GO:0016021,	-	gi|502141100|ref|XP_004504445.1|	5.58545e-117	PREDICTED: endoplasmic reticulum metallopeptidase 1 [Cicer arietinum]
ssp-miR159a	CSVX01060495.1	0.5	0.2	-	-	-	-	-
ssp-miR159a	CSVX01021724.1	NA	2.5	-	-	gi|357486603|ref|XP_003613589.1|	1.52472e-176	plant/MEB5-like protein [Medicago truncatula]
ssp-miR159a	CSVX01065641.1	2	1.8	-	-	gi|357470309|ref|XP_003605439.1|	8.3692e-07	hypothetical protein MTR_4g031400 [Medicago truncatula]
ssp-miR159a	CSVX01033083.1	3	2.5	-	K13024|1|3e-09|61.6|nnu:104602841|inositol-hexakisphosphate/diphosphoinositol-pentakisphosphate 1-kinase [EC:2.7.4.24]!K10406|3|3e-08|61.2|atr:18442604|kinesin family member C2/C3!K13116|4|5e-08|60.1|pda:103723897|ATP-dependent RNA helicase DDX41 [EC:3.6.4.13]!K11583|5|3e-07|57.4|nnu:104586299|serine/threonine-protein phosphatase 2A regulatory subunit B''	gi|698485790|ref|XP_009789657.1|	6.08281e-12	PREDICTED: uncharacterized protein LOC104237253 [Nicotiana sylvestris]
ssp-miR159a	CSVX01008887.1	3.5	1.8	GO:0003677,	K09422|1|0.0|809|mtr:MTR_8g042410|myb proto-oncogene protein, plant	gi|922334336|ref|XP_013445158.1|	0	myb transcription factor [Medicago truncatula]
ssp-miR159a	CSVX01026736.1	0.5	0.2	-	-	-	-	-
ssp-miR159a	CSVX01033082.1	3	2.5	-	K13024|1|3e-09|61.6|nnu:104602841|inositol-hexakisphosphate/diphosphoinositol-pentakisphosphate 1-kinase [EC:2.7.4.24]!K10406|3|3e-08|61.2|atr:18442604|kinesin family member C2/C3!K13116|4|5e-08|60.1|pda:103723897|ATP-dependent RNA helicase DDX41 [EC:3.6.4.13]!K11583|5|3e-07|57.4|nnu:104586299|serine/threonine-protein phosphatase 2A regulatory subunit B''	gi|698485790|ref|XP_009789657.1|	6.12322e-12	PREDICTED: uncharacterized protein LOC104237253 [Nicotiana sylvestris]
ssp-miR159a	CSVX01021725.1	NA	2.5	GO:0016020,	-	gi|356501924|ref|XP_003519773.1|	1.88632e-142	PREDICTED: uncharacterized protein LOC100812482 isoform X1 [Glycine max]
ssp-miR159a	CSVX01039460.1	4	NA	-	-	-	-	-
ssp-miR159a	CSVX01052054.1	NA	2.5	-	-	-	-	-
ssp-miR159a	CSVX01026735.1	0.5	0.2	-	-	-	-	-
ssp-miR159a	CSVX01013996.1	4	NA	-	K03006|1|0.0|1009|adu:107466525|DNA-directed RNA polymerase II subunit RPB1 [EC:2.7.7.6]!K03549|2|2e-157|525|mdm:103412324|KUP system potassium uptake protein!K20093|3|5e-119|410|bdi:100846696|DNA excision repair protein ERCC-6-like [EC:3.6.4.12]!K05658|4|3e-113|409|bvg:104905624|ATP-binding cassette, subfamily B (MDR/TAP), member 1 [EC:3.6.3.44]	gi|147820839|emb|CAN65188.1|	0	hypothetical protein VITISV_004365 [Vitis vinifera]
ssp-miR159a	CSVX01011586.1	3	2.5	-	K13024|1|2e-09|61.6|nnu:104602841|inositol-hexakisphosphate/diphosphoinositol-pentakisphosphate 1-kinase [EC:2.7.4.24]!K10406|3|1e-08|61.2|atr:18442604|kinesin family member C2/C3!K13116|4|3e-08|60.1|pda:103723897|ATP-dependent RNA helicase DDX41 [EC:3.6.4.13]!K11583|5|2e-07|57.4|nnu:104586299|serine/threonine-protein phosphatase 2A regulatory subunit B''	gi|698485790|ref|XP_009789657.1|	3.50207e-12	PREDICTED: uncharacterized protein LOC104237253 [Nicotiana sylvestris]
ssp-miR159a	CSVX01047435.1	4	NA	GO:0010150,GO:0004607,GO:0043231,GO:0034434,GO:0046027,GO:0080095,GO:0016127,GO:0080096,	K00679|1|4e-29|126|olu:OSTLU_1469|phospholipid:diacylglycerol acyltransferase [EC:2.3.1.158]	gi|922346035|ref|XP_013449932.1|	0	phosphatidylcholine-sterol acyltransferase [Medicago truncatula]
ssp-miR159a	CSVX01031816.1	3	2	GO:0016021,GO:0050662,GO:0003824,	K15891|1|0.0|590|mtr:MTR_3g101500|farnesol dehydrogenase [EC:1.1.1.216]	gi|357465477|ref|XP_003603023.1|	0	NAD(P)-binding rossmann-fold protein [Medicago truncatula]
ssp-miR159a	CSVX01011588.1	3	2.5	-	K13024|1|2e-09|61.6|nnu:104602841|inositol-hexakisphosphate/diphosphoinositol-pentakisphosphate 1-kinase [EC:2.7.4.24]!K10406|3|1e-08|61.2|atr:18442604|kinesin family member C2/C3!K13116|4|2e-08|60.1|pda:103723897|ATP-dependent RNA helicase DDX41 [EC:3.6.4.13]!K11583|5|2e-07|57.4|nnu:104586299|serine/threonine-protein phosphatase 2A regulatory subunit B''	gi|698485790|ref|XP_009789657.1|	3.45075e-12	PREDICTED: uncharacterized protein LOC104237253 [Nicotiana sylvestris]
ssp-miR159a	CSVX01070307.1	2.5	2.2	-	-	-	-	-
ssp-miR159a	CSVX01021720.1	NA	2.5	-	-	gi|357486603|ref|XP_003613589.1|	9.01218e-165	plant/MEB5-like protein [Medicago truncatula]
ssp-miR159a	CSVX01020263.1	NA	2.5	GO:0016021,	K12599|1|7e-24|103|gra:105786089|antiviral helicase SKI2 [EC:3.6.4.-]	gi|502141100|ref|XP_004504445.1|	0	PREDICTED: endoplasmic reticulum metallopeptidase 1 [Cicer arietinum]
tae-miR159a	CSVX01060495.1	0.5	0.2	-	-	-	-	-
tae-miR159a	CSVX01021724.1	NA	2.5	-	-	gi|357486603|ref|XP_003613589.1|	1.52472e-176	plant/MEB5-like protein [Medicago truncatula]
tae-miR159a	CSVX01065641.1	2	1.8	-	-	gi|357470309|ref|XP_003605439.1|	8.3692e-07	hypothetical protein MTR_4g031400 [Medicago truncatula]
tae-miR159a	CSVX01033083.1	3	2.5	-	K13024|1|3e-09|61.6|nnu:104602841|inositol-hexakisphosphate/diphosphoinositol-pentakisphosphate 1-kinase [EC:2.7.4.24]!K10406|3|3e-08|61.2|atr:18442604|kinesin family member C2/C3!K13116|4|5e-08|60.1|pda:103723897|ATP-dependent RNA helicase DDX41 [EC:3.6.4.13]!K11583|5|3e-07|57.4|nnu:104586299|serine/threonine-protein phosphatase 2A regulatory subunit B''	gi|698485790|ref|XP_009789657.1|	6.08281e-12	PREDICTED: uncharacterized protein LOC104237253 [Nicotiana sylvestris]
tae-miR159a	CSVX01008887.1	3.5	1.8	GO:0003677,	K09422|1|0.0|809|mtr:MTR_8g042410|myb proto-oncogene protein, plant	gi|922334336|ref|XP_013445158.1|	0	myb transcription factor [Medicago truncatula]
tae-miR159a	CSVX01026736.1	0.5	0.2	-	-	-	-	-
tae-miR159a	CSVX01033082.1	3	2.5	-	K13024|1|3e-09|61.6|nnu:104602841|inositol-hexakisphosphate/diphosphoinositol-pentakisphosphate 1-kinase [EC:2.7.4.24]!K10406|3|3e-08|61.2|atr:18442604|kinesin family member C2/C3!K13116|4|5e-08|60.1|pda:103723897|ATP-dependent RNA helicase DDX41 [EC:3.6.4.13]!K11583|5|3e-07|57.4|nnu:104586299|serine/threonine-protein phosphatase 2A regulatory subunit B''	gi|698485790|ref|XP_009789657.1|	6.12322e-12	PREDICTED: uncharacterized protein LOC104237253 [Nicotiana sylvestris]
tae-miR159a	CSVX01021725.1	NA	2.5	GO:0016020,	-	gi|356501924|ref|XP_003519773.1|	1.88632e-142	PREDICTED: uncharacterized protein LOC100812482 isoform X1 [Glycine max]
tae-miR159a	CSVX01013994.1	4	NA	-	K03006|1|0.0|1009|adu:107466525|DNA-directed RNA polymerase II subunit RPB1 [EC:2.7.7.6]!K03549|2|1e-157|525|mdm:103412324|KUP system potassium uptake protein!K20093|3|5e-119|410|bdi:100846696|DNA excision repair protein ERCC-6-like [EC:3.6.4.12]!K05658|4|2e-113|409|bvg:104905624|ATP-binding cassette, subfamily B (MDR/TAP), member 1 [EC:3.6.3.44]	gi|147820839|emb|CAN65188.1|	0	hypothetical protein VITISV_004365 [Vitis vinifera]
tae-miR159a	CSVX01039460.1	4	NA	-	-	-	-	-
tae-miR159a	CSVX01052054.1	NA	2.5	-	-	-	-	-
tae-miR159a	CSVX01026735.1	0.5	0.2	-	-	-	-	-
tae-miR159a	CSVX01011586.1	3	2.5	-	K13024|1|2e-09|61.6|nnu:104602841|inositol-hexakisphosphate/diphosphoinositol-pentakisphosphate 1-kinase [EC:2.7.4.24]!K10406|3|1e-08|61.2|atr:18442604|kinesin family member C2/C3!K13116|4|3e-08|60.1|pda:103723897|ATP-dependent RNA helicase DDX41 [EC:3.6.4.13]!K11583|5|2e-07|57.4|nnu:104586299|serine/threonine-protein phosphatase 2A regulatory subunit B''	gi|698485790|ref|XP_009789657.1|	3.50207e-12	PREDICTED: uncharacterized protein LOC104237253 [Nicotiana sylvestris]
tae-miR159a	CSVX01047435.1	4	NA	GO:0010150,GO:0004607,GO:0043231,GO:0034434,GO:0046027,GO:0080095,GO:0016127,GO:0080096,	K00679|1|4e-29|126|olu:OSTLU_1469|phospholipid:diacylglycerol acyltransferase [EC:2.3.1.158]	gi|922346035|ref|XP_013449932.1|	0	phosphatidylcholine-sterol acyltransferase [Medicago truncatula]
tae-miR159a	CSVX01031816.1	3	2	GO:0016021,GO:0050662,GO:0003824,	K15891|1|0.0|590|mtr:MTR_3g101500|farnesol dehydrogenase [EC:1.1.1.216]	gi|357465477|ref|XP_003603023.1|	0	NAD(P)-binding rossmann-fold protein [Medicago truncatula]
tae-miR159a	CSVX01011588.1	3	2.5	-	K13024|1|2e-09|61.6|nnu:104602841|inositol-hexakisphosphate/diphosphoinositol-pentakisphosphate 1-kinase [EC:2.7.4.24]!K10406|3|1e-08|61.2|atr:18442604|kinesin family member C2/C3!K13116|4|2e-08|60.1|pda:103723897|ATP-dependent RNA helicase DDX41 [EC:3.6.4.13]!K11583|5|2e-07|57.4|nnu:104586299|serine/threonine-protein phosphatase 2A regulatory subunit B''	gi|698485790|ref|XP_009789657.1|	3.45075e-12	PREDICTED: uncharacterized protein LOC104237253 [Nicotiana sylvestris]
tae-miR159a	CSVX01070307.1	2.5	2.2	-	-	-	-	-
tae-miR159a	CSVX01021720.1	NA	2.5	-	-	gi|357486603|ref|XP_003613589.1|	9.01218e-165	plant/MEB5-like protein [Medicago truncatula]
tae-miR159a	CSVX01020263.1	NA	2.5	GO:0016021,	K12599|1|7e-24|103|gra:105786089|antiviral helicase SKI2 [EC:3.6.4.-]	gi|502141100|ref|XP_004504445.1|	0	PREDICTED: endoplasmic reticulum metallopeptidase 1 [Cicer arietinum]
vvi-miR159c	CSVX01060495.1	0	0	-	-	-	-	-
vvi-miR159c	CSVX01008887.1	NA	2.2	GO:0003677,	K09422|1|0.0|809|mtr:MTR_8g042410|myb proto-oncogene protein, plant	gi|922334336|ref|XP_013445158.1|	0	myb transcription factor [Medicago truncatula]
vvi-miR159c	CSVX01065641.1	1.5	1.5	-	-	gi|357470309|ref|XP_003605439.1|	8.3692e-07	hypothetical protein MTR_4g031400 [Medicago truncatula]
vvi-miR159c	CSVX01033083.1	2.5	2.2	-	K13024|1|3e-09|61.6|nnu:104602841|inositol-hexakisphosphate/diphosphoinositol-pentakisphosphate 1-kinase [EC:2.7.4.24]!K10406|3|3e-08|61.2|atr:18442604|kinesin family member C2/C3!K13116|4|5e-08|60.1|pda:103723897|ATP-dependent RNA helicase DDX41 [EC:3.6.4.13]!K11583|5|3e-07|57.4|nnu:104586299|serine/threonine-protein phosphatase 2A regulatory subunit B''	gi|698485790|ref|XP_009789657.1|	6.08281e-12	PREDICTED: uncharacterized protein LOC104237253 [Nicotiana sylvestris]
vvi-miR159c	CSVX01001627.1	4	2.5	-	-	gi|922392395|ref|XP_013464607.1|	3.52657e-109	hypothetical protein MTR_2g078220 [Medicago truncatula]
vvi-miR159c	CSVX01018603.1	4	NA	-	K12472|1|6e-07|58.2|ota:Ot15g00490|epidermal growth factor receptor substrate 15!K20478|2|2e-06|56.2|ppp:PHYPADRAFT_162316|golgin subfamily B member 1	gi|922389064|ref|XP_013463012.1|	0	WPP domain associated protein [Medicago truncatula]
vvi-miR159c	CSVX01026736.1	0	0	-	-	-	-	-
vvi-miR159c	CSVX01001628.1	4	2.5	-	K19475|1|8e-08|59.3|sind:105165428|WAS/WASL-interacting protein	gi|922392395|ref|XP_013464607.1|	4.56714e-117	hypothetical protein MTR_2g078220 [Medicago truncatula]
vvi-miR159c	CSVX01033082.1	2.5	2.2	-	K13024|1|3e-09|61.6|nnu:104602841|inositol-hexakisphosphate/diphosphoinositol-pentakisphosphate 1-kinase [EC:2.7.4.24]!K10406|3|3e-08|61.2|atr:18442604|kinesin family member C2/C3!K13116|4|5e-08|60.1|pda:103723897|ATP-dependent RNA helicase DDX41 [EC:3.6.4.13]!K11583|5|3e-07|57.4|nnu:104586299|serine/threonine-protein phosphatase 2A regulatory subunit B''	gi|698485790|ref|XP_009789657.1|	6.12322e-12	PREDICTED: uncharacterized protein LOC104237253 [Nicotiana sylvestris]
vvi-miR159c	CSVX01039460.1	3.5	NA	-	-	-	-	-
vvi-miR159c	CSVX01026735.1	0	0	-	-	-	-	-
vvi-miR159c	CSVX01064827.1	4	2.5	-	-	-	-	-
vvi-miR159c	CSVX01011586.1	2.5	2.2	-	K13024|1|2e-09|61.6|nnu:104602841|inositol-hexakisphosphate/diphosphoinositol-pentakisphosphate 1-kinase [EC:2.7.4.24]!K10406|3|1e-08|61.2|atr:18442604|kinesin family member C2/C3!K13116|4|3e-08|60.1|pda:103723897|ATP-dependent RNA helicase DDX41 [EC:3.6.4.13]!K11583|5|2e-07|57.4|nnu:104586299|serine/threonine-protein phosphatase 2A regulatory subunit B''	gi|698485790|ref|XP_009789657.1|	3.50207e-12	PREDICTED: uncharacterized protein LOC104237253 [Nicotiana sylvestris]
vvi-miR159c	CSVX01001630.1	4	2.5	-	-	gi|922392395|ref|XP_013464607.1|	3.5522e-132	hypothetical protein MTR_2g078220 [Medicago truncatula]
vvi-miR159c	CSVX01006999.1	4	NA	-	-	gi|922403605|ref|XP_013468936.1|	0	plastid transcriptionally active protein [Medicago truncatula]
vvi-miR159c	CSVX01031816.1	3	NA	GO:0016021,GO:0050662,GO:0003824,	K15891|1|0.0|590|mtr:MTR_3g101500|farnesol dehydrogenase [EC:1.1.1.216]	gi|357465477|ref|XP_003603023.1|	0	NAD(P)-binding rossmann-fold protein [Medicago truncatula]
vvi-miR159c	CSVX01001625.1	4	2.5	-	K19475|1|7e-08|59.3|sind:105165428|WAS/WASL-interacting protein	gi|922392395|ref|XP_013464607.1|	4.89385e-117	hypothetical protein MTR_2g078220 [Medicago truncatula]
vvi-miR159c	CSVX01001629.1	4	2.5	-	K19475|1|1e-10|67.8|sind:105165428|WAS/WASL-interacting protein	gi|922392395|ref|XP_013464607.1|	3.18079e-140	hypothetical protein MTR_2g078220 [Medicago truncatula]
vvi-miR159c	CSVX01001626.1	4	2.5	-	-	gi|922392395|ref|XP_013464607.1|	3.12977e-130	hypothetical protein MTR_2g078220 [Medicago truncatula]
vvi-miR159c	CSVX01051754.1	4	NA	-	-	-	-	-
vvi-miR159c	CSVX01011588.1	2.5	2.2	-	K13024|1|2e-09|61.6|nnu:104602841|inositol-hexakisphosphate/diphosphoinositol-pentakisphosphate 1-kinase [EC:2.7.4.24]!K10406|3|1e-08|61.2|atr:18442604|kinesin family member C2/C3!K13116|4|2e-08|60.1|pda:103723897|ATP-dependent RNA helicase DDX41 [EC:3.6.4.13]!K11583|5|2e-07|57.4|nnu:104586299|serine/threonine-protein phosphatase 2A regulatory subunit B''	gi|698485790|ref|XP_009789657.1|	3.45075e-12	PREDICTED: uncharacterized protein LOC104237253 [Nicotiana sylvestris]
vvi-miR159c	CSVX01070307.1	2	2	-	-	-	-	-
vvi-miR159c	CSVX01018602.1	4	NA	-	K12472|1|6e-07|58.2|ota:Ot15g00490|epidermal growth factor receptor substrate 15!K20478|2|2e-06|56.2|ppp:PHYPADRAFT_162316|golgin subfamily B member 1	gi|922389064|ref|XP_013463012.1|	0	WPP domain associated protein [Medicago truncatula]
vvi-miR159c	CSVX01061969.1	NA	2.5	GO:0004672,GO:0006468,GO:0005524,GO:0016021,	K13415|1|1e-47|190|egu:105047907|protein brassinosteroid insensitive 1 [EC:2.7.10.1 2.7.11.1]	gi|922397826|ref|XP_013466103.1|	0	LRR receptor-like kinase family protein [Medicago truncatula]
vvi-miR159c	CSVX01007000.1	4	NA	-	K02717|1|7e-15|82.8|dosa:Os10t0461100-01|photosystem II oxygen-evolving enhancer protein 2!K17964|4|3e-12|75.1|zma:732779|leucine-rich PPR motif-containing protein, mitochondrial	gi|922403605|ref|XP_013468936.1|	0	plastid transcriptionally active protein [Medicago truncatula]
vvi-miR159c	CSVX01001623.1	4	2.5	-	-	gi|922392395|ref|XP_013464607.1|	4.1653e-109	hypothetical protein MTR_2g078220 [Medicago truncatula]
vvi-miR159c	CSVX01001624.1	4	2.5	-	K19475|1|1e-10|67.8|sind:105165428|WAS/WASL-interacting protein	gi|922392395|ref|XP_013464607.1|	2.65091e-140	hypothetical protein MTR_2g078220 [Medicago truncatula]
vvi-miR159c	CSVX01072859.1	4	NA	-	-	-	-	-
zma-miR159a-3p	CSVX01020262.1	NA	2.5	GO:0016021,	-	gi|502141100|ref|XP_004504445.1|	5.58545e-117	PREDICTED: endoplasmic reticulum metallopeptidase 1 [Cicer arietinum]
zma-miR159a-3p	CSVX01060495.1	0.5	0.2	-	-	-	-	-
zma-miR159a-3p	CSVX01021724.1	NA	2.5	-	-	gi|357486603|ref|XP_003613589.1|	1.52472e-176	plant/MEB5-like protein [Medicago truncatula]
zma-miR159a-3p	CSVX01065641.1	2	1.8	-	-	gi|357470309|ref|XP_003605439.1|	8.3692e-07	hypothetical protein MTR_4g031400 [Medicago truncatula]
zma-miR159a-3p	CSVX01033083.1	3	2.5	-	K13024|1|3e-09|61.6|nnu:104602841|inositol-hexakisphosphate/diphosphoinositol-pentakisphosphate 1-kinase [EC:2.7.4.24]!K10406|3|3e-08|61.2|atr:18442604|kinesin family member C2/C3!K13116|4|5e-08|60.1|pda:103723897|ATP-dependent RNA helicase DDX41 [EC:3.6.4.13]!K11583|5|3e-07|57.4|nnu:104586299|serine/threonine-protein phosphatase 2A regulatory subunit B''	gi|698485790|ref|XP_009789657.1|	6.08281e-12	PREDICTED: uncharacterized protein LOC104237253 [Nicotiana sylvestris]
zma-miR159a-3p	CSVX01008887.1	3.5	1.8	GO:0003677,	K09422|1|0.0|809|mtr:MTR_8g042410|myb proto-oncogene protein, plant	gi|922334336|ref|XP_013445158.1|	0	myb transcription factor [Medicago truncatula]
zma-miR159a-3p	CSVX01026736.1	0.5	0.2	-	-	-	-	-
zma-miR159a-3p	CSVX01033082.1	3	2.5	-	K13024|1|3e-09|61.6|nnu:104602841|inositol-hexakisphosphate/diphosphoinositol-pentakisphosphate 1-kinase [EC:2.7.4.24]!K10406|3|3e-08|61.2|atr:18442604|kinesin family member C2/C3!K13116|4|5e-08|60.1|pda:103723897|ATP-dependent RNA helicase DDX41 [EC:3.6.4.13]!K11583|5|3e-07|57.4|nnu:104586299|serine/threonine-protein phosphatase 2A regulatory subunit B''	gi|698485790|ref|XP_009789657.1|	6.12322e-12	PREDICTED: uncharacterized protein LOC104237253 [Nicotiana sylvestris]
zma-miR159a-3p	CSVX01021725.1	NA	2.5	GO:0016020,	-	gi|356501924|ref|XP_003519773.1|	1.88632e-142	PREDICTED: uncharacterized protein LOC100812482 isoform X1 [Glycine max]
zma-miR159a-3p	CSVX01039460.1	4	NA	-	-	-	-	-
zma-miR159a-3p	CSVX01052054.1	NA	2.5	-	-	-	-	-
zma-miR159a-3p	CSVX01026735.1	0.5	0.2	-	-	-	-	-
zma-miR159a-3p	CSVX01013996.1	4	NA	-	K03006|1|0.0|1009|adu:107466525|DNA-directed RNA polymerase II subunit RPB1 [EC:2.7.7.6]!K03549|2|2e-157|525|mdm:103412324|KUP system potassium uptake protein!K20093|3|5e-119|410|bdi:100846696|DNA excision repair protein ERCC-6-like [EC:3.6.4.12]!K05658|4|3e-113|409|bvg:104905624|ATP-binding cassette, subfamily B (MDR/TAP), member 1 [EC:3.6.3.44]	gi|147820839|emb|CAN65188.1|	0	hypothetical protein VITISV_004365 [Vitis vinifera]
zma-miR159a-3p	CSVX01011586.1	3	2.5	-	K13024|1|2e-09|61.6|nnu:104602841|inositol-hexakisphosphate/diphosphoinositol-pentakisphosphate 1-kinase [EC:2.7.4.24]!K10406|3|1e-08|61.2|atr:18442604|kinesin family member C2/C3!K13116|4|3e-08|60.1|pda:103723897|ATP-dependent RNA helicase DDX41 [EC:3.6.4.13]!K11583|5|2e-07|57.4|nnu:104586299|serine/threonine-protein phosphatase 2A regulatory subunit B''	gi|698485790|ref|XP_009789657.1|	3.50207e-12	PREDICTED: uncharacterized protein LOC104237253 [Nicotiana sylvestris]
zma-miR159a-3p	CSVX01047435.1	4	NA	GO:0010150,GO:0004607,GO:0043231,GO:0034434,GO:0046027,GO:0080095,GO:0016127,GO:0080096,	K00679|1|4e-29|126|olu:OSTLU_1469|phospholipid:diacylglycerol acyltransferase [EC:2.3.1.158]	gi|922346035|ref|XP_013449932.1|	0	phosphatidylcholine-sterol acyltransferase [Medicago truncatula]
zma-miR159a-3p	CSVX01031816.1	3	2	GO:0016021,GO:0050662,GO:0003824,	K15891|1|0.0|590|mtr:MTR_3g101500|farnesol dehydrogenase [EC:1.1.1.216]	gi|357465477|ref|XP_003603023.1|	0	NAD(P)-binding rossmann-fold protein [Medicago truncatula]
zma-miR159a-3p	CSVX01011588.1	3	2.5	-	K13024|1|2e-09|61.6|nnu:104602841|inositol-hexakisphosphate/diphosphoinositol-pentakisphosphate 1-kinase [EC:2.7.4.24]!K10406|3|1e-08|61.2|atr:18442604|kinesin family member C2/C3!K13116|4|2e-08|60.1|pda:103723897|ATP-dependent RNA helicase DDX41 [EC:3.6.4.13]!K11583|5|2e-07|57.4|nnu:104586299|serine/threonine-protein phosphatase 2A regulatory subunit B''	gi|698485790|ref|XP_009789657.1|	3.45075e-12	PREDICTED: uncharacterized protein LOC104237253 [Nicotiana sylvestris]
zma-miR159a-3p	CSVX01070307.1	2.5	2.2	-	-	-	-	-
zma-miR159a-3p	CSVX01021720.1	NA	2.5	-	-	gi|357486603|ref|XP_003613589.1|	9.01218e-165	plant/MEB5-like protein [Medicago truncatula]
zma-miR159b-3p	CSVX01020262.1	NA	2.5	GO:0016021,	-	gi|502141100|ref|XP_004504445.1|	5.58545e-117	PREDICTED: endoplasmic reticulum metallopeptidase 1 [Cicer arietinum]
zma-miR159b-3p	CSVX01060495.1	0.5	0.2	-	-	-	-	-
zma-miR159b-3p	CSVX01021724.1	NA	2.5	-	-	gi|357486603|ref|XP_003613589.1|	1.52472e-176	plant/MEB5-like protein [Medicago truncatula]
zma-miR159b-3p	CSVX01065641.1	2	1.8	-	-	gi|357470309|ref|XP_003605439.1|	8.3692e-07	hypothetical protein MTR_4g031400 [Medicago truncatula]
zma-miR159b-3p	CSVX01033083.1	3	2.5	-	K13024|1|3e-09|61.6|nnu:104602841|inositol-hexakisphosphate/diphosphoinositol-pentakisphosphate 1-kinase [EC:2.7.4.24]!K10406|3|3e-08|61.2|atr:18442604|kinesin family member C2/C3!K13116|4|5e-08|60.1|pda:103723897|ATP-dependent RNA helicase DDX41 [EC:3.6.4.13]!K11583|5|3e-07|57.4|nnu:104586299|serine/threonine-protein phosphatase 2A regulatory subunit B''	gi|698485790|ref|XP_009789657.1|	6.08281e-12	PREDICTED: uncharacterized protein LOC104237253 [Nicotiana sylvestris]
zma-miR159b-3p	CSVX01008887.1	3.5	1.8	GO:0003677,	K09422|1|0.0|809|mtr:MTR_8g042410|myb proto-oncogene protein, plant	gi|922334336|ref|XP_013445158.1|	0	myb transcription factor [Medicago truncatula]
zma-miR159b-3p	CSVX01026736.1	0.5	0.2	-	-	-	-	-
zma-miR159b-3p	CSVX01033082.1	3	2.5	-	K13024|1|3e-09|61.6|nnu:104602841|inositol-hexakisphosphate/diphosphoinositol-pentakisphosphate 1-kinase [EC:2.7.4.24]!K10406|3|3e-08|61.2|atr:18442604|kinesin family member C2/C3!K13116|4|5e-08|60.1|pda:103723897|ATP-dependent RNA helicase DDX41 [EC:3.6.4.13]!K11583|5|3e-07|57.4|nnu:104586299|serine/threonine-protein phosphatase 2A regulatory subunit B''	gi|698485790|ref|XP_009789657.1|	6.12322e-12	PREDICTED: uncharacterized protein LOC104237253 [Nicotiana sylvestris]
zma-miR159b-3p	CSVX01021725.1	NA	2.5	GO:0016020,	-	gi|356501924|ref|XP_003519773.1|	1.88632e-142	PREDICTED: uncharacterized protein LOC100812482 isoform X1 [Glycine max]
zma-miR159b-3p	CSVX01013994.1	4	NA	-	K03006|1|0.0|1009|adu:107466525|DNA-directed RNA polymerase II subunit RPB1 [EC:2.7.7.6]!K03549|2|1e-157|525|mdm:103412324|KUP system potassium uptake protein!K20093|3|5e-119|410|bdi:100846696|DNA excision repair protein ERCC-6-like [EC:3.6.4.12]!K05658|4|2e-113|409|bvg:104905624|ATP-binding cassette, subfamily B (MDR/TAP), member 1 [EC:3.6.3.44]	gi|147820839|emb|CAN65188.1|	0	hypothetical protein VITISV_004365 [Vitis vinifera]
zma-miR159b-3p	CSVX01039460.1	4	NA	-	-	-	-	-
zma-miR159b-3p	CSVX01052054.1	NA	2.5	-	-	-	-	-
zma-miR159b-3p	CSVX01026735.1	0.5	0.2	-	-	-	-	-
zma-miR159b-3p	CSVX01013996.1	4	NA	-	K03006|1|0.0|1009|adu:107466525|DNA-directed RNA polymerase II subunit RPB1 [EC:2.7.7.6]!K03549|2|2e-157|525|mdm:103412324|KUP system potassium uptake protein!K20093|3|5e-119|410|bdi:100846696|DNA excision repair protein ERCC-6-like [EC:3.6.4.12]!K05658|4|3e-113|409|bvg:104905624|ATP-binding cassette, subfamily B (MDR/TAP), member 1 [EC:3.6.3.44]	gi|147820839|emb|CAN65188.1|	0	hypothetical protein VITISV_004365 [Vitis vinifera]
zma-miR159b-3p	CSVX01011586.1	3	2.5	-	K13024|1|2e-09|61.6|nnu:104602841|inositol-hexakisphosphate/diphosphoinositol-pentakisphosphate 1-kinase [EC:2.7.4.24]!K10406|3|1e-08|61.2|atr:18442604|kinesin family member C2/C3!K13116|4|3e-08|60.1|pda:103723897|ATP-dependent RNA helicase DDX41 [EC:3.6.4.13]!K11583|5|2e-07|57.4|nnu:104586299|serine/threonine-protein phosphatase 2A regulatory subunit B''	gi|698485790|ref|XP_009789657.1|	3.50207e-12	PREDICTED: uncharacterized protein LOC104237253 [Nicotiana sylvestris]
zma-miR159b-3p	CSVX01047435.1	4	NA	GO:0010150,GO:0004607,GO:0043231,GO:0034434,GO:0046027,GO:0080095,GO:0016127,GO:0080096,	K00679|1|4e-29|126|olu:OSTLU_1469|phospholipid:diacylglycerol acyltransferase [EC:2.3.1.158]	gi|922346035|ref|XP_013449932.1|	0	phosphatidylcholine-sterol acyltransferase [Medicago truncatula]
zma-miR159b-3p	CSVX01031816.1	3	2	GO:0016021,GO:0050662,GO:0003824,	K15891|1|0.0|590|mtr:MTR_3g101500|farnesol dehydrogenase [EC:1.1.1.216]	gi|357465477|ref|XP_003603023.1|	0	NAD(P)-binding rossmann-fold protein [Medicago truncatula]
zma-miR159b-3p	CSVX01011588.1	3	2.5	-	K13024|1|2e-09|61.6|nnu:104602841|inositol-hexakisphosphate/diphosphoinositol-pentakisphosphate 1-kinase [EC:2.7.4.24]!K10406|3|1e-08|61.2|atr:18442604|kinesin family member C2/C3!K13116|4|2e-08|60.1|pda:103723897|ATP-dependent RNA helicase DDX41 [EC:3.6.4.13]!K11583|5|2e-07|57.4|nnu:104586299|serine/threonine-protein phosphatase 2A regulatory subunit B''	gi|698485790|ref|XP_009789657.1|	3.45075e-12	PREDICTED: uncharacterized protein LOC104237253 [Nicotiana sylvestris]
zma-miR159b-3p	CSVX01070307.1	2.5	2.2	-	-	-	-	-
zma-miR159b-3p	CSVX01021720.1	NA	2.5	-	-	gi|357486603|ref|XP_003613589.1|	9.01218e-165	plant/MEB5-like protein [Medicago truncatula]
zma-miR159b-3p	CSVX01020263.1	NA	2.5	GO:0016021,	K12599|1|7e-24|103|gra:105786089|antiviral helicase SKI2 [EC:3.6.4.-]	gi|502141100|ref|XP_004504445.1|	0	PREDICTED: endoplasmic reticulum metallopeptidase 1 [Cicer arietinum]
zma-miR159g-3p	CSVX01047290.1	4	NA	-	-	-	-	-
zma-miR159g-3p	CSVX01060495.1	3	1.8	-	-	-	-	-
zma-miR159g-3p	CSVX01034015.1	4	2.5	-	-	-	-	-
zma-miR159g-3p	CSVX01042918.1	NA	2.5	GO:0006355,GO:0043565,GO:0003700,	K14431|1|0.0|729|mtr:MTR_2g086420|transcription factor TGA	gi|922393074|ref|XP_013464946.1|	0	BZIP family transcription factor [Medicago truncatula]
zma-miR159g-3p	CSVX01008887.1	2	1.2	GO:0003677,	K09422|1|0.0|809|mtr:MTR_8g042410|myb proto-oncogene protein, plant	gi|922334336|ref|XP_013445158.1|	0	myb transcription factor [Medicago truncatula]
zma-miR159g-3p	CSVX01026736.1	3	1.8	-	-	-	-	-
zma-miR159g-3p	CSVX01061591.1	3.5	2	GO:0000703,GO:0046872,GO:0090305,GO:0003677,GO:0051539,GO:0005634,GO:0006285,	K10773|1|0.0|556|mtr:MTR_4g067060|endonuclease III [EC:4.2.99.18]	gi|922368235|ref|XP_013456282.1|	0	EndoIII-related endonuclease [Medicago truncatula]
zma-miR159g-3p	CSVX01030888.1	4	NA	GO:0003735,GO:0055085,GO:0005509,GO:0016021,GO:0006412,	K14684|1|0.0|716|mtr:MTR_7g084400|solute carrier family 25 (mitochondrial phosphate transporter), member 23/24/25/41	gi|922345109|ref|XP_013449473.1|	0	substrate carrier family protein [Medicago truncatula]
zma-miR159g-3p	CSVX01061592.1	3.5	2	GO:0000703,GO:0046872,GO:0090305,GO:0003677,GO:0051539,GO:0005634,GO:0006285,	K10773|1|6e-36|133|mtr:MTR_4g067060|endonuclease III [EC:4.2.99.18]	gi|922368235|ref|XP_013456282.1|	3.68016e-35	EndoIII-related endonuclease [Medicago truncatula]
zma-miR159g-3p	CSVX01026735.1	3	1.8	-	-	-	-	-
zma-miR159g-3p	CSVX01029936.1	4	2.5	-	-	-	-	-
zma-miR159g-3p	CSVX01008103.1	3.5	2.5	-	K19613|1|8e-151|460|aip:107609077|leucine-rich repeat protein SHOC2!K10406|4|1e-149|496|tcc:TCM_032503|kinesin family member C2/C3	gi|357448687|ref|XP_003594619.1|	0	receptor-like protein [Medicago truncatula]
zma-miR159g-3p	CSVX01061598.1	3.5	2	GO:0000703,GO:0046872,GO:0090305,GO:0003677,GO:0051539,GO:0005634,GO:0006285,	K10773|1|0.0|522|mtr:MTR_4g067060|endonuclease III [EC:4.2.99.18]	gi|922368235|ref|XP_013456282.1|	0	EndoIII-related endonuclease [Medicago truncatula]
zma-miR159g-3p	CSVX01046647.1	NA	2.5	GO:0005682,	K13099|1|5e-172|496|mtr:MTR_2g008810|CD2 antigen cytoplasmic tail-binding protein 2	gi|357445835|ref|XP_003593195.1|	3.37201e-171	CD2 antigen cytoplasmic tail-binding-like protein [Medicago truncatula]
zma-miR159g-3p	CSVX01031816.1	NA	2	GO:0016021,GO:0050662,GO:0003824,	K15891|1|0.0|590|mtr:MTR_3g101500|farnesol dehydrogenase [EC:1.1.1.216]	gi|357465477|ref|XP_003603023.1|	0	NAD(P)-binding rossmann-fold protein [Medicago truncatula]
zma-miR159g-3p	CSVX01061599.1	3.5	2	GO:0000703,GO:0046872,GO:0090305,GO:0003677,GO:0051539,GO:0005634,GO:0006285,	K10773|1|0.0|523|mtr:MTR_4g067060|endonuclease III [EC:4.2.99.18]	gi|922368235|ref|XP_013456282.1|	0	EndoIII-related endonuclease [Medicago truncatula]
zma-miR159g-3p	CSVX01021068.1	NA	2.5	-	-	-	-	-
zma-miR159g-3p	CSVX01021067.1	NA	2.5	-	-	-	-	-
zma-miR159g-3p	CSVX01056046.1	4	NA	GO:0008253,GO:0009264,GO:0016311,	-	gi|922364108|ref|XP_003609926.2|	0	NLI interacting factor-like phosphatase [Medicago truncatula]
zma-miR159g-3p	CSVX01061597.1	3.5	2	GO:0000703,GO:0046872,GO:0090305,GO:0003677,GO:0051539,GO:0005634,GO:0006285,	K10773|1|5e-162|468|cam:101495043|endonuclease III [EC:4.2.99.18]	gi|502148937|ref|XP_004507328.1|	3.61441e-161	PREDICTED: endonuclease III homolog 1, chloroplastic [Cicer arietinum]
zma-miR159g-3p	CSVX01029935.1	4	2.5	-	-	-	-	-
zma-miR159g-3p	CSVX01054656.1	NA	2.5	GO:0006032,GO:0009941,GO:0009772,GO:0008061,GO:0009535,GO:0005576,GO:0004568,	K17525|1|0.0|716|mtr:MTR_8g027835|chitinase domain-containing protein 1	gi|217075761|gb|ACJ86240.1|	0	unknown [Medicago truncatula]
zma-miR159g-3p	CSVX01015355.1	NA	2.5	GO:0048768,GO:0006355,GO:0051301,GO:0043565,GO:0010492,GO:0003700,GO:0005634,	K14494|1|2e-32|136|pvu:PHAVU_003G291500g|DELLA protein	gi|502146488|ref|XP_004506474.1|	0	PREDICTED: scarecrow-like protein 6 [Cicer arietinum]
zma-miR159h-3p	CSVX01060495.1	2.5	1.2	-	-	-	-	-
zma-miR159h-3p	CSVX01034015.1	3.5	2	-	-	-	-	-
zma-miR159h-3p	CSVX01065641.1	4	NA	-	-	gi|357470309|ref|XP_003605439.1|	8.3692e-07	hypothetical protein MTR_4g031400 [Medicago truncatula]
zma-miR159h-3p	CSVX01008887.1	1.5	0.8	GO:0003677,	K09422|1|0.0|809|mtr:MTR_8g042410|myb proto-oncogene protein, plant	gi|922334336|ref|XP_013445158.1|	0	myb transcription factor [Medicago truncatula]
zma-miR159h-3p	CSVX01063520.1	NA	2.2	-	K10406|1|2e-16|87.8|adu:107490360|kinesin family member C2/C3!K20478|4|1e-14|82.4|sind:105159034|golgin subfamily B member 1	gi|922354283|ref|XP_013452956.1|	0	RAB6-interacting protein, putative [Medicago truncatula]
zma-miR159h-3p	CSVX01026736.1	2.5	1.2	-	-	-	-	-
zma-miR159h-3p	CSVX01026735.1	2.5	1.2	-	-	-	-	-
zma-miR159h-3p	CSVX01058214.1	NA	2.5	GO:0019305,GO:0009506,GO:0005886,GO:0008830,GO:0010253,GO:0005829,GO:0048046,GO:0055114,GO:0008831,	K12451|1|0.0|569|cam:101505867|3,5-epimerase/4-reductase [EC:5.1.3.- 1.1.1.-]	gi|502176054|ref|XP_004515790.1|	0	PREDICTED: bifunctional dTDP-4-dehydrorhamnose 3,5-epimerase/dTDP-4-dehydrorhamnose reductase [Cicer arietinum]
zma-miR159h-3p	CSVX01034801.1	NA	2.5	-	K05909|1|1e-135|372|bna:106441311|laccase [EC:1.10.3.2]!K00620|3|4e-117|343|bna:106392594|glutamate N-acetyltransferase / amino-acid N-acetyltransferase [EC:2.3.1.35 2.3.1.1]!K18195|5|5e-76|268|thj:104807150|rhamnogalacturonan endolyase [EC:4.2.2.23]	gi|731349687|ref|XP_010686122.1|	0	PREDICTED: uncharacterized protein LOC104900404 [Beta vulgaris subsp. vulgaris]
zma-miR159h-3p	CSVX01008103.1	3.5	2.5	-	K19613|1|8e-151|460|aip:107609077|leucine-rich repeat protein SHOC2!K10406|4|1e-149|496|tcc:TCM_032503|kinesin family member C2/C3	gi|357448687|ref|XP_003594619.1|	0	receptor-like protein [Medicago truncatula]
zma-miR159j-3p	CSVX01020262.1	NA	2.5	GO:0016021,	-	gi|502141100|ref|XP_004504445.1|	5.58545e-117	PREDICTED: endoplasmic reticulum metallopeptidase 1 [Cicer arietinum]
zma-miR159j-3p	CSVX01060495.1	0.5	0.2	-	-	-	-	-
zma-miR159j-3p	CSVX01021724.1	NA	2.5	-	-	gi|357486603|ref|XP_003613589.1|	1.52472e-176	plant/MEB5-like protein [Medicago truncatula]
zma-miR159j-3p	CSVX01065641.1	2	1.8	-	-	gi|357470309|ref|XP_003605439.1|	8.3692e-07	hypothetical protein MTR_4g031400 [Medicago truncatula]
zma-miR159j-3p	CSVX01033083.1	3	2.5	-	K13024|1|3e-09|61.6|nnu:104602841|inositol-hexakisphosphate/diphosphoinositol-pentakisphosphate 1-kinase [EC:2.7.4.24]!K10406|3|3e-08|61.2|atr:18442604|kinesin family member C2/C3!K13116|4|5e-08|60.1|pda:103723897|ATP-dependent RNA helicase DDX41 [EC:3.6.4.13]!K11583|5|3e-07|57.4|nnu:104586299|serine/threonine-protein phosphatase 2A regulatory subunit B''	gi|698485790|ref|XP_009789657.1|	6.08281e-12	PREDICTED: uncharacterized protein LOC104237253 [Nicotiana sylvestris]
zma-miR159j-3p	CSVX01008887.1	3.5	1.8	GO:0003677,	K09422|1|0.0|809|mtr:MTR_8g042410|myb proto-oncogene protein, plant	gi|922334336|ref|XP_013445158.1|	0	myb transcription factor [Medicago truncatula]
zma-miR159j-3p	CSVX01026736.1	0.5	0.2	-	-	-	-	-
zma-miR159j-3p	CSVX01033082.1	3	2.5	-	K13024|1|3e-09|61.6|nnu:104602841|inositol-hexakisphosphate/diphosphoinositol-pentakisphosphate 1-kinase [EC:2.7.4.24]!K10406|3|3e-08|61.2|atr:18442604|kinesin family member C2/C3!K13116|4|5e-08|60.1|pda:103723897|ATP-dependent RNA helicase DDX41 [EC:3.6.4.13]!K11583|5|3e-07|57.4|nnu:104586299|serine/threonine-protein phosphatase 2A regulatory subunit B''	gi|698485790|ref|XP_009789657.1|	6.12322e-12	PREDICTED: uncharacterized protein LOC104237253 [Nicotiana sylvestris]
zma-miR159j-3p	CSVX01021725.1	NA	2.5	GO:0016020,	-	gi|356501924|ref|XP_003519773.1|	1.88632e-142	PREDICTED: uncharacterized protein LOC100812482 isoform X1 [Glycine max]
zma-miR159j-3p	CSVX01013994.1	4	NA	-	K03006|1|0.0|1009|adu:107466525|DNA-directed RNA polymerase II subunit RPB1 [EC:2.7.7.6]!K03549|2|1e-157|525|mdm:103412324|KUP system potassium uptake protein!K20093|3|5e-119|410|bdi:100846696|DNA excision repair protein ERCC-6-like [EC:3.6.4.12]!K05658|4|2e-113|409|bvg:104905624|ATP-binding cassette, subfamily B (MDR/TAP), member 1 [EC:3.6.3.44]	gi|147820839|emb|CAN65188.1|	0	hypothetical protein VITISV_004365 [Vitis vinifera]
zma-miR159j-3p	CSVX01039460.1	4	NA	-	-	-	-	-
zma-miR159j-3p	CSVX01052054.1	NA	2.5	-	-	-	-	-
zma-miR159j-3p	CSVX01026735.1	0.5	0.2	-	-	-	-	-
zma-miR159j-3p	CSVX01013996.1	4	NA	-	K03006|1|0.0|1009|adu:107466525|DNA-directed RNA polymerase II subunit RPB1 [EC:2.7.7.6]!K03549|2|2e-157|525|mdm:103412324|KUP system potassium uptake protein!K20093|3|5e-119|410|bdi:100846696|DNA excision repair protein ERCC-6-like [EC:3.6.4.12]!K05658|4|3e-113|409|bvg:104905624|ATP-binding cassette, subfamily B (MDR/TAP), member 1 [EC:3.6.3.44]	gi|147820839|emb|CAN65188.1|	0	hypothetical protein VITISV_004365 [Vitis vinifera]
zma-miR159j-3p	CSVX01011586.1	3	2.5	-	K13024|1|2e-09|61.6|nnu:104602841|inositol-hexakisphosphate/diphosphoinositol-pentakisphosphate 1-kinase [EC:2.7.4.24]!K10406|3|1e-08|61.2|atr:18442604|kinesin family member C2/C3!K13116|4|3e-08|60.1|pda:103723897|ATP-dependent RNA helicase DDX41 [EC:3.6.4.13]!K11583|5|2e-07|57.4|nnu:104586299|serine/threonine-protein phosphatase 2A regulatory subunit B''	gi|698485790|ref|XP_009789657.1|	3.50207e-12	PREDICTED: uncharacterized protein LOC104237253 [Nicotiana sylvestris]
zma-miR159j-3p	CSVX01047435.1	4	NA	GO:0010150,GO:0004607,GO:0043231,GO:0034434,GO:0046027,GO:0080095,GO:0016127,GO:0080096,	K00679|1|4e-29|126|olu:OSTLU_1469|phospholipid:diacylglycerol acyltransferase [EC:2.3.1.158]	gi|922346035|ref|XP_013449932.1|	0	phosphatidylcholine-sterol acyltransferase [Medicago truncatula]
zma-miR159j-3p	CSVX01031816.1	3	2	GO:0016021,GO:0050662,GO:0003824,	K15891|1|0.0|590|mtr:MTR_3g101500|farnesol dehydrogenase [EC:1.1.1.216]	gi|357465477|ref|XP_003603023.1|	0	NAD(P)-binding rossmann-fold protein [Medicago truncatula]
zma-miR159j-3p	CSVX01011588.1	3	2.5	-	K13024|1|2e-09|61.6|nnu:104602841|inositol-hexakisphosphate/diphosphoinositol-pentakisphosphate 1-kinase [EC:2.7.4.24]!K10406|3|1e-08|61.2|atr:18442604|kinesin family member C2/C3!K13116|4|2e-08|60.1|pda:103723897|ATP-dependent RNA helicase DDX41 [EC:3.6.4.13]!K11583|5|2e-07|57.4|nnu:104586299|serine/threonine-protein phosphatase 2A regulatory subunit B''	gi|698485790|ref|XP_009789657.1|	3.45075e-12	PREDICTED: uncharacterized protein LOC104237253 [Nicotiana sylvestris]
zma-miR159j-3p	CSVX01070307.1	2.5	2.2	-	-	-	-	-
zma-miR159j-3p	CSVX01021720.1	NA	2.5	-	-	gi|357486603|ref|XP_003613589.1|	9.01218e-165	plant/MEB5-like protein [Medicago truncatula]
zma-miR159j-3p	CSVX01020263.1	NA	2.5	GO:0016021,	K12599|1|7e-24|103|gra:105786089|antiviral helicase SKI2 [EC:3.6.4.-]	gi|502141100|ref|XP_004504445.1|	0	PREDICTED: endoplasmic reticulum metallopeptidase 1 [Cicer arietinum]
aau-miR160	CSVX01048154.1	2	NA	GO:0048856,GO:0009734,GO:0006355,GO:0003677,GO:0005634,	-	gi|357461711|ref|XP_003601137.1|	1.97113e-75	auxin response factor, putative [Medicago truncatula]
aau-miR160	CSVX01017468.1	2	NA	GO:0009734,GO:0006355,GO:0051301,GO:0003677,GO:0048829,GO:0007389,GO:0005634,	K14486|1|1e-77|274|jcu:105638003|auxin response factor	gi|357443233|ref|XP_003591894.1|	0	auxin response factor, putative [Medicago truncatula]
aly-miR160a-5p	CSVX01017472.1	2	1.5	GO:0009734,GO:0006355,GO:0003677,GO:0005634,	K14486|1|1e-82|285|cic:CICLE_v10014391mg|auxin response factor	gi|357453951|ref|XP_003597256.1|	0	auxin response factor 1 [Medicago truncatula]
aly-miR160a-5p	CSVX01017471.1	2.5	0.8	GO:0048827,GO:0009734,GO:0006355,GO:0003677,GO:0048608,GO:0005634,	K14486|1|3e-74|267|sind:105159332|auxin response factor	gi|922367671|ref|XP_013456002.1|	0	auxin response factor, putative [Medicago truncatula]
aly-miR160a-5p	CSVX01017469.1	2	1.5	GO:0009734,GO:0006355,GO:0003677,GO:0005634,	K14486|1|1e-81|282|cic:CICLE_v10014391mg|auxin response factor	gi|357453951|ref|XP_003597256.1|	0	auxin response factor 1 [Medicago truncatula]
aly-miR160a-5p	CSVX01056049.1	0.5	0.5	GO:0009734,GO:0006355,GO:0003677,GO:0005634,	K14486|1|5e-20|96.3|crb:CARUB_v10022415mg|auxin response factor	gi|922402117|ref|XP_013468194.1|	0	auxin response factor 1 [Medicago truncatula]
aly-miR160a-5p	CSVX01017470.1	2.5	0.8	GO:0048827,GO:0009734,GO:0006355,GO:0003677,GO:0048608,GO:0005634,	K14486|1|2e-74|267|sind:105159332|auxin response factor	gi|922367671|ref|XP_013456002.1|	0	auxin response factor, putative [Medicago truncatula]
aqc-miR160a	CSVX01017472.1	1.5	1	GO:0009734,GO:0006355,GO:0003677,GO:0005634,	K14486|1|1e-82|285|cic:CICLE_v10014391mg|auxin response factor	gi|357453951|ref|XP_003597256.1|	0	auxin response factor 1 [Medicago truncatula]
aqc-miR160a	CSVX01017471.1	3.5	1.8	GO:0048827,GO:0009734,GO:0006355,GO:0003677,GO:0048608,GO:0005634,	K14486|1|3e-74|267|sind:105159332|auxin response factor	gi|922367671|ref|XP_013456002.1|	0	auxin response factor, putative [Medicago truncatula]
aqc-miR160a	CSVX01017469.1	1.5	1	GO:0009734,GO:0006355,GO:0003677,GO:0005634,	K14486|1|1e-81|282|cic:CICLE_v10014391mg|auxin response factor	gi|357453951|ref|XP_003597256.1|	0	auxin response factor 1 [Medicago truncatula]
aqc-miR160a	CSVX01058706.1	NA	2	GO:0006281,GO:0007067,GO:0008270,GO:0000712,GO:0003917,GO:0003677,GO:0005694,GO:0006265,	K03165|1|0.0|1537|cam:101494498|DNA topoisomerase III [EC:5.99.1.2]	gi|502137087|ref|XP_004502963.1|	0	PREDICTED: DNA topoisomerase 3-alpha [Cicer arietinum]
aqc-miR160a	CSVX01056049.1	1	1	GO:0009734,GO:0006355,GO:0003677,GO:0005634,	K14486|1|5e-20|96.3|crb:CARUB_v10022415mg|auxin response factor	gi|922402117|ref|XP_013468194.1|	0	auxin response factor 1 [Medicago truncatula]
aqc-miR160a	CSVX01017470.1	3.5	1.8	GO:0048827,GO:0009734,GO:0006355,GO:0003677,GO:0048608,GO:0005634,	K14486|1|2e-74|267|sind:105159332|auxin response factor	gi|922367671|ref|XP_013456002.1|	0	auxin response factor, putative [Medicago truncatula]
bdi-miR160f	CSVX01017472.1	1	1	GO:0009734,GO:0006355,GO:0003677,GO:0005634,	K14486|1|1e-82|285|cic:CICLE_v10014391mg|auxin response factor	gi|357453951|ref|XP_003597256.1|	0	auxin response factor 1 [Medicago truncatula]
bdi-miR160f	CSVX01017471.1	1.5	0.8	GO:0048827,GO:0009734,GO:0006355,GO:0003677,GO:0048608,GO:0005634,	K14486|1|3e-74|267|sind:105159332|auxin response factor	gi|922367671|ref|XP_013456002.1|	0	auxin response factor, putative [Medicago truncatula]
bdi-miR160f	CSVX01017469.1	1	1	GO:0009734,GO:0006355,GO:0003677,GO:0005634,	K14486|1|1e-81|282|cic:CICLE_v10014391mg|auxin response factor	gi|357453951|ref|XP_003597256.1|	0	auxin response factor 1 [Medicago truncatula]
bdi-miR160f	CSVX01013194.1	4	NA	-	-	-	-	-
bdi-miR160f	CSVX01056049.1	0.5	0.5	GO:0009734,GO:0006355,GO:0003677,GO:0005634,	K14486|1|5e-20|96.3|crb:CARUB_v10022415mg|auxin response factor	gi|922402117|ref|XP_013468194.1|	0	auxin response factor 1 [Medicago truncatula]
bdi-miR160f	CSVX01017470.1	1.5	0.8	GO:0048827,GO:0009734,GO:0006355,GO:0003677,GO:0048608,GO:0005634,	K14486|1|2e-74|267|sind:105159332|auxin response factor	gi|922367671|ref|XP_013456002.1|	0	auxin response factor, putative [Medicago truncatula]
bna-miR160b	CSVX01017472.1	2	1.5	GO:0009734,GO:0006355,GO:0003677,GO:0005634,	K14486|1|1e-82|285|cic:CICLE_v10014391mg|auxin response factor	gi|357453951|ref|XP_003597256.1|	0	auxin response factor 1 [Medicago truncatula]
bna-miR160b	CSVX01017471.1	2.5	0.8	GO:0048827,GO:0009734,GO:0006355,GO:0003677,GO:0048608,GO:0005634,	K14486|1|3e-74|267|sind:105159332|auxin response factor	gi|922367671|ref|XP_013456002.1|	0	auxin response factor, putative [Medicago truncatula]
bna-miR160b	CSVX01017469.1	2	1.5	GO:0009734,GO:0006355,GO:0003677,GO:0005634,	K14486|1|1e-81|282|cic:CICLE_v10014391mg|auxin response factor	gi|357453951|ref|XP_003597256.1|	0	auxin response factor 1 [Medicago truncatula]
bna-miR160b	CSVX01056049.1	0.5	0.5	GO:0009734,GO:0006355,GO:0003677,GO:0005634,	K14486|1|5e-20|96.3|crb:CARUB_v10022415mg|auxin response factor	gi|922402117|ref|XP_013468194.1|	0	auxin response factor 1 [Medicago truncatula]
bna-miR160b	CSVX01017470.1	2.5	0.8	GO:0048827,GO:0009734,GO:0006355,GO:0003677,GO:0048608,GO:0005634,	K14486|1|2e-74|267|sind:105159332|auxin response factor	gi|922367671|ref|XP_013456002.1|	0	auxin response factor, putative [Medicago truncatula]
bna-miR160c	CSVX01017472.1	2	1.5	GO:0009734,GO:0006355,GO:0003677,GO:0005634,	K14486|1|1e-82|285|cic:CICLE_v10014391mg|auxin response factor	gi|357453951|ref|XP_003597256.1|	0	auxin response factor 1 [Medicago truncatula]
bna-miR160c	CSVX01017471.1	2.5	0.8	GO:0048827,GO:0009734,GO:0006355,GO:0003677,GO:0048608,GO:0005634,	K14486|1|3e-74|267|sind:105159332|auxin response factor	gi|922367671|ref|XP_013456002.1|	0	auxin response factor, putative [Medicago truncatula]
bna-miR160c	CSVX01017469.1	2	1.5	GO:0009734,GO:0006355,GO:0003677,GO:0005634,	K14486|1|1e-81|282|cic:CICLE_v10014391mg|auxin response factor	gi|357453951|ref|XP_003597256.1|	0	auxin response factor 1 [Medicago truncatula]
bna-miR160c	CSVX01056049.1	0.5	0.5	GO:0009734,GO:0006355,GO:0003677,GO:0005634,	K14486|1|5e-20|96.3|crb:CARUB_v10022415mg|auxin response factor	gi|922402117|ref|XP_013468194.1|	0	auxin response factor 1 [Medicago truncatula]
bna-miR160c	CSVX01017470.1	2.5	0.8	GO:0048827,GO:0009734,GO:0006355,GO:0003677,GO:0048608,GO:0005634,	K14486|1|2e-74|267|sind:105159332|auxin response factor	gi|922367671|ref|XP_013456002.1|	0	auxin response factor, putative [Medicago truncatula]
cme-miR160a	CSVX01017472.1	2	1.5	GO:0009734,GO:0006355,GO:0003677,GO:0005634,	K14486|1|1e-82|285|cic:CICLE_v10014391mg|auxin response factor	gi|357453951|ref|XP_003597256.1|	0	auxin response factor 1 [Medicago truncatula]
cme-miR160a	CSVX01017471.1	2.5	0.8	GO:0048827,GO:0009734,GO:0006355,GO:0003677,GO:0048608,GO:0005634,	K14486|1|3e-74|267|sind:105159332|auxin response factor	gi|922367671|ref|XP_013456002.1|	0	auxin response factor, putative [Medicago truncatula]
cme-miR160a	CSVX01017469.1	2	1.5	GO:0009734,GO:0006355,GO:0003677,GO:0005634,	K14486|1|1e-81|282|cic:CICLE_v10014391mg|auxin response factor	gi|357453951|ref|XP_003597256.1|	0	auxin response factor 1 [Medicago truncatula]
cme-miR160a	CSVX01056049.1	0.5	0.5	GO:0009734,GO:0006355,GO:0003677,GO:0005634,	K14486|1|5e-20|96.3|crb:CARUB_v10022415mg|auxin response factor	gi|922402117|ref|XP_013468194.1|	0	auxin response factor 1 [Medicago truncatula]
cme-miR160a	CSVX01017470.1	2.5	0.8	GO:0048827,GO:0009734,GO:0006355,GO:0003677,GO:0048608,GO:0005634,	K14486|1|2e-74|267|sind:105159332|auxin response factor	gi|922367671|ref|XP_013456002.1|	0	auxin response factor, putative [Medicago truncatula]
cme-miR160b	CSVX01017472.1	2	1.5	GO:0009734,GO:0006355,GO:0003677,GO:0005634,	K14486|1|1e-82|285|cic:CICLE_v10014391mg|auxin response factor	gi|357453951|ref|XP_003597256.1|	0	auxin response factor 1 [Medicago truncatula]
cme-miR160b	CSVX01017471.1	2.5	0.8	GO:0048827,GO:0009734,GO:0006355,GO:0003677,GO:0048608,GO:0005634,	K14486|1|3e-74|267|sind:105159332|auxin response factor	gi|922367671|ref|XP_013456002.1|	0	auxin response factor, putative [Medicago truncatula]
cme-miR160b	CSVX01017469.1	2	1.5	GO:0009734,GO:0006355,GO:0003677,GO:0005634,	K14486|1|1e-81|282|cic:CICLE_v10014391mg|auxin response factor	gi|357453951|ref|XP_003597256.1|	0	auxin response factor 1 [Medicago truncatula]
cme-miR160b	CSVX01056049.1	0.5	0.5	GO:0009734,GO:0006355,GO:0003677,GO:0005634,	K14486|1|5e-20|96.3|crb:CARUB_v10022415mg|auxin response factor	gi|922402117|ref|XP_013468194.1|	0	auxin response factor 1 [Medicago truncatula]
cme-miR160b	CSVX01017470.1	2.5	0.8	GO:0048827,GO:0009734,GO:0006355,GO:0003677,GO:0048608,GO:0005634,	K14486|1|2e-74|267|sind:105159332|auxin response factor	gi|922367671|ref|XP_013456002.1|	0	auxin response factor, putative [Medicago truncatula]
cme-miR160c	CSVX01017472.1	2	1.5	GO:0009734,GO:0006355,GO:0003677,GO:0005634,	K14486|1|1e-82|285|cic:CICLE_v10014391mg|auxin response factor	gi|357453951|ref|XP_003597256.1|	0	auxin response factor 1 [Medicago truncatula]
cme-miR160c	CSVX01017471.1	2.5	0.8	GO:0048827,GO:0009734,GO:0006355,GO:0003677,GO:0048608,GO:0005634,	K14486|1|3e-74|267|sind:105159332|auxin response factor	gi|922367671|ref|XP_013456002.1|	0	auxin response factor, putative [Medicago truncatula]
cme-miR160c	CSVX01017469.1	2	1.5	GO:0009734,GO:0006355,GO:0003677,GO:0005634,	K14486|1|1e-81|282|cic:CICLE_v10014391mg|auxin response factor	gi|357453951|ref|XP_003597256.1|	0	auxin response factor 1 [Medicago truncatula]
cme-miR160c	CSVX01056049.1	0.5	0.5	GO:0009734,GO:0006355,GO:0003677,GO:0005634,	K14486|1|5e-20|96.3|crb:CARUB_v10022415mg|auxin response factor	gi|922402117|ref|XP_013468194.1|	0	auxin response factor 1 [Medicago truncatula]
cme-miR160c	CSVX01017470.1	2.5	0.8	GO:0048827,GO:0009734,GO:0006355,GO:0003677,GO:0048608,GO:0005634,	K14486|1|2e-74|267|sind:105159332|auxin response factor	gi|922367671|ref|XP_013456002.1|	0	auxin response factor, putative [Medicago truncatula]
cpa-miR160a	CSVX01017472.1	2	1.5	GO:0009734,GO:0006355,GO:0003677,GO:0005634,	K14486|1|1e-82|285|cic:CICLE_v10014391mg|auxin response factor	gi|357453951|ref|XP_003597256.1|	0	auxin response factor 1 [Medicago truncatula]
cpa-miR160a	CSVX01017471.1	2.5	0.8	GO:0048827,GO:0009734,GO:0006355,GO:0003677,GO:0048608,GO:0005634,	K14486|1|3e-74|267|sind:105159332|auxin response factor	gi|922367671|ref|XP_013456002.1|	0	auxin response factor, putative [Medicago truncatula]
cpa-miR160a	CSVX01017469.1	2	1.5	GO:0009734,GO:0006355,GO:0003677,GO:0005634,	K14486|1|1e-81|282|cic:CICLE_v10014391mg|auxin response factor	gi|357453951|ref|XP_003597256.1|	0	auxin response factor 1 [Medicago truncatula]
cpa-miR160a	CSVX01056049.1	0.5	0.5	GO:0009734,GO:0006355,GO:0003677,GO:0005634,	K14486|1|5e-20|96.3|crb:CARUB_v10022415mg|auxin response factor	gi|922402117|ref|XP_013468194.1|	0	auxin response factor 1 [Medicago truncatula]
cpa-miR160a	CSVX01017470.1	2.5	0.8	GO:0048827,GO:0009734,GO:0006355,GO:0003677,GO:0048608,GO:0005634,	K14486|1|2e-74|267|sind:105159332|auxin response factor	gi|922367671|ref|XP_013456002.1|	0	auxin response factor, putative [Medicago truncatula]
cpa-miR160b	CSVX01017472.1	2	1.5	GO:0009734,GO:0006355,GO:0003677,GO:0005634,	K14486|1|1e-82|285|cic:CICLE_v10014391mg|auxin response factor	gi|357453951|ref|XP_003597256.1|	0	auxin response factor 1 [Medicago truncatula]
cpa-miR160b	CSVX01017471.1	2.5	0.8	GO:0048827,GO:0009734,GO:0006355,GO:0003677,GO:0048608,GO:0005634,	K14486|1|3e-74|267|sind:105159332|auxin response factor	gi|922367671|ref|XP_013456002.1|	0	auxin response factor, putative [Medicago truncatula]
cpa-miR160b	CSVX01017469.1	2	1.5	GO:0009734,GO:0006355,GO:0003677,GO:0005634,	K14486|1|1e-81|282|cic:CICLE_v10014391mg|auxin response factor	gi|357453951|ref|XP_003597256.1|	0	auxin response factor 1 [Medicago truncatula]
cpa-miR160b	CSVX01056049.1	0.5	0.5	GO:0009734,GO:0006355,GO:0003677,GO:0005634,	K14486|1|5e-20|96.3|crb:CARUB_v10022415mg|auxin response factor	gi|922402117|ref|XP_013468194.1|	0	auxin response factor 1 [Medicago truncatula]
cpa-miR160b	CSVX01017470.1	2.5	0.8	GO:0048827,GO:0009734,GO:0006355,GO:0003677,GO:0048608,GO:0005634,	K14486|1|2e-74|267|sind:105159332|auxin response factor	gi|922367671|ref|XP_013456002.1|	0	auxin response factor, putative [Medicago truncatula]
far-miR160	CSVX01017472.1	2	1.5	GO:0009734,GO:0006355,GO:0003677,GO:0005634,	K14486|1|1e-82|285|cic:CICLE_v10014391mg|auxin response factor	gi|357453951|ref|XP_003597256.1|	0	auxin response factor 1 [Medicago truncatula]
far-miR160	CSVX01017471.1	2.5	0.8	GO:0048827,GO:0009734,GO:0006355,GO:0003677,GO:0048608,GO:0005634,	K14486|1|3e-74|267|sind:105159332|auxin response factor	gi|922367671|ref|XP_013456002.1|	0	auxin response factor, putative [Medicago truncatula]
far-miR160	CSVX01017469.1	2	1.5	GO:0009734,GO:0006355,GO:0003677,GO:0005634,	K14486|1|1e-81|282|cic:CICLE_v10014391mg|auxin response factor	gi|357453951|ref|XP_003597256.1|	0	auxin response factor 1 [Medicago truncatula]
far-miR160	CSVX01056049.1	0.5	0.5	GO:0009734,GO:0006355,GO:0003677,GO:0005634,	K14486|1|5e-20|96.3|crb:CARUB_v10022415mg|auxin response factor	gi|922402117|ref|XP_013468194.1|	0	auxin response factor 1 [Medicago truncatula]
far-miR160	CSVX01017470.1	2.5	0.8	GO:0048827,GO:0009734,GO:0006355,GO:0003677,GO:0048608,GO:0005634,	K14486|1|2e-74|267|sind:105159332|auxin response factor	gi|922367671|ref|XP_013456002.1|	0	auxin response factor, putative [Medicago truncatula]
gma-miR160a-5p	CSVX01017472.1	2	1.5	GO:0009734,GO:0006355,GO:0003677,GO:0005634,	K14486|1|1e-82|285|cic:CICLE_v10014391mg|auxin response factor	gi|357453951|ref|XP_003597256.1|	0	auxin response factor 1 [Medicago truncatula]
gma-miR160a-5p	CSVX01017471.1	2.5	0.8	GO:0048827,GO:0009734,GO:0006355,GO:0003677,GO:0048608,GO:0005634,	K14486|1|3e-74|267|sind:105159332|auxin response factor	gi|922367671|ref|XP_013456002.1|	0	auxin response factor, putative [Medicago truncatula]
gma-miR160a-5p	CSVX01017469.1	2	1.5	GO:0009734,GO:0006355,GO:0003677,GO:0005634,	K14486|1|1e-81|282|cic:CICLE_v10014391mg|auxin response factor	gi|357453951|ref|XP_003597256.1|	0	auxin response factor 1 [Medicago truncatula]
gma-miR160a-5p	CSVX01056049.1	0.5	0.5	GO:0009734,GO:0006355,GO:0003677,GO:0005634,	K14486|1|5e-20|96.3|crb:CARUB_v10022415mg|auxin response factor	gi|922402117|ref|XP_013468194.1|	0	auxin response factor 1 [Medicago truncatula]
gma-miR160a-5p	CSVX01017470.1	2.5	0.8	GO:0048827,GO:0009734,GO:0006355,GO:0003677,GO:0048608,GO:0005634,	K14486|1|2e-74|267|sind:105159332|auxin response factor	gi|922367671|ref|XP_013456002.1|	0	auxin response factor, putative [Medicago truncatula]
gma-miR160e	CSVX01017472.1	1	1	GO:0009734,GO:0006355,GO:0003677,GO:0005634,	K14486|1|1e-82|285|cic:CICLE_v10014391mg|auxin response factor	gi|357453951|ref|XP_003597256.1|	0	auxin response factor 1 [Medicago truncatula]
gma-miR160e	CSVX01017471.1	1.5	0.8	GO:0048827,GO:0009734,GO:0006355,GO:0003677,GO:0048608,GO:0005634,	K14486|1|3e-74|267|sind:105159332|auxin response factor	gi|922367671|ref|XP_013456002.1|	0	auxin response factor, putative [Medicago truncatula]
gma-miR160e	CSVX01017469.1	1	1	GO:0009734,GO:0006355,GO:0003677,GO:0005634,	K14486|1|1e-81|282|cic:CICLE_v10014391mg|auxin response factor	gi|357453951|ref|XP_003597256.1|	0	auxin response factor 1 [Medicago truncatula]
gma-miR160e	CSVX01013194.1	4	NA	-	-	-	-	-
gma-miR160e	CSVX01056049.1	0.5	0.5	GO:0009734,GO:0006355,GO:0003677,GO:0005634,	K14486|1|5e-20|96.3|crb:CARUB_v10022415mg|auxin response factor	gi|922402117|ref|XP_013468194.1|	0	auxin response factor 1 [Medicago truncatula]
gma-miR160e	CSVX01017470.1	1.5	0.8	GO:0048827,GO:0009734,GO:0006355,GO:0003677,GO:0048608,GO:0005634,	K14486|1|2e-74|267|sind:105159332|auxin response factor	gi|922367671|ref|XP_013456002.1|	0	auxin response factor, putative [Medicago truncatula]
han-miR160a	CSVX01017471.1	NA	2.2	GO:0048827,GO:0009734,GO:0006355,GO:0003677,GO:0048608,GO:0005634,	K14486|1|3e-74|267|sind:105159332|auxin response factor	gi|922367671|ref|XP_013456002.1|	0	auxin response factor, putative [Medicago truncatula]
han-miR160a	CSVX01056049.1	3.5	2	GO:0009734,GO:0006355,GO:0003677,GO:0005634,	K14486|1|5e-20|96.3|crb:CARUB_v10022415mg|auxin response factor	gi|922402117|ref|XP_013468194.1|	0	auxin response factor 1 [Medicago truncatula]
han-miR160a	CSVX01017470.1	NA	2.2	GO:0048827,GO:0009734,GO:0006355,GO:0003677,GO:0048608,GO:0005634,	K14486|1|2e-74|267|sind:105159332|auxin response factor	gi|922367671|ref|XP_013456002.1|	0	auxin response factor, putative [Medicago truncatula]
htu-miR160a	CSVX01017472.1	1	1	GO:0009734,GO:0006355,GO:0003677,GO:0005634,	K14486|1|1e-82|285|cic:CICLE_v10014391mg|auxin response factor	gi|357453951|ref|XP_003597256.1|	0	auxin response factor 1 [Medicago truncatula]
htu-miR160a	CSVX01017471.1	1.5	0.8	GO:0048827,GO:0009734,GO:0006355,GO:0003677,GO:0048608,GO:0005634,	K14486|1|3e-74|267|sind:105159332|auxin response factor	gi|922367671|ref|XP_013456002.1|	0	auxin response factor, putative [Medicago truncatula]
htu-miR160a	CSVX01017469.1	1	1	GO:0009734,GO:0006355,GO:0003677,GO:0005634,	K14486|1|1e-81|282|cic:CICLE_v10014391mg|auxin response factor	gi|357453951|ref|XP_003597256.1|	0	auxin response factor 1 [Medicago truncatula]
htu-miR160a	CSVX01013194.1	4	NA	-	-	-	-	-
htu-miR160a	CSVX01056049.1	0.5	0.5	GO:0009734,GO:0006355,GO:0003677,GO:0005634,	K14486|1|5e-20|96.3|crb:CARUB_v10022415mg|auxin response factor	gi|922402117|ref|XP_013468194.1|	0	auxin response factor 1 [Medicago truncatula]
htu-miR160a	CSVX01017470.1	1.5	0.8	GO:0048827,GO:0009734,GO:0006355,GO:0003677,GO:0048608,GO:0005634,	K14486|1|2e-74|267|sind:105159332|auxin response factor	gi|922367671|ref|XP_013456002.1|	0	auxin response factor, putative [Medicago truncatula]
lus-miR160b	CSVX01017472.1	2	1.5	GO:0009734,GO:0006355,GO:0003677,GO:0005634,	K14486|1|1e-82|285|cic:CICLE_v10014391mg|auxin response factor	gi|357453951|ref|XP_003597256.1|	0	auxin response factor 1 [Medicago truncatula]
lus-miR160b	CSVX01017471.1	2.5	0.8	GO:0048827,GO:0009734,GO:0006355,GO:0003677,GO:0048608,GO:0005634,	K14486|1|3e-74|267|sind:105159332|auxin response factor	gi|922367671|ref|XP_013456002.1|	0	auxin response factor, putative [Medicago truncatula]
lus-miR160b	CSVX01017469.1	2	1.5	GO:0009734,GO:0006355,GO:0003677,GO:0005634,	K14486|1|1e-81|282|cic:CICLE_v10014391mg|auxin response factor	gi|357453951|ref|XP_003597256.1|	0	auxin response factor 1 [Medicago truncatula]
lus-miR160b	CSVX01056049.1	0.5	0.5	GO:0009734,GO:0006355,GO:0003677,GO:0005634,	K14486|1|5e-20|96.3|crb:CARUB_v10022415mg|auxin response factor	gi|922402117|ref|XP_013468194.1|	0	auxin response factor 1 [Medicago truncatula]
lus-miR160b	CSVX01017470.1	2.5	0.8	GO:0048827,GO:0009734,GO:0006355,GO:0003677,GO:0048608,GO:0005634,	K14486|1|2e-74|267|sind:105159332|auxin response factor	gi|922367671|ref|XP_013456002.1|	0	auxin response factor, putative [Medicago truncatula]
lus-miR160d	CSVX01017472.1	2	1.5	GO:0009734,GO:0006355,GO:0003677,GO:0005634,	K14486|1|1e-82|285|cic:CICLE_v10014391mg|auxin response factor	gi|357453951|ref|XP_003597256.1|	0	auxin response factor 1 [Medicago truncatula]
lus-miR160d	CSVX01017471.1	2.5	0.8	GO:0048827,GO:0009734,GO:0006355,GO:0003677,GO:0048608,GO:0005634,	K14486|1|3e-74|267|sind:105159332|auxin response factor	gi|922367671|ref|XP_013456002.1|	0	auxin response factor, putative [Medicago truncatula]
lus-miR160d	CSVX01017469.1	2	1.5	GO:0009734,GO:0006355,GO:0003677,GO:0005634,	K14486|1|1e-81|282|cic:CICLE_v10014391mg|auxin response factor	gi|357453951|ref|XP_003597256.1|	0	auxin response factor 1 [Medicago truncatula]
lus-miR160d	CSVX01056049.1	0.5	0.5	GO:0009734,GO:0006355,GO:0003677,GO:0005634,	K14486|1|5e-20|96.3|crb:CARUB_v10022415mg|auxin response factor	gi|922402117|ref|XP_013468194.1|	0	auxin response factor 1 [Medicago truncatula]
lus-miR160d	CSVX01017470.1	2.5	0.8	GO:0048827,GO:0009734,GO:0006355,GO:0003677,GO:0048608,GO:0005634,	K14486|1|2e-74|267|sind:105159332|auxin response factor	gi|922367671|ref|XP_013456002.1|	0	auxin response factor, putative [Medicago truncatula]
lus-miR160e	CSVX01017472.1	2	1.5	GO:0009734,GO:0006355,GO:0003677,GO:0005634,	K14486|1|1e-82|285|cic:CICLE_v10014391mg|auxin response factor	gi|357453951|ref|XP_003597256.1|	0	auxin response factor 1 [Medicago truncatula]
lus-miR160e	CSVX01017471.1	2.5	0.8	GO:0048827,GO:0009734,GO:0006355,GO:0003677,GO:0048608,GO:0005634,	K14486|1|3e-74|267|sind:105159332|auxin response factor	gi|922367671|ref|XP_013456002.1|	0	auxin response factor, putative [Medicago truncatula]
lus-miR160e	CSVX01017469.1	2	1.5	GO:0009734,GO:0006355,GO:0003677,GO:0005634,	K14486|1|1e-81|282|cic:CICLE_v10014391mg|auxin response factor	gi|357453951|ref|XP_003597256.1|	0	auxin response factor 1 [Medicago truncatula]
lus-miR160e	CSVX01056049.1	0.5	0.5	GO:0009734,GO:0006355,GO:0003677,GO:0005634,	K14486|1|5e-20|96.3|crb:CARUB_v10022415mg|auxin response factor	gi|922402117|ref|XP_013468194.1|	0	auxin response factor 1 [Medicago truncatula]
lus-miR160e	CSVX01017470.1	2.5	0.8	GO:0048827,GO:0009734,GO:0006355,GO:0003677,GO:0048608,GO:0005634,	K14486|1|2e-74|267|sind:105159332|auxin response factor	gi|922367671|ref|XP_013456002.1|	0	auxin response factor, putative [Medicago truncatula]
lus-miR160i	CSVX01017472.1	2	1.5	GO:0009734,GO:0006355,GO:0003677,GO:0005634,	K14486|1|1e-82|285|cic:CICLE_v10014391mg|auxin response factor	gi|357453951|ref|XP_003597256.1|	0	auxin response factor 1 [Medicago truncatula]
lus-miR160i	CSVX01017471.1	2.5	0.8	GO:0048827,GO:0009734,GO:0006355,GO:0003677,GO:0048608,GO:0005634,	K14486|1|3e-74|267|sind:105159332|auxin response factor	gi|922367671|ref|XP_013456002.1|	0	auxin response factor, putative [Medicago truncatula]
lus-miR160i	CSVX01017469.1	2	1.5	GO:0009734,GO:0006355,GO:0003677,GO:0005634,	K14486|1|1e-81|282|cic:CICLE_v10014391mg|auxin response factor	gi|357453951|ref|XP_003597256.1|	0	auxin response factor 1 [Medicago truncatula]
lus-miR160i	CSVX01056049.1	0.5	0.5	GO:0009734,GO:0006355,GO:0003677,GO:0005634,	K14486|1|5e-20|96.3|crb:CARUB_v10022415mg|auxin response factor	gi|922402117|ref|XP_013468194.1|	0	auxin response factor 1 [Medicago truncatula]
lus-miR160i	CSVX01017470.1	2.5	0.8	GO:0048827,GO:0009734,GO:0006355,GO:0003677,GO:0048608,GO:0005634,	K14486|1|2e-74|267|sind:105159332|auxin response factor	gi|922367671|ref|XP_013456002.1|	0	auxin response factor, putative [Medicago truncatula]
lus-miR160j	CSVX01017472.1	2	1.5	GO:0009734,GO:0006355,GO:0003677,GO:0005634,	K14486|1|1e-82|285|cic:CICLE_v10014391mg|auxin response factor	gi|357453951|ref|XP_003597256.1|	0	auxin response factor 1 [Medicago truncatula]
lus-miR160j	CSVX01017471.1	2.5	0.8	GO:0048827,GO:0009734,GO:0006355,GO:0003677,GO:0048608,GO:0005634,	K14486|1|3e-74|267|sind:105159332|auxin response factor	gi|922367671|ref|XP_013456002.1|	0	auxin response factor, putative [Medicago truncatula]
lus-miR160j	CSVX01017469.1	2	1.5	GO:0009734,GO:0006355,GO:0003677,GO:0005634,	K14486|1|1e-81|282|cic:CICLE_v10014391mg|auxin response factor	gi|357453951|ref|XP_003597256.1|	0	auxin response factor 1 [Medicago truncatula]
lus-miR160j	CSVX01056049.1	0.5	0.5	GO:0009734,GO:0006355,GO:0003677,GO:0005634,	K14486|1|5e-20|96.3|crb:CARUB_v10022415mg|auxin response factor	gi|922402117|ref|XP_013468194.1|	0	auxin response factor 1 [Medicago truncatula]
lus-miR160j	CSVX01017470.1	2.5	0.8	GO:0048827,GO:0009734,GO:0006355,GO:0003677,GO:0048608,GO:0005634,	K14486|1|2e-74|267|sind:105159332|auxin response factor	gi|922367671|ref|XP_013456002.1|	0	auxin response factor, putative [Medicago truncatula]
mdm-miR160a	CSVX01017472.1	2	1.5	GO:0009734,GO:0006355,GO:0003677,GO:0005634,	K14486|1|1e-82|285|cic:CICLE_v10014391mg|auxin response factor	gi|357453951|ref|XP_003597256.1|	0	auxin response factor 1 [Medicago truncatula]
mdm-miR160a	CSVX01017471.1	2.5	0.8	GO:0048827,GO:0009734,GO:0006355,GO:0003677,GO:0048608,GO:0005634,	K14486|1|3e-74|267|sind:105159332|auxin response factor	gi|922367671|ref|XP_013456002.1|	0	auxin response factor, putative [Medicago truncatula]
mdm-miR160a	CSVX01017469.1	2	1.5	GO:0009734,GO:0006355,GO:0003677,GO:0005634,	K14486|1|1e-81|282|cic:CICLE_v10014391mg|auxin response factor	gi|357453951|ref|XP_003597256.1|	0	auxin response factor 1 [Medicago truncatula]
mdm-miR160a	CSVX01056049.1	0.5	0.5	GO:0009734,GO:0006355,GO:0003677,GO:0005634,	K14486|1|5e-20|96.3|crb:CARUB_v10022415mg|auxin response factor	gi|922402117|ref|XP_013468194.1|	0	auxin response factor 1 [Medicago truncatula]
mdm-miR160a	CSVX01017470.1	2.5	0.8	GO:0048827,GO:0009734,GO:0006355,GO:0003677,GO:0048608,GO:0005634,	K14486|1|2e-74|267|sind:105159332|auxin response factor	gi|922367671|ref|XP_013456002.1|	0	auxin response factor, putative [Medicago truncatula]
mdm-miR160b	CSVX01017472.1	2	1.5	GO:0009734,GO:0006355,GO:0003677,GO:0005634,	K14486|1|1e-82|285|cic:CICLE_v10014391mg|auxin response factor	gi|357453951|ref|XP_003597256.1|	0	auxin response factor 1 [Medicago truncatula]
mdm-miR160b	CSVX01017471.1	2.5	0.8	GO:0048827,GO:0009734,GO:0006355,GO:0003677,GO:0048608,GO:0005634,	K14486|1|3e-74|267|sind:105159332|auxin response factor	gi|922367671|ref|XP_013456002.1|	0	auxin response factor, putative [Medicago truncatula]
mdm-miR160b	CSVX01017469.1	2	1.5	GO:0009734,GO:0006355,GO:0003677,GO:0005634,	K14486|1|1e-81|282|cic:CICLE_v10014391mg|auxin response factor	gi|357453951|ref|XP_003597256.1|	0	auxin response factor 1 [Medicago truncatula]
mdm-miR160b	CSVX01056049.1	0.5	0.5	GO:0009734,GO:0006355,GO:0003677,GO:0005634,	K14486|1|5e-20|96.3|crb:CARUB_v10022415mg|auxin response factor	gi|922402117|ref|XP_013468194.1|	0	auxin response factor 1 [Medicago truncatula]
mdm-miR160b	CSVX01017470.1	2.5	0.8	GO:0048827,GO:0009734,GO:0006355,GO:0003677,GO:0048608,GO:0005634,	K14486|1|2e-74|267|sind:105159332|auxin response factor	gi|922367671|ref|XP_013456002.1|	0	auxin response factor, putative [Medicago truncatula]
mdm-miR160c	CSVX01017472.1	2	1.5	GO:0009734,GO:0006355,GO:0003677,GO:0005634,	K14486|1|1e-82|285|cic:CICLE_v10014391mg|auxin response factor	gi|357453951|ref|XP_003597256.1|	0	auxin response factor 1 [Medicago truncatula]
mdm-miR160c	CSVX01017471.1	2.5	0.8	GO:0048827,GO:0009734,GO:0006355,GO:0003677,GO:0048608,GO:0005634,	K14486|1|3e-74|267|sind:105159332|auxin response factor	gi|922367671|ref|XP_013456002.1|	0	auxin response factor, putative [Medicago truncatula]
mdm-miR160c	CSVX01017469.1	2	1.5	GO:0009734,GO:0006355,GO:0003677,GO:0005634,	K14486|1|1e-81|282|cic:CICLE_v10014391mg|auxin response factor	gi|357453951|ref|XP_003597256.1|	0	auxin response factor 1 [Medicago truncatula]
mdm-miR160c	CSVX01056049.1	0.5	0.5	GO:0009734,GO:0006355,GO:0003677,GO:0005634,	K14486|1|5e-20|96.3|crb:CARUB_v10022415mg|auxin response factor	gi|922402117|ref|XP_013468194.1|	0	auxin response factor 1 [Medicago truncatula]
mdm-miR160c	CSVX01017470.1	2.5	0.8	GO:0048827,GO:0009734,GO:0006355,GO:0003677,GO:0048608,GO:0005634,	K14486|1|2e-74|267|sind:105159332|auxin response factor	gi|922367671|ref|XP_013456002.1|	0	auxin response factor, putative [Medicago truncatula]
mdm-miR160d	CSVX01017472.1	2	1.5	GO:0009734,GO:0006355,GO:0003677,GO:0005634,	K14486|1|1e-82|285|cic:CICLE_v10014391mg|auxin response factor	gi|357453951|ref|XP_003597256.1|	0	auxin response factor 1 [Medicago truncatula]
mdm-miR160d	CSVX01017471.1	2.5	0.8	GO:0048827,GO:0009734,GO:0006355,GO:0003677,GO:0048608,GO:0005634,	K14486|1|3e-74|267|sind:105159332|auxin response factor	gi|922367671|ref|XP_013456002.1|	0	auxin response factor, putative [Medicago truncatula]
mdm-miR160d	CSVX01017469.1	2	1.5	GO:0009734,GO:0006355,GO:0003677,GO:0005634,	K14486|1|1e-81|282|cic:CICLE_v10014391mg|auxin response factor	gi|357453951|ref|XP_003597256.1|	0	auxin response factor 1 [Medicago truncatula]
mdm-miR160d	CSVX01056049.1	0.5	0.5	GO:0009734,GO:0006355,GO:0003677,GO:0005634,	K14486|1|5e-20|96.3|crb:CARUB_v10022415mg|auxin response factor	gi|922402117|ref|XP_013468194.1|	0	auxin response factor 1 [Medicago truncatula]
mdm-miR160d	CSVX01017470.1	2.5	0.8	GO:0048827,GO:0009734,GO:0006355,GO:0003677,GO:0048608,GO:0005634,	K14486|1|2e-74|267|sind:105159332|auxin response factor	gi|922367671|ref|XP_013456002.1|	0	auxin response factor, putative [Medicago truncatula]
mdm-miR160e	CSVX01017472.1	2	1.5	GO:0009734,GO:0006355,GO:0003677,GO:0005634,	K14486|1|1e-82|285|cic:CICLE_v10014391mg|auxin response factor	gi|357453951|ref|XP_003597256.1|	0	auxin response factor 1 [Medicago truncatula]
mdm-miR160e	CSVX01017471.1	2.5	0.8	GO:0048827,GO:0009734,GO:0006355,GO:0003677,GO:0048608,GO:0005634,	K14486|1|3e-74|267|sind:105159332|auxin response factor	gi|922367671|ref|XP_013456002.1|	0	auxin response factor, putative [Medicago truncatula]
mdm-miR160e	CSVX01017469.1	2	1.5	GO:0009734,GO:0006355,GO:0003677,GO:0005634,	K14486|1|1e-81|282|cic:CICLE_v10014391mg|auxin response factor	gi|357453951|ref|XP_003597256.1|	0	auxin response factor 1 [Medicago truncatula]
mdm-miR160e	CSVX01056049.1	0.5	0.5	GO:0009734,GO:0006355,GO:0003677,GO:0005634,	K14486|1|5e-20|96.3|crb:CARUB_v10022415mg|auxin response factor	gi|922402117|ref|XP_013468194.1|	0	auxin response factor 1 [Medicago truncatula]
mdm-miR160e	CSVX01017470.1	2.5	0.8	GO:0048827,GO:0009734,GO:0006355,GO:0003677,GO:0048608,GO:0005634,	K14486|1|2e-74|267|sind:105159332|auxin response factor	gi|922367671|ref|XP_013456002.1|	0	auxin response factor, putative [Medicago truncatula]
mes-miR160b	CSVX01017472.1	2	1.5	GO:0009734,GO:0006355,GO:0003677,GO:0005634,	K14486|1|1e-82|285|cic:CICLE_v10014391mg|auxin response factor	gi|357453951|ref|XP_003597256.1|	0	auxin response factor 1 [Medicago truncatula]
mes-miR160b	CSVX01017471.1	2.5	0.8	GO:0048827,GO:0009734,GO:0006355,GO:0003677,GO:0048608,GO:0005634,	K14486|1|3e-74|267|sind:105159332|auxin response factor	gi|922367671|ref|XP_013456002.1|	0	auxin response factor, putative [Medicago truncatula]
mes-miR160b	CSVX01017469.1	2	1.5	GO:0009734,GO:0006355,GO:0003677,GO:0005634,	K14486|1|1e-81|282|cic:CICLE_v10014391mg|auxin response factor	gi|357453951|ref|XP_003597256.1|	0	auxin response factor 1 [Medicago truncatula]
mes-miR160b	CSVX01056049.1	0.5	0.5	GO:0009734,GO:0006355,GO:0003677,GO:0005634,	K14486|1|5e-20|96.3|crb:CARUB_v10022415mg|auxin response factor	gi|922402117|ref|XP_013468194.1|	0	auxin response factor 1 [Medicago truncatula]
mes-miR160b	CSVX01017470.1	2.5	0.8	GO:0048827,GO:0009734,GO:0006355,GO:0003677,GO:0048608,GO:0005634,	K14486|1|2e-74|267|sind:105159332|auxin response factor	gi|922367671|ref|XP_013456002.1|	0	auxin response factor, putative [Medicago truncatula]
mes-miR160c	CSVX01017472.1	2	1.5	GO:0009734,GO:0006355,GO:0003677,GO:0005634,	K14486|1|1e-82|285|cic:CICLE_v10014391mg|auxin response factor	gi|357453951|ref|XP_003597256.1|	0	auxin response factor 1 [Medicago truncatula]
mes-miR160c	CSVX01017471.1	2.5	1	GO:0048827,GO:0009734,GO:0006355,GO:0003677,GO:0048608,GO:0005634,	K14486|1|3e-74|267|sind:105159332|auxin response factor	gi|922367671|ref|XP_013456002.1|	0	auxin response factor, putative [Medicago truncatula]
mes-miR160c	CSVX01017469.1	2	1.5	GO:0009734,GO:0006355,GO:0003677,GO:0005634,	K14486|1|1e-81|282|cic:CICLE_v10014391mg|auxin response factor	gi|357453951|ref|XP_003597256.1|	0	auxin response factor 1 [Medicago truncatula]
mes-miR160c	CSVX01013194.1	4	NA	-	-	-	-	-
mes-miR160c	CSVX01056049.1	1	0.8	GO:0009734,GO:0006355,GO:0003677,GO:0005634,	K14486|1|5e-20|96.3|crb:CARUB_v10022415mg|auxin response factor	gi|922402117|ref|XP_013468194.1|	0	auxin response factor 1 [Medicago truncatula]
mes-miR160c	CSVX01017470.1	2.5	1	GO:0048827,GO:0009734,GO:0006355,GO:0003677,GO:0048608,GO:0005634,	K14486|1|2e-74|267|sind:105159332|auxin response factor	gi|922367671|ref|XP_013456002.1|	0	auxin response factor, putative [Medicago truncatula]
mtr-miR160a	CSVX01017472.1	2	1.5	GO:0009734,GO:0006355,GO:0003677,GO:0005634,	K14486|1|1e-82|285|cic:CICLE_v10014391mg|auxin response factor	gi|357453951|ref|XP_003597256.1|	0	auxin response factor 1 [Medicago truncatula]
mtr-miR160a	CSVX01017471.1	2.5	0.8	GO:0048827,GO:0009734,GO:0006355,GO:0003677,GO:0048608,GO:0005634,	K14486|1|3e-74|267|sind:105159332|auxin response factor	gi|922367671|ref|XP_013456002.1|	0	auxin response factor, putative [Medicago truncatula]
mtr-miR160a	CSVX01017469.1	2	1.5	GO:0009734,GO:0006355,GO:0003677,GO:0005634,	K14486|1|1e-81|282|cic:CICLE_v10014391mg|auxin response factor	gi|357453951|ref|XP_003597256.1|	0	auxin response factor 1 [Medicago truncatula]
mtr-miR160a	CSVX01056049.1	0.5	0.5	GO:0009734,GO:0006355,GO:0003677,GO:0005634,	K14486|1|5e-20|96.3|crb:CARUB_v10022415mg|auxin response factor	gi|922402117|ref|XP_013468194.1|	0	auxin response factor 1 [Medicago truncatula]
mtr-miR160a	CSVX01017470.1	2.5	0.8	GO:0048827,GO:0009734,GO:0006355,GO:0003677,GO:0048608,GO:0005634,	K14486|1|2e-74|267|sind:105159332|auxin response factor	gi|922367671|ref|XP_013456002.1|	0	auxin response factor, putative [Medicago truncatula]
mtr-miR160e	CSVX01017472.1	2	1.5	GO:0009734,GO:0006355,GO:0003677,GO:0005634,	K14486|1|1e-82|285|cic:CICLE_v10014391mg|auxin response factor	gi|357453951|ref|XP_003597256.1|	0	auxin response factor 1 [Medicago truncatula]
mtr-miR160e	CSVX01017471.1	2.5	0.8	GO:0048827,GO:0009734,GO:0006355,GO:0003677,GO:0048608,GO:0005634,	K14486|1|3e-74|267|sind:105159332|auxin response factor	gi|922367671|ref|XP_013456002.1|	0	auxin response factor, putative [Medicago truncatula]
mtr-miR160e	CSVX01017469.1	2	1.5	GO:0009734,GO:0006355,GO:0003677,GO:0005634,	K14486|1|1e-81|282|cic:CICLE_v10014391mg|auxin response factor	gi|357453951|ref|XP_003597256.1|	0	auxin response factor 1 [Medicago truncatula]
mtr-miR160e	CSVX01056049.1	0.5	0.5	GO:0009734,GO:0006355,GO:0003677,GO:0005634,	K14486|1|5e-20|96.3|crb:CARUB_v10022415mg|auxin response factor	gi|922402117|ref|XP_013468194.1|	0	auxin response factor 1 [Medicago truncatula]
mtr-miR160e	CSVX01017470.1	2.5	0.8	GO:0048827,GO:0009734,GO:0006355,GO:0003677,GO:0048608,GO:0005634,	K14486|1|2e-74|267|sind:105159332|auxin response factor	gi|922367671|ref|XP_013456002.1|	0	auxin response factor, putative [Medicago truncatula]
nta-miR160a	CSVX01017472.1	2	1.5	GO:0009734,GO:0006355,GO:0003677,GO:0005634,	K14486|1|1e-82|285|cic:CICLE_v10014391mg|auxin response factor	gi|357453951|ref|XP_003597256.1|	0	auxin response factor 1 [Medicago truncatula]
nta-miR160a	CSVX01017471.1	2.5	0.8	GO:0048827,GO:0009734,GO:0006355,GO:0003677,GO:0048608,GO:0005634,	K14486|1|3e-74|267|sind:105159332|auxin response factor	gi|922367671|ref|XP_013456002.1|	0	auxin response factor, putative [Medicago truncatula]
nta-miR160a	CSVX01017469.1	2	1.5	GO:0009734,GO:0006355,GO:0003677,GO:0005634,	K14486|1|1e-81|282|cic:CICLE_v10014391mg|auxin response factor	gi|357453951|ref|XP_003597256.1|	0	auxin response factor 1 [Medicago truncatula]
nta-miR160a	CSVX01056049.1	0.5	0.5	GO:0009734,GO:0006355,GO:0003677,GO:0005634,	K14486|1|5e-20|96.3|crb:CARUB_v10022415mg|auxin response factor	gi|922402117|ref|XP_013468194.1|	0	auxin response factor 1 [Medicago truncatula]
nta-miR160a	CSVX01017470.1	2.5	0.8	GO:0048827,GO:0009734,GO:0006355,GO:0003677,GO:0048608,GO:0005634,	K14486|1|2e-74|267|sind:105159332|auxin response factor	gi|922367671|ref|XP_013456002.1|	0	auxin response factor, putative [Medicago truncatula]
nta-miR160d	CSVX01017472.1	2	1.5	GO:0009734,GO:0006355,GO:0003677,GO:0005634,	K14486|1|1e-82|285|cic:CICLE_v10014391mg|auxin response factor	gi|357453951|ref|XP_003597256.1|	0	auxin response factor 1 [Medicago truncatula]
nta-miR160d	CSVX01017471.1	3.5	1.8	GO:0048827,GO:0009734,GO:0006355,GO:0003677,GO:0048608,GO:0005634,	K14486|1|3e-74|267|sind:105159332|auxin response factor	gi|922367671|ref|XP_013456002.1|	0	auxin response factor, putative [Medicago truncatula]
nta-miR160d	CSVX01017469.1	2	1.5	GO:0009734,GO:0006355,GO:0003677,GO:0005634,	K14486|1|1e-81|282|cic:CICLE_v10014391mg|auxin response factor	gi|357453951|ref|XP_003597256.1|	0	auxin response factor 1 [Medicago truncatula]
nta-miR160d	CSVX01056049.1	0	0	GO:0009734,GO:0006355,GO:0003677,GO:0005634,	K14486|1|5e-20|96.3|crb:CARUB_v10022415mg|auxin response factor	gi|922402117|ref|XP_013468194.1|	0	auxin response factor 1 [Medicago truncatula]
nta-miR160d	CSVX01017470.1	3.5	1.8	GO:0048827,GO:0009734,GO:0006355,GO:0003677,GO:0048608,GO:0005634,	K14486|1|2e-74|267|sind:105159332|auxin response factor	gi|922367671|ref|XP_013456002.1|	0	auxin response factor, putative [Medicago truncatula]
osa-miR160a-5p	CSVX01017472.1	2	1.5	GO:0009734,GO:0006355,GO:0003677,GO:0005634,	K14486|1|1e-82|285|cic:CICLE_v10014391mg|auxin response factor	gi|357453951|ref|XP_003597256.1|	0	auxin response factor 1 [Medicago truncatula]
osa-miR160a-5p	CSVX01017471.1	2.5	0.8	GO:0048827,GO:0009734,GO:0006355,GO:0003677,GO:0048608,GO:0005634,	K14486|1|3e-74|267|sind:105159332|auxin response factor	gi|922367671|ref|XP_013456002.1|	0	auxin response factor, putative [Medicago truncatula]
osa-miR160a-5p	CSVX01017469.1	2	1.5	GO:0009734,GO:0006355,GO:0003677,GO:0005634,	K14486|1|1e-81|282|cic:CICLE_v10014391mg|auxin response factor	gi|357453951|ref|XP_003597256.1|	0	auxin response factor 1 [Medicago truncatula]
osa-miR160a-5p	CSVX01056049.1	0.5	0.5	GO:0009734,GO:0006355,GO:0003677,GO:0005634,	K14486|1|5e-20|96.3|crb:CARUB_v10022415mg|auxin response factor	gi|922402117|ref|XP_013468194.1|	0	auxin response factor 1 [Medicago truncatula]
osa-miR160a-5p	CSVX01017470.1	2.5	0.8	GO:0048827,GO:0009734,GO:0006355,GO:0003677,GO:0048608,GO:0005634,	K14486|1|2e-74|267|sind:105159332|auxin response factor	gi|922367671|ref|XP_013456002.1|	0	auxin response factor, putative [Medicago truncatula]
osa-miR160d-5p	CSVX01017472.1	2	1.5	GO:0009734,GO:0006355,GO:0003677,GO:0005634,	K14486|1|1e-82|285|cic:CICLE_v10014391mg|auxin response factor	gi|357453951|ref|XP_003597256.1|	0	auxin response factor 1 [Medicago truncatula]
osa-miR160d-5p	CSVX01017471.1	2.5	0.8	GO:0048827,GO:0009734,GO:0006355,GO:0003677,GO:0048608,GO:0005634,	K14486|1|3e-74|267|sind:105159332|auxin response factor	gi|922367671|ref|XP_013456002.1|	0	auxin response factor, putative [Medicago truncatula]
osa-miR160d-5p	CSVX01017469.1	2	1.5	GO:0009734,GO:0006355,GO:0003677,GO:0005634,	K14486|1|1e-81|282|cic:CICLE_v10014391mg|auxin response factor	gi|357453951|ref|XP_003597256.1|	0	auxin response factor 1 [Medicago truncatula]
osa-miR160d-5p	CSVX01056049.1	0.5	0.5	GO:0009734,GO:0006355,GO:0003677,GO:0005634,	K14486|1|5e-20|96.3|crb:CARUB_v10022415mg|auxin response factor	gi|922402117|ref|XP_013468194.1|	0	auxin response factor 1 [Medicago truncatula]
osa-miR160d-5p	CSVX01017470.1	2.5	0.8	GO:0048827,GO:0009734,GO:0006355,GO:0003677,GO:0048608,GO:0005634,	K14486|1|2e-74|267|sind:105159332|auxin response factor	gi|922367671|ref|XP_013456002.1|	0	auxin response factor, putative [Medicago truncatula]
osa-miR160e-5p	CSVX01017472.1	2	1.5	GO:0009734,GO:0006355,GO:0003677,GO:0005634,	K14486|1|1e-82|285|cic:CICLE_v10014391mg|auxin response factor	gi|357453951|ref|XP_003597256.1|	0	auxin response factor 1 [Medicago truncatula]
osa-miR160e-5p	CSVX01017471.1	2.5	1	GO:0048827,GO:0009734,GO:0006355,GO:0003677,GO:0048608,GO:0005634,	K14486|1|3e-74|267|sind:105159332|auxin response factor	gi|922367671|ref|XP_013456002.1|	0	auxin response factor, putative [Medicago truncatula]
osa-miR160e-5p	CSVX01017469.1	2	1.5	GO:0009734,GO:0006355,GO:0003677,GO:0005634,	K14486|1|1e-81|282|cic:CICLE_v10014391mg|auxin response factor	gi|357453951|ref|XP_003597256.1|	0	auxin response factor 1 [Medicago truncatula]
osa-miR160e-5p	CSVX01013194.1	4	NA	-	-	-	-	-
osa-miR160e-5p	CSVX01056049.1	1	0.8	GO:0009734,GO:0006355,GO:0003677,GO:0005634,	K14486|1|5e-20|96.3|crb:CARUB_v10022415mg|auxin response factor	gi|922402117|ref|XP_013468194.1|	0	auxin response factor 1 [Medicago truncatula]
osa-miR160e-5p	CSVX01017470.1	2.5	1	GO:0048827,GO:0009734,GO:0006355,GO:0003677,GO:0048608,GO:0005634,	K14486|1|2e-74|267|sind:105159332|auxin response factor	gi|922367671|ref|XP_013456002.1|	0	auxin response factor, putative [Medicago truncatula]
ppt-miR160b	CSVX01017472.1	3	2	GO:0009734,GO:0006355,GO:0003677,GO:0005634,	K14486|1|1e-82|285|cic:CICLE_v10014391mg|auxin response factor	gi|357453951|ref|XP_003597256.1|	0	auxin response factor 1 [Medicago truncatula]
ppt-miR160b	CSVX01017471.1	3.5	1.2	GO:0048827,GO:0009734,GO:0006355,GO:0003677,GO:0048608,GO:0005634,	K14486|1|3e-74|267|sind:105159332|auxin response factor	gi|922367671|ref|XP_013456002.1|	0	auxin response factor, putative [Medicago truncatula]
ppt-miR160b	CSVX01017469.1	3	2	GO:0009734,GO:0006355,GO:0003677,GO:0005634,	K14486|1|1e-81|282|cic:CICLE_v10014391mg|auxin response factor	gi|357453951|ref|XP_003597256.1|	0	auxin response factor 1 [Medicago truncatula]
ppt-miR160b	CSVX01056049.1	1.5	1	GO:0009734,GO:0006355,GO:0003677,GO:0005634,	K14486|1|5e-20|96.3|crb:CARUB_v10022415mg|auxin response factor	gi|922402117|ref|XP_013468194.1|	0	auxin response factor 1 [Medicago truncatula]
ppt-miR160b	CSVX01017470.1	3.5	1.2	GO:0048827,GO:0009734,GO:0006355,GO:0003677,GO:0048608,GO:0005634,	K14486|1|2e-74|267|sind:105159332|auxin response factor	gi|922367671|ref|XP_013456002.1|	0	auxin response factor, putative [Medicago truncatula]
ppt-miR160e	CSVX01017472.1	2	1.5	GO:0009734,GO:0006355,GO:0003677,GO:0005634,	K14486|1|1e-82|285|cic:CICLE_v10014391mg|auxin response factor	gi|357453951|ref|XP_003597256.1|	0	auxin response factor 1 [Medicago truncatula]
ppt-miR160e	CSVX01017471.1	2.5	0.8	GO:0048827,GO:0009734,GO:0006355,GO:0003677,GO:0048608,GO:0005634,	K14486|1|3e-74|267|sind:105159332|auxin response factor	gi|922367671|ref|XP_013456002.1|	0	auxin response factor, putative [Medicago truncatula]
ppt-miR160e	CSVX01017469.1	2	1.5	GO:0009734,GO:0006355,GO:0003677,GO:0005634,	K14486|1|1e-81|282|cic:CICLE_v10014391mg|auxin response factor	gi|357453951|ref|XP_003597256.1|	0	auxin response factor 1 [Medicago truncatula]
ppt-miR160e	CSVX01056049.1	0.5	0.5	GO:0009734,GO:0006355,GO:0003677,GO:0005634,	K14486|1|5e-20|96.3|crb:CARUB_v10022415mg|auxin response factor	gi|922402117|ref|XP_013468194.1|	0	auxin response factor 1 [Medicago truncatula]
ppt-miR160e	CSVX01017470.1	2.5	0.8	GO:0048827,GO:0009734,GO:0006355,GO:0003677,GO:0048608,GO:0005634,	K14486|1|2e-74|267|sind:105159332|auxin response factor	gi|922367671|ref|XP_013456002.1|	0	auxin response factor, putative [Medicago truncatula]
ppt-miR160f	CSVX01017472.1	2	1.5	GO:0009734,GO:0006355,GO:0003677,GO:0005634,	K14486|1|1e-82|285|cic:CICLE_v10014391mg|auxin response factor	gi|357453951|ref|XP_003597256.1|	0	auxin response factor 1 [Medicago truncatula]
ppt-miR160f	CSVX01017471.1	2.5	0.8	GO:0048827,GO:0009734,GO:0006355,GO:0003677,GO:0048608,GO:0005634,	K14486|1|3e-74|267|sind:105159332|auxin response factor	gi|922367671|ref|XP_013456002.1|	0	auxin response factor, putative [Medicago truncatula]
ppt-miR160f	CSVX01017469.1	2	1.5	GO:0009734,GO:0006355,GO:0003677,GO:0005634,	K14486|1|1e-81|282|cic:CICLE_v10014391mg|auxin response factor	gi|357453951|ref|XP_003597256.1|	0	auxin response factor 1 [Medicago truncatula]
ppt-miR160f	CSVX01056049.1	0.5	0.5	GO:0009734,GO:0006355,GO:0003677,GO:0005634,	K14486|1|5e-20|96.3|crb:CARUB_v10022415mg|auxin response factor	gi|922402117|ref|XP_013468194.1|	0	auxin response factor 1 [Medicago truncatula]
ppt-miR160f	CSVX01017470.1	2.5	0.8	GO:0048827,GO:0009734,GO:0006355,GO:0003677,GO:0048608,GO:0005634,	K14486|1|2e-74|267|sind:105159332|auxin response factor	gi|922367671|ref|XP_013456002.1|	0	auxin response factor, putative [Medicago truncatula]
ppt-miR160g	CSVX01017471.1	3.5	1.2	GO:0048827,GO:0009734,GO:0006355,GO:0003677,GO:0048608,GO:0005634,	K14486|1|3e-74|267|sind:105159332|auxin response factor	gi|922367671|ref|XP_013456002.1|	0	auxin response factor, putative [Medicago truncatula]
ppt-miR160g	CSVX01027047.1	4	2.2	-	K16251|1|3e-08|61.2|spen:107003054|DNA-directed RNA polymerase V subunit 1 [EC:2.7.7.6]	gi|502131136|ref|XP_004500887.1|	0	PREDICTED: uncharacterized protein LOC101489430 isoform X1 [Cicer arietinum]
ppt-miR160g	CSVX01056049.1	1.5	1	GO:0009734,GO:0006355,GO:0003677,GO:0005634,	K14486|1|5e-20|96.3|crb:CARUB_v10022415mg|auxin response factor	gi|922402117|ref|XP_013468194.1|	0	auxin response factor 1 [Medicago truncatula]
ppt-miR160g	CSVX01057137.1	4	2.2	GO:0016787,GO:0016021,	-	gi|502145260|ref|XP_004505955.1|	0	PREDICTED: uncharacterized protein LOC101501619 isoform X1 [Cicer arietinum]
ppt-miR160g	CSVX01027048.1	4	2.2	GO:0009570,GO:2000904,GO:0043036,GO:2001070,	K16251|1|2e-06|53.9|spen:107003054|DNA-directed RNA polymerase V subunit 1 [EC:2.7.7.6]	gi|356517440|ref|XP_003527395.1|	4.56487e-179	PREDICTED: uncharacterized protein LOC100788155 [Glycine max]
ppt-miR160g	CSVX01017469.1	3	2	GO:0009734,GO:0006355,GO:0003677,GO:0005634,	K14486|1|1e-81|282|cic:CICLE_v10014391mg|auxin response factor	gi|357453951|ref|XP_003597256.1|	0	auxin response factor 1 [Medicago truncatula]
ppt-miR160g	CSVX01017472.1	3	2	GO:0009734,GO:0006355,GO:0003677,GO:0005634,	K14486|1|1e-82|285|cic:CICLE_v10014391mg|auxin response factor	gi|357453951|ref|XP_003597256.1|	0	auxin response factor 1 [Medicago truncatula]
ppt-miR160g	CSVX01056721.1	3.5	NA	GO:0005432,GO:0055074,GO:0005509,GO:0016021,GO:0035725,	K07300|1|1e-06|53.5|pda:103713853|Ca2+:H+ antiporter	gi|502089901|ref|XP_004489056.1|	0	PREDICTED: uncharacterized protein LOC101505490 [Cicer arietinum]
ppt-miR160g	CSVX01017470.1	3.5	1.2	GO:0048827,GO:0009734,GO:0006355,GO:0003677,GO:0048608,GO:0005634,	K14486|1|2e-74|267|sind:105159332|auxin response factor	gi|922367671|ref|XP_013456002.1|	0	auxin response factor, putative [Medicago truncatula]
ppt-miR160i	CSVX01017472.1	3	2	GO:0009734,GO:0006355,GO:0003677,GO:0005634,	K14486|1|1e-82|285|cic:CICLE_v10014391mg|auxin response factor	gi|357453951|ref|XP_003597256.1|	0	auxin response factor 1 [Medicago truncatula]
ppt-miR160i	CSVX01017471.1	3.5	1.2	GO:0048827,GO:0009734,GO:0006355,GO:0003677,GO:0048608,GO:0005634,	K14486|1|3e-74|267|sind:105159332|auxin response factor	gi|922367671|ref|XP_013456002.1|	0	auxin response factor, putative [Medicago truncatula]
ppt-miR160i	CSVX01017469.1	3	2	GO:0009734,GO:0006355,GO:0003677,GO:0005634,	K14486|1|1e-81|282|cic:CICLE_v10014391mg|auxin response factor	gi|357453951|ref|XP_003597256.1|	0	auxin response factor 1 [Medicago truncatula]
ppt-miR160i	CSVX01056049.1	1.5	1	GO:0009734,GO:0006355,GO:0003677,GO:0005634,	K14486|1|5e-20|96.3|crb:CARUB_v10022415mg|auxin response factor	gi|922402117|ref|XP_013468194.1|	0	auxin response factor 1 [Medicago truncatula]
ppt-miR160i	CSVX01017470.1	3.5	1.2	GO:0048827,GO:0009734,GO:0006355,GO:0003677,GO:0048608,GO:0005634,	K14486|1|2e-74|267|sind:105159332|auxin response factor	gi|922367671|ref|XP_013456002.1|	0	auxin response factor, putative [Medicago truncatula]
ptc-miR160a	CSVX01017472.1	2	1.5	GO:0009734,GO:0006355,GO:0003677,GO:0005634,	K14486|1|1e-82|285|cic:CICLE_v10014391mg|auxin response factor	gi|357453951|ref|XP_003597256.1|	0	auxin response factor 1 [Medicago truncatula]
ptc-miR160a	CSVX01017471.1	2.5	0.8	GO:0048827,GO:0009734,GO:0006355,GO:0003677,GO:0048608,GO:0005634,	K14486|1|3e-74|267|sind:105159332|auxin response factor	gi|922367671|ref|XP_013456002.1|	0	auxin response factor, putative [Medicago truncatula]
ptc-miR160a	CSVX01017469.1	2	1.5	GO:0009734,GO:0006355,GO:0003677,GO:0005634,	K14486|1|1e-81|282|cic:CICLE_v10014391mg|auxin response factor	gi|357453951|ref|XP_003597256.1|	0	auxin response factor 1 [Medicago truncatula]
ptc-miR160a	CSVX01056049.1	0.5	0.5	GO:0009734,GO:0006355,GO:0003677,GO:0005634,	K14486|1|5e-20|96.3|crb:CARUB_v10022415mg|auxin response factor	gi|922402117|ref|XP_013468194.1|	0	auxin response factor 1 [Medicago truncatula]
ptc-miR160a	CSVX01017470.1	2.5	0.8	GO:0048827,GO:0009734,GO:0006355,GO:0003677,GO:0048608,GO:0005634,	K14486|1|2e-74|267|sind:105159332|auxin response factor	gi|922367671|ref|XP_013456002.1|	0	auxin response factor, putative [Medicago truncatula]
ptc-miR160b-5p	CSVX01017472.1	2	1.5	GO:0009734,GO:0006355,GO:0003677,GO:0005634,	K14486|1|1e-82|285|cic:CICLE_v10014391mg|auxin response factor	gi|357453951|ref|XP_003597256.1|	0	auxin response factor 1 [Medicago truncatula]
ptc-miR160b-5p	CSVX01017471.1	2.5	0.8	GO:0048827,GO:0009734,GO:0006355,GO:0003677,GO:0048608,GO:0005634,	K14486|1|3e-74|267|sind:105159332|auxin response factor	gi|922367671|ref|XP_013456002.1|	0	auxin response factor, putative [Medicago truncatula]
ptc-miR160b-5p	CSVX01017469.1	2	1.5	GO:0009734,GO:0006355,GO:0003677,GO:0005634,	K14486|1|1e-81|282|cic:CICLE_v10014391mg|auxin response factor	gi|357453951|ref|XP_003597256.1|	0	auxin response factor 1 [Medicago truncatula]
ptc-miR160b-5p	CSVX01056049.1	0.5	0.5	GO:0009734,GO:0006355,GO:0003677,GO:0005634,	K14486|1|5e-20|96.3|crb:CARUB_v10022415mg|auxin response factor	gi|922402117|ref|XP_013468194.1|	0	auxin response factor 1 [Medicago truncatula]
ptc-miR160b-5p	CSVX01017470.1	2.5	0.8	GO:0048827,GO:0009734,GO:0006355,GO:0003677,GO:0048608,GO:0005634,	K14486|1|2e-74|267|sind:105159332|auxin response factor	gi|922367671|ref|XP_013456002.1|	0	auxin response factor, putative [Medicago truncatula]
ptc-miR160c-5p	CSVX01017472.1	2	1.5	GO:0009734,GO:0006355,GO:0003677,GO:0005634,	K14486|1|1e-82|285|cic:CICLE_v10014391mg|auxin response factor	gi|357453951|ref|XP_003597256.1|	0	auxin response factor 1 [Medicago truncatula]
ptc-miR160c-5p	CSVX01017471.1	2.5	0.8	GO:0048827,GO:0009734,GO:0006355,GO:0003677,GO:0048608,GO:0005634,	K14486|1|3e-74|267|sind:105159332|auxin response factor	gi|922367671|ref|XP_013456002.1|	0	auxin response factor, putative [Medicago truncatula]
ptc-miR160c-5p	CSVX01017469.1	2	1.5	GO:0009734,GO:0006355,GO:0003677,GO:0005634,	K14486|1|1e-81|282|cic:CICLE_v10014391mg|auxin response factor	gi|357453951|ref|XP_003597256.1|	0	auxin response factor 1 [Medicago truncatula]
ptc-miR160c-5p	CSVX01056049.1	0.5	0.5	GO:0009734,GO:0006355,GO:0003677,GO:0005634,	K14486|1|5e-20|96.3|crb:CARUB_v10022415mg|auxin response factor	gi|922402117|ref|XP_013468194.1|	0	auxin response factor 1 [Medicago truncatula]
ptc-miR160c-5p	CSVX01017470.1	2.5	0.8	GO:0048827,GO:0009734,GO:0006355,GO:0003677,GO:0048608,GO:0005634,	K14486|1|2e-74|267|sind:105159332|auxin response factor	gi|922367671|ref|XP_013456002.1|	0	auxin response factor, putative [Medicago truncatula]
ptc-miR160d	CSVX01017472.1	2	1.5	GO:0009734,GO:0006355,GO:0003677,GO:0005634,	K14486|1|1e-82|285|cic:CICLE_v10014391mg|auxin response factor	gi|357453951|ref|XP_003597256.1|	0	auxin response factor 1 [Medicago truncatula]
ptc-miR160d	CSVX01017471.1	2.5	0.8	GO:0048827,GO:0009734,GO:0006355,GO:0003677,GO:0048608,GO:0005634,	K14486|1|3e-74|267|sind:105159332|auxin response factor	gi|922367671|ref|XP_013456002.1|	0	auxin response factor, putative [Medicago truncatula]
ptc-miR160d	CSVX01017469.1	2	1.5	GO:0009734,GO:0006355,GO:0003677,GO:0005634,	K14486|1|1e-81|282|cic:CICLE_v10014391mg|auxin response factor	gi|357453951|ref|XP_003597256.1|	0	auxin response factor 1 [Medicago truncatula]
ptc-miR160d	CSVX01056049.1	0.5	0.5	GO:0009734,GO:0006355,GO:0003677,GO:0005634,	K14486|1|5e-20|96.3|crb:CARUB_v10022415mg|auxin response factor	gi|922402117|ref|XP_013468194.1|	0	auxin response factor 1 [Medicago truncatula]
ptc-miR160d	CSVX01017470.1	2.5	0.8	GO:0048827,GO:0009734,GO:0006355,GO:0003677,GO:0048608,GO:0005634,	K14486|1|2e-74|267|sind:105159332|auxin response factor	gi|922367671|ref|XP_013456002.1|	0	auxin response factor, putative [Medicago truncatula]
ptc-miR160e-5p	CSVX01017472.1	1	0.5	GO:0009734,GO:0006355,GO:0003677,GO:0005634,	K14486|1|1e-82|285|cic:CICLE_v10014391mg|auxin response factor	gi|357453951|ref|XP_003597256.1|	0	auxin response factor 1 [Medicago truncatula]
ptc-miR160e-5p	CSVX01017471.1	3.5	1.8	GO:0048827,GO:0009734,GO:0006355,GO:0003677,GO:0048608,GO:0005634,	K14486|1|3e-74|267|sind:105159332|auxin response factor	gi|922367671|ref|XP_013456002.1|	0	auxin response factor, putative [Medicago truncatula]
ptc-miR160e-5p	CSVX01017469.1	1	0.5	GO:0009734,GO:0006355,GO:0003677,GO:0005634,	K14486|1|1e-81|282|cic:CICLE_v10014391mg|auxin response factor	gi|357453951|ref|XP_003597256.1|	0	auxin response factor 1 [Medicago truncatula]
ptc-miR160e-5p	CSVX01056049.1	1	1	GO:0009734,GO:0006355,GO:0003677,GO:0005634,	K14486|1|5e-20|96.3|crb:CARUB_v10022415mg|auxin response factor	gi|922402117|ref|XP_013468194.1|	0	auxin response factor 1 [Medicago truncatula]
ptc-miR160e-5p	CSVX01017470.1	3.5	1.8	GO:0048827,GO:0009734,GO:0006355,GO:0003677,GO:0048608,GO:0005634,	K14486|1|2e-74|267|sind:105159332|auxin response factor	gi|922367671|ref|XP_013456002.1|	0	auxin response factor, putative [Medicago truncatula]
rco-miR160b	CSVX01017472.1	2	1.5	GO:0009734,GO:0006355,GO:0003677,GO:0005634,	K14486|1|1e-82|285|cic:CICLE_v10014391mg|auxin response factor	gi|357453951|ref|XP_003597256.1|	0	auxin response factor 1 [Medicago truncatula]
rco-miR160b	CSVX01017471.1	2.5	0.8	GO:0048827,GO:0009734,GO:0006355,GO:0003677,GO:0048608,GO:0005634,	K14486|1|3e-74|267|sind:105159332|auxin response factor	gi|922367671|ref|XP_013456002.1|	0	auxin response factor, putative [Medicago truncatula]
rco-miR160b	CSVX01017469.1	2	1.5	GO:0009734,GO:0006355,GO:0003677,GO:0005634,	K14486|1|1e-81|282|cic:CICLE_v10014391mg|auxin response factor	gi|357453951|ref|XP_003597256.1|	0	auxin response factor 1 [Medicago truncatula]
rco-miR160b	CSVX01056049.1	0.5	0.5	GO:0009734,GO:0006355,GO:0003677,GO:0005634,	K14486|1|5e-20|96.3|crb:CARUB_v10022415mg|auxin response factor	gi|922402117|ref|XP_013468194.1|	0	auxin response factor 1 [Medicago truncatula]
rco-miR160b	CSVX01017470.1	2.5	0.8	GO:0048827,GO:0009734,GO:0006355,GO:0003677,GO:0048608,GO:0005634,	K14486|1|2e-74|267|sind:105159332|auxin response factor	gi|922367671|ref|XP_013456002.1|	0	auxin response factor, putative [Medicago truncatula]
sbi-miR160a	CSVX01017472.1	2	1.5	GO:0009734,GO:0006355,GO:0003677,GO:0005634,	K14486|1|1e-82|285|cic:CICLE_v10014391mg|auxin response factor	gi|357453951|ref|XP_003597256.1|	0	auxin response factor 1 [Medicago truncatula]
sbi-miR160a	CSVX01017471.1	2.5	0.8	GO:0048827,GO:0009734,GO:0006355,GO:0003677,GO:0048608,GO:0005634,	K14486|1|3e-74|267|sind:105159332|auxin response factor	gi|922367671|ref|XP_013456002.1|	0	auxin response factor, putative [Medicago truncatula]
sbi-miR160a	CSVX01017469.1	2	1.5	GO:0009734,GO:0006355,GO:0003677,GO:0005634,	K14486|1|1e-81|282|cic:CICLE_v10014391mg|auxin response factor	gi|357453951|ref|XP_003597256.1|	0	auxin response factor 1 [Medicago truncatula]
sbi-miR160a	CSVX01056049.1	0.5	0.5	GO:0009734,GO:0006355,GO:0003677,GO:0005634,	K14486|1|5e-20|96.3|crb:CARUB_v10022415mg|auxin response factor	gi|922402117|ref|XP_013468194.1|	0	auxin response factor 1 [Medicago truncatula]
sbi-miR160a	CSVX01017470.1	2.5	0.8	GO:0048827,GO:0009734,GO:0006355,GO:0003677,GO:0048608,GO:0005634,	K14486|1|2e-74|267|sind:105159332|auxin response factor	gi|922367671|ref|XP_013456002.1|	0	auxin response factor, putative [Medicago truncatula]
sbi-miR160b	CSVX01017472.1	2	1.5	GO:0009734,GO:0006355,GO:0003677,GO:0005634,	K14486|1|1e-82|285|cic:CICLE_v10014391mg|auxin response factor	gi|357453951|ref|XP_003597256.1|	0	auxin response factor 1 [Medicago truncatula]
sbi-miR160b	CSVX01017471.1	2.5	0.8	GO:0048827,GO:0009734,GO:0006355,GO:0003677,GO:0048608,GO:0005634,	K14486|1|3e-74|267|sind:105159332|auxin response factor	gi|922367671|ref|XP_013456002.1|	0	auxin response factor, putative [Medicago truncatula]
sbi-miR160b	CSVX01017469.1	2	1.5	GO:0009734,GO:0006355,GO:0003677,GO:0005634,	K14486|1|1e-81|282|cic:CICLE_v10014391mg|auxin response factor	gi|357453951|ref|XP_003597256.1|	0	auxin response factor 1 [Medicago truncatula]
sbi-miR160b	CSVX01056049.1	0.5	0.5	GO:0009734,GO:0006355,GO:0003677,GO:0005634,	K14486|1|5e-20|96.3|crb:CARUB_v10022415mg|auxin response factor	gi|922402117|ref|XP_013468194.1|	0	auxin response factor 1 [Medicago truncatula]
sbi-miR160b	CSVX01017470.1	2.5	0.8	GO:0048827,GO:0009734,GO:0006355,GO:0003677,GO:0048608,GO:0005634,	K14486|1|2e-74|267|sind:105159332|auxin response factor	gi|922367671|ref|XP_013456002.1|	0	auxin response factor, putative [Medicago truncatula]
sbi-miR160c	CSVX01017472.1	2	1.5	GO:0009734,GO:0006355,GO:0003677,GO:0005634,	K14486|1|1e-82|285|cic:CICLE_v10014391mg|auxin response factor	gi|357453951|ref|XP_003597256.1|	0	auxin response factor 1 [Medicago truncatula]
sbi-miR160c	CSVX01017471.1	2.5	0.8	GO:0048827,GO:0009734,GO:0006355,GO:0003677,GO:0048608,GO:0005634,	K14486|1|3e-74|267|sind:105159332|auxin response factor	gi|922367671|ref|XP_013456002.1|	0	auxin response factor, putative [Medicago truncatula]
sbi-miR160c	CSVX01017469.1	2	1.5	GO:0009734,GO:0006355,GO:0003677,GO:0005634,	K14486|1|1e-81|282|cic:CICLE_v10014391mg|auxin response factor	gi|357453951|ref|XP_003597256.1|	0	auxin response factor 1 [Medicago truncatula]
sbi-miR160c	CSVX01056049.1	0.5	0.5	GO:0009734,GO:0006355,GO:0003677,GO:0005634,	K14486|1|5e-20|96.3|crb:CARUB_v10022415mg|auxin response factor	gi|922402117|ref|XP_013468194.1|	0	auxin response factor 1 [Medicago truncatula]
sbi-miR160c	CSVX01017470.1	2.5	0.8	GO:0048827,GO:0009734,GO:0006355,GO:0003677,GO:0048608,GO:0005634,	K14486|1|2e-74|267|sind:105159332|auxin response factor	gi|922367671|ref|XP_013456002.1|	0	auxin response factor, putative [Medicago truncatula]
sly-miR160a	CSVX01017472.1	2	1.5	GO:0009734,GO:0006355,GO:0003677,GO:0005634,	K14486|1|1e-82|285|cic:CICLE_v10014391mg|auxin response factor	gi|357453951|ref|XP_003597256.1|	0	auxin response factor 1 [Medicago truncatula]
sly-miR160a	CSVX01017471.1	2.5	0.8	GO:0048827,GO:0009734,GO:0006355,GO:0003677,GO:0048608,GO:0005634,	K14486|1|3e-74|267|sind:105159332|auxin response factor	gi|922367671|ref|XP_013456002.1|	0	auxin response factor, putative [Medicago truncatula]
sly-miR160a	CSVX01017469.1	2	1.5	GO:0009734,GO:0006355,GO:0003677,GO:0005634,	K14486|1|1e-81|282|cic:CICLE_v10014391mg|auxin response factor	gi|357453951|ref|XP_003597256.1|	0	auxin response factor 1 [Medicago truncatula]
sly-miR160a	CSVX01056049.1	0.5	0.5	GO:0009734,GO:0006355,GO:0003677,GO:0005634,	K14486|1|5e-20|96.3|crb:CARUB_v10022415mg|auxin response factor	gi|922402117|ref|XP_013468194.1|	0	auxin response factor 1 [Medicago truncatula]
sly-miR160a	CSVX01017470.1	2.5	0.8	GO:0048827,GO:0009734,GO:0006355,GO:0003677,GO:0048608,GO:0005634,	K14486|1|2e-74|267|sind:105159332|auxin response factor	gi|922367671|ref|XP_013456002.1|	0	auxin response factor, putative [Medicago truncatula]
stu-miR160b	CSVX01017472.1	2	1.5	GO:0009734,GO:0006355,GO:0003677,GO:0005634,	K14486|1|1e-82|285|cic:CICLE_v10014391mg|auxin response factor	gi|357453951|ref|XP_003597256.1|	0	auxin response factor 1 [Medicago truncatula]
stu-miR160b	CSVX01017471.1	2.5	0.8	GO:0048827,GO:0009734,GO:0006355,GO:0003677,GO:0048608,GO:0005634,	K14486|1|3e-74|267|sind:105159332|auxin response factor	gi|922367671|ref|XP_013456002.1|	0	auxin response factor, putative [Medicago truncatula]
stu-miR160b	CSVX01017469.1	2	1.5	GO:0009734,GO:0006355,GO:0003677,GO:0005634,	K14486|1|1e-81|282|cic:CICLE_v10014391mg|auxin response factor	gi|357453951|ref|XP_003597256.1|	0	auxin response factor 1 [Medicago truncatula]
stu-miR160b	CSVX01056049.1	0.5	0.5	GO:0009734,GO:0006355,GO:0003677,GO:0005634,	K14486|1|5e-20|96.3|crb:CARUB_v10022415mg|auxin response factor	gi|922402117|ref|XP_013468194.1|	0	auxin response factor 1 [Medicago truncatula]
stu-miR160b	CSVX01017470.1	2.5	0.8	GO:0048827,GO:0009734,GO:0006355,GO:0003677,GO:0048608,GO:0005634,	K14486|1|2e-74|267|sind:105159332|auxin response factor	gi|922367671|ref|XP_013456002.1|	0	auxin response factor, putative [Medicago truncatula]
vvi-miR160d	CSVX01017472.1	2	1.5	GO:0009734,GO:0006355,GO:0003677,GO:0005634,	K14486|1|1e-82|285|cic:CICLE_v10014391mg|auxin response factor	gi|357453951|ref|XP_003597256.1|	0	auxin response factor 1 [Medicago truncatula]
vvi-miR160d	CSVX01017471.1	2.5	0.8	GO:0048827,GO:0009734,GO:0006355,GO:0003677,GO:0048608,GO:0005634,	K14486|1|3e-74|267|sind:105159332|auxin response factor	gi|922367671|ref|XP_013456002.1|	0	auxin response factor, putative [Medicago truncatula]
vvi-miR160d	CSVX01017469.1	2	1.5	GO:0009734,GO:0006355,GO:0003677,GO:0005634,	K14486|1|1e-81|282|cic:CICLE_v10014391mg|auxin response factor	gi|357453951|ref|XP_003597256.1|	0	auxin response factor 1 [Medicago truncatula]
vvi-miR160d	CSVX01056049.1	0.5	0.5	GO:0009734,GO:0006355,GO:0003677,GO:0005634,	K14486|1|5e-20|96.3|crb:CARUB_v10022415mg|auxin response factor	gi|922402117|ref|XP_013468194.1|	0	auxin response factor 1 [Medicago truncatula]
vvi-miR160d	CSVX01017470.1	2.5	0.8	GO:0048827,GO:0009734,GO:0006355,GO:0003677,GO:0048608,GO:0005634,	K14486|1|2e-74|267|sind:105159332|auxin response factor	gi|922367671|ref|XP_013456002.1|	0	auxin response factor, putative [Medicago truncatula]
zma-miR160b-5p	CSVX01017472.1	2	1.5	GO:0009734,GO:0006355,GO:0003677,GO:0005634,	K14486|1|1e-82|285|cic:CICLE_v10014391mg|auxin response factor	gi|357453951|ref|XP_003597256.1|	0	auxin response factor 1 [Medicago truncatula]
zma-miR160b-5p	CSVX01017471.1	2.5	0.8	GO:0048827,GO:0009734,GO:0006355,GO:0003677,GO:0048608,GO:0005634,	K14486|1|3e-74|267|sind:105159332|auxin response factor	gi|922367671|ref|XP_013456002.1|	0	auxin response factor, putative [Medicago truncatula]
zma-miR160b-5p	CSVX01017469.1	2	1.5	GO:0009734,GO:0006355,GO:0003677,GO:0005634,	K14486|1|1e-81|282|cic:CICLE_v10014391mg|auxin response factor	gi|357453951|ref|XP_003597256.1|	0	auxin response factor 1 [Medicago truncatula]
zma-miR160b-5p	CSVX01056049.1	0.5	0.5	GO:0009734,GO:0006355,GO:0003677,GO:0005634,	K14486|1|5e-20|96.3|crb:CARUB_v10022415mg|auxin response factor	gi|922402117|ref|XP_013468194.1|	0	auxin response factor 1 [Medicago truncatula]
zma-miR160b-5p	CSVX01017470.1	2.5	0.8	GO:0048827,GO:0009734,GO:0006355,GO:0003677,GO:0048608,GO:0005634,	K14486|1|2e-74|267|sind:105159332|auxin response factor	gi|922367671|ref|XP_013456002.1|	0	auxin response factor, putative [Medicago truncatula]
zma-miR160c-5p	CSVX01017472.1	2	1.5	GO:0009734,GO:0006355,GO:0003677,GO:0005634,	K14486|1|1e-82|285|cic:CICLE_v10014391mg|auxin response factor	gi|357453951|ref|XP_003597256.1|	0	auxin response factor 1 [Medicago truncatula]
zma-miR160c-5p	CSVX01017471.1	2.5	0.8	GO:0048827,GO:0009734,GO:0006355,GO:0003677,GO:0048608,GO:0005634,	K14486|1|3e-74|267|sind:105159332|auxin response factor	gi|922367671|ref|XP_013456002.1|	0	auxin response factor, putative [Medicago truncatula]
zma-miR160c-5p	CSVX01017469.1	2	1.5	GO:0009734,GO:0006355,GO:0003677,GO:0005634,	K14486|1|1e-81|282|cic:CICLE_v10014391mg|auxin response factor	gi|357453951|ref|XP_003597256.1|	0	auxin response factor 1 [Medicago truncatula]
zma-miR160c-5p	CSVX01056049.1	0.5	0.5	GO:0009734,GO:0006355,GO:0003677,GO:0005634,	K14486|1|5e-20|96.3|crb:CARUB_v10022415mg|auxin response factor	gi|922402117|ref|XP_013468194.1|	0	auxin response factor 1 [Medicago truncatula]
zma-miR160c-5p	CSVX01017470.1	2.5	0.8	GO:0048827,GO:0009734,GO:0006355,GO:0003677,GO:0048608,GO:0005634,	K14486|1|2e-74|267|sind:105159332|auxin response factor	gi|922367671|ref|XP_013456002.1|	0	auxin response factor, putative [Medicago truncatula]
aly-miR162a-3p	CSVX01038293.1	NA	2.2	GO:0008270,GO:0000209,GO:0031624,GO:0061630,GO:0042787,GO:0000151,GO:0032436,GO:0005737,	K11975|1|3e-159|449|cam:101511707|E3 ubiquitin-protein ligase RNF144 [EC:2.3.2.27]	gi|502086230|ref|XP_004488151.1|	2.09702e-158	PREDICTED: E3 ubiquitin-protein ligase RNF144A-like isoform X1 [Cicer arietinum]
aly-miR162a-3p	CSVX01024645.1	NA	2.5	GO:0016132,GO:0010268,GO:0004497,GO:0005506,GO:0020037,GO:0007275,GO:0016125,GO:0016705,GO:0016021,GO:0055114,	K12640|1|0.0|870|mtr:MTR_6g015910|brassinosteroid-6-oxidase 2 [EC:1.14.-.-]	gi|144905156|dbj|BAF56235.1|	0	cytochrome P450 enzyme [Pisum sativum]
aly-miR162a-3p	CSVX01050164.1	3.5	2.5	-	K18577|1|8e-23|102|mdm:103414113|mannosylglycoprotein endo-beta-mannosidase [EC:3.2.1.152]!K14857|2|2e-11|68.2|pda:103712726|AdoMet-dependent rRNA methyltransferase SPB1 [EC:2.1.1.-]!K11292|3|1e-10|66.6|vvi:100855389|transcription elongation factor SPT6!K15015|4|2e-08|59.7|mtr:MTR_3g465440|solute carrier family 32 (vesicular inhibitory amino acid transporter)!K05909|5|2e-07|56.2|bna:106441311|lac…	gi|955362768|ref|XP_014622175.1|	7.54315e-31	PREDICTED: uncharacterized protein LOC106795780 [Glycine max]
aly-miR162a-5p	CSVX01042845.1	NA	2.5	GO:0004144,GO:0016021,GO:0045017,	K15406|1|2e-73|246|bna:106451554|wax-ester synthase / diacylglycerol O-acyltransferase [EC:2.3.1.75 2.3.1.20]	gi|502158792|ref|XP_004511283.1|	0	PREDICTED: O-acyltransferase WSD1-like [Cicer arietinum]
aly-miR162a-5p	CSVX01056562.1	NA	2.5	GO:0070652,GO:0051225,	K16587|1|0.0|691|cam:101512734|HAUS augmin-like complex subunit 4	gi|502128759|ref|XP_004500070.1|	0	PREDICTED: uncharacterized protein LOC101512734 [Cicer arietinum]
aly-miR162a-5p	CSVX01062970.1	NA	2.2	-	-	gi|356522039|ref|XP_003529657.1|	2.58445e-46	PREDICTED: uncharacterized protein LOC100786562 [Glycine max]
aly-miR162a-5p	CSVX01022462.1	4	NA	-	-	gi|922399091|ref|XP_013466698.1|	9.89958e-18	armadillo/beta-catenin-like repeat protein [Medicago truncatula]
aly-miR162a-5p	CSVX01035661.1	NA	2.5	-	-	-	-	-
aly-miR162b-3p	CSVX01038293.1	NA	2.2	GO:0008270,GO:0000209,GO:0031624,GO:0061630,GO:0042787,GO:0000151,GO:0032436,GO:0005737,	K11975|1|3e-159|449|cam:101511707|E3 ubiquitin-protein ligase RNF144 [EC:2.3.2.27]	gi|502086230|ref|XP_004488151.1|	2.09702e-158	PREDICTED: E3 ubiquitin-protein ligase RNF144A-like isoform X1 [Cicer arietinum]
aly-miR162b-3p	CSVX01024645.1	NA	2.5	GO:0016132,GO:0010268,GO:0004497,GO:0005506,GO:0020037,GO:0007275,GO:0016125,GO:0016705,GO:0016021,GO:0055114,	K12640|1|0.0|870|mtr:MTR_6g015910|brassinosteroid-6-oxidase 2 [EC:1.14.-.-]	gi|144905156|dbj|BAF56235.1|	0	cytochrome P450 enzyme [Pisum sativum]
aly-miR162b-3p	CSVX01050164.1	3.5	2.5	-	K18577|1|8e-23|102|mdm:103414113|mannosylglycoprotein endo-beta-mannosidase [EC:3.2.1.152]!K14857|2|2e-11|68.2|pda:103712726|AdoMet-dependent rRNA methyltransferase SPB1 [EC:2.1.1.-]!K11292|3|1e-10|66.6|vvi:100855389|transcription elongation factor SPT6!K15015|4|2e-08|59.7|mtr:MTR_3g465440|solute carrier family 32 (vesicular inhibitory amino acid transporter)!K05909|5|2e-07|56.2|bna:106441311|lac…	gi|955362768|ref|XP_014622175.1|	7.54315e-31	PREDICTED: uncharacterized protein LOC106795780 [Glycine max]
aly-miR162b-5p	CSVX01042845.1	NA	2.5	GO:0004144,GO:0016021,GO:0045017,	K15406|1|2e-73|246|bna:106451554|wax-ester synthase / diacylglycerol O-acyltransferase [EC:2.3.1.75 2.3.1.20]	gi|502158792|ref|XP_004511283.1|	0	PREDICTED: O-acyltransferase WSD1-like [Cicer arietinum]
aly-miR162b-5p	CSVX01056562.1	NA	2.5	GO:0070652,GO:0051225,	K16587|1|0.0|691|cam:101512734|HAUS augmin-like complex subunit 4	gi|502128759|ref|XP_004500070.1|	0	PREDICTED: uncharacterized protein LOC101512734 [Cicer arietinum]
aly-miR162b-5p	CSVX01062970.1	NA	2.2	-	-	gi|356522039|ref|XP_003529657.1|	2.58445e-46	PREDICTED: uncharacterized protein LOC100786562 [Glycine max]
aly-miR162b-5p	CSVX01022462.1	4	NA	-	-	gi|922399091|ref|XP_013466698.1|	9.89958e-18	armadillo/beta-catenin-like repeat protein [Medicago truncatula]
aly-miR162b-5p	CSVX01035661.1	NA	2.5	-	-	-	-	-
gma-miR162b	CSVX01038293.1	NA	2.2	GO:0008270,GO:0000209,GO:0031624,GO:0061630,GO:0042787,GO:0000151,GO:0032436,GO:0005737,	K11975|1|3e-159|449|cam:101511707|E3 ubiquitin-protein ligase RNF144 [EC:2.3.2.27]	gi|502086230|ref|XP_004488151.1|	2.09702e-158	PREDICTED: E3 ubiquitin-protein ligase RNF144A-like isoform X1 [Cicer arietinum]
gma-miR162b	CSVX01024645.1	NA	2.5	GO:0016132,GO:0010268,GO:0004497,GO:0005506,GO:0020037,GO:0007275,GO:0016125,GO:0016705,GO:0016021,GO:0055114,	K12640|1|0.0|870|mtr:MTR_6g015910|brassinosteroid-6-oxidase 2 [EC:1.14.-.-]	gi|144905156|dbj|BAF56235.1|	0	cytochrome P450 enzyme [Pisum sativum]
gma-miR162b	CSVX01050164.1	3.5	2.5	-	K18577|1|8e-23|102|mdm:103414113|mannosylglycoprotein endo-beta-mannosidase [EC:3.2.1.152]!K14857|2|2e-11|68.2|pda:103712726|AdoMet-dependent rRNA methyltransferase SPB1 [EC:2.1.1.-]!K11292|3|1e-10|66.6|vvi:100855389|transcription elongation factor SPT6!K15015|4|2e-08|59.7|mtr:MTR_3g465440|solute carrier family 32 (vesicular inhibitory amino acid transporter)!K05909|5|2e-07|56.2|bna:106441311|lac…	gi|955362768|ref|XP_014622175.1|	7.54315e-31	PREDICTED: uncharacterized protein LOC106795780 [Glycine max]
hpe-miR162a	CSVX01038293.1	NA	2.2	GO:0008270,GO:0000209,GO:0031624,GO:0061630,GO:0042787,GO:0000151,GO:0032436,GO:0005737,	K11975|1|3e-159|449|cam:101511707|E3 ubiquitin-protein ligase RNF144 [EC:2.3.2.27]	gi|502086230|ref|XP_004488151.1|	2.09702e-158	PREDICTED: E3 ubiquitin-protein ligase RNF144A-like isoform X1 [Cicer arietinum]
hpe-miR162a	CSVX01024645.1	NA	2.5	GO:0016132,GO:0010268,GO:0004497,GO:0005506,GO:0020037,GO:0007275,GO:0016125,GO:0016705,GO:0016021,GO:0055114,	K12640|1|0.0|870|mtr:MTR_6g015910|brassinosteroid-6-oxidase 2 [EC:1.14.-.-]	gi|144905156|dbj|BAF56235.1|	0	cytochrome P450 enzyme [Pisum sativum]
hpe-miR162a	CSVX01050164.1	3.5	2.5	-	K18577|1|8e-23|102|mdm:103414113|mannosylglycoprotein endo-beta-mannosidase [EC:3.2.1.152]!K14857|2|2e-11|68.2|pda:103712726|AdoMet-dependent rRNA methyltransferase SPB1 [EC:2.1.1.-]!K11292|3|1e-10|66.6|vvi:100855389|transcription elongation factor SPT6!K15015|4|2e-08|59.7|mtr:MTR_3g465440|solute carrier family 32 (vesicular inhibitory amino acid transporter)!K05909|5|2e-07|56.2|bna:106441311|lac…	gi|955362768|ref|XP_014622175.1|	7.54315e-31	PREDICTED: uncharacterized protein LOC106795780 [Glycine max]
lus-miR162a	CSVX01038293.1	NA	2.2	GO:0008270,GO:0000209,GO:0031624,GO:0061630,GO:0042787,GO:0000151,GO:0032436,GO:0005737,	K11975|1|3e-159|449|cam:101511707|E3 ubiquitin-protein ligase RNF144 [EC:2.3.2.27]	gi|502086230|ref|XP_004488151.1|	2.09702e-158	PREDICTED: E3 ubiquitin-protein ligase RNF144A-like isoform X1 [Cicer arietinum]
lus-miR162a	CSVX01024645.1	NA	2.5	GO:0016132,GO:0010268,GO:0004497,GO:0005506,GO:0020037,GO:0007275,GO:0016125,GO:0016705,GO:0016021,GO:0055114,	K12640|1|0.0|870|mtr:MTR_6g015910|brassinosteroid-6-oxidase 2 [EC:1.14.-.-]	gi|144905156|dbj|BAF56235.1|	0	cytochrome P450 enzyme [Pisum sativum]
lus-miR162a	CSVX01050164.1	3.5	2.5	-	K18577|1|8e-23|102|mdm:103414113|mannosylglycoprotein endo-beta-mannosidase [EC:3.2.1.152]!K14857|2|2e-11|68.2|pda:103712726|AdoMet-dependent rRNA methyltransferase SPB1 [EC:2.1.1.-]!K11292|3|1e-10|66.6|vvi:100855389|transcription elongation factor SPT6!K15015|4|2e-08|59.7|mtr:MTR_3g465440|solute carrier family 32 (vesicular inhibitory amino acid transporter)!K05909|5|2e-07|56.2|bna:106441311|lac…	gi|955362768|ref|XP_014622175.1|	7.54315e-31	PREDICTED: uncharacterized protein LOC106795780 [Glycine max]
mdm-miR162a	CSVX01038293.1	NA	2.2	GO:0008270,GO:0000209,GO:0031624,GO:0061630,GO:0042787,GO:0000151,GO:0032436,GO:0005737,	K11975|1|3e-159|449|cam:101511707|E3 ubiquitin-protein ligase RNF144 [EC:2.3.2.27]	gi|502086230|ref|XP_004488151.1|	2.09702e-158	PREDICTED: E3 ubiquitin-protein ligase RNF144A-like isoform X1 [Cicer arietinum]
mdm-miR162a	CSVX01024645.1	NA	2.5	GO:0016132,GO:0010268,GO:0004497,GO:0005506,GO:0020037,GO:0007275,GO:0016125,GO:0016705,GO:0016021,GO:0055114,	K12640|1|0.0|870|mtr:MTR_6g015910|brassinosteroid-6-oxidase 2 [EC:1.14.-.-]	gi|144905156|dbj|BAF56235.1|	0	cytochrome P450 enzyme [Pisum sativum]
mdm-miR162a	CSVX01050164.1	3.5	2.5	-	K18577|1|8e-23|102|mdm:103414113|mannosylglycoprotein endo-beta-mannosidase [EC:3.2.1.152]!K14857|2|2e-11|68.2|pda:103712726|AdoMet-dependent rRNA methyltransferase SPB1 [EC:2.1.1.-]!K11292|3|1e-10|66.6|vvi:100855389|transcription elongation factor SPT6!K15015|4|2e-08|59.7|mtr:MTR_3g465440|solute carrier family 32 (vesicular inhibitory amino acid transporter)!K05909|5|2e-07|56.2|bna:106441311|lac…	gi|955362768|ref|XP_014622175.1|	7.54315e-31	PREDICTED: uncharacterized protein LOC106795780 [Glycine max]
mdm-miR162b	CSVX01038293.1	NA	2.2	GO:0008270,GO:0000209,GO:0031624,GO:0061630,GO:0042787,GO:0000151,GO:0032436,GO:0005737,	K11975|1|3e-159|449|cam:101511707|E3 ubiquitin-protein ligase RNF144 [EC:2.3.2.27]	gi|502086230|ref|XP_004488151.1|	2.09702e-158	PREDICTED: E3 ubiquitin-protein ligase RNF144A-like isoform X1 [Cicer arietinum]
mdm-miR162b	CSVX01024645.1	NA	2.5	GO:0016132,GO:0010268,GO:0004497,GO:0005506,GO:0020037,GO:0007275,GO:0016125,GO:0016705,GO:0016021,GO:0055114,	K12640|1|0.0|870|mtr:MTR_6g015910|brassinosteroid-6-oxidase 2 [EC:1.14.-.-]	gi|144905156|dbj|BAF56235.1|	0	cytochrome P450 enzyme [Pisum sativum]
mdm-miR162b	CSVX01050164.1	3.5	2.5	-	K18577|1|8e-23|102|mdm:103414113|mannosylglycoprotein endo-beta-mannosidase [EC:3.2.1.152]!K14857|2|2e-11|68.2|pda:103712726|AdoMet-dependent rRNA methyltransferase SPB1 [EC:2.1.1.-]!K11292|3|1e-10|66.6|vvi:100855389|transcription elongation factor SPT6!K15015|4|2e-08|59.7|mtr:MTR_3g465440|solute carrier family 32 (vesicular inhibitory amino acid transporter)!K05909|5|2e-07|56.2|bna:106441311|lac…	gi|955362768|ref|XP_014622175.1|	7.54315e-31	PREDICTED: uncharacterized protein LOC106795780 [Glycine max]
osa-miR162a	CSVX01038293.1	NA	2.2	GO:0008270,GO:0000209,GO:0031624,GO:0061630,GO:0042787,GO:0000151,GO:0032436,GO:0005737,	K11975|1|3e-159|449|cam:101511707|E3 ubiquitin-protein ligase RNF144 [EC:2.3.2.27]	gi|502086230|ref|XP_004488151.1|	2.09702e-158	PREDICTED: E3 ubiquitin-protein ligase RNF144A-like isoform X1 [Cicer arietinum]
osa-miR162a	CSVX01024645.1	NA	2.5	GO:0016132,GO:0010268,GO:0004497,GO:0005506,GO:0020037,GO:0007275,GO:0016125,GO:0016705,GO:0016021,GO:0055114,	K12640|1|0.0|870|mtr:MTR_6g015910|brassinosteroid-6-oxidase 2 [EC:1.14.-.-]	gi|144905156|dbj|BAF56235.1|	0	cytochrome P450 enzyme [Pisum sativum]
osa-miR162a	CSVX01050164.1	3.5	2.5	-	K18577|1|8e-23|102|mdm:103414113|mannosylglycoprotein endo-beta-mannosidase [EC:3.2.1.152]!K14857|2|2e-11|68.2|pda:103712726|AdoMet-dependent rRNA methyltransferase SPB1 [EC:2.1.1.-]!K11292|3|1e-10|66.6|vvi:100855389|transcription elongation factor SPT6!K15015|4|2e-08|59.7|mtr:MTR_3g465440|solute carrier family 32 (vesicular inhibitory amino acid transporter)!K05909|5|2e-07|56.2|bna:106441311|lac…	gi|955362768|ref|XP_014622175.1|	7.54315e-31	PREDICTED: uncharacterized protein LOC106795780 [Glycine max]
ppe-miR162	CSVX01038293.1	NA	2.2	GO:0008270,GO:0000209,GO:0031624,GO:0061630,GO:0042787,GO:0000151,GO:0032436,GO:0005737,	K11975|1|3e-159|449|cam:101511707|E3 ubiquitin-protein ligase RNF144 [EC:2.3.2.27]	gi|502086230|ref|XP_004488151.1|	2.09702e-158	PREDICTED: E3 ubiquitin-protein ligase RNF144A-like isoform X1 [Cicer arietinum]
ppe-miR162	CSVX01024645.1	NA	2.5	GO:0016132,GO:0010268,GO:0004497,GO:0005506,GO:0020037,GO:0007275,GO:0016125,GO:0016705,GO:0016021,GO:0055114,	K12640|1|0.0|870|mtr:MTR_6g015910|brassinosteroid-6-oxidase 2 [EC:1.14.-.-]	gi|144905156|dbj|BAF56235.1|	0	cytochrome P450 enzyme [Pisum sativum]
ppe-miR162	CSVX01050164.1	3.5	2.5	-	K18577|1|8e-23|102|mdm:103414113|mannosylglycoprotein endo-beta-mannosidase [EC:3.2.1.152]!K14857|2|2e-11|68.2|pda:103712726|AdoMet-dependent rRNA methyltransferase SPB1 [EC:2.1.1.-]!K11292|3|1e-10|66.6|vvi:100855389|transcription elongation factor SPT6!K15015|4|2e-08|59.7|mtr:MTR_3g465440|solute carrier family 32 (vesicular inhibitory amino acid transporter)!K05909|5|2e-07|56.2|bna:106441311|lac…	gi|955362768|ref|XP_014622175.1|	7.54315e-31	PREDICTED: uncharacterized protein LOC106795780 [Glycine max]
rco-miR162	CSVX01038293.1	NA	2.2	GO:0008270,GO:0000209,GO:0031624,GO:0061630,GO:0042787,GO:0000151,GO:0032436,GO:0005737,	K11975|1|3e-159|449|cam:101511707|E3 ubiquitin-protein ligase RNF144 [EC:2.3.2.27]	gi|502086230|ref|XP_004488151.1|	2.09702e-158	PREDICTED: E3 ubiquitin-protein ligase RNF144A-like isoform X1 [Cicer arietinum]
rco-miR162	CSVX01050164.1	3.5	2.5	-	K18577|1|8e-23|102|mdm:103414113|mannosylglycoprotein endo-beta-mannosidase [EC:3.2.1.152]!K14857|2|2e-11|68.2|pda:103712726|AdoMet-dependent rRNA methyltransferase SPB1 [EC:2.1.1.-]!K11292|3|1e-10|66.6|vvi:100855389|transcription elongation factor SPT6!K15015|4|2e-08|59.7|mtr:MTR_3g465440|solute carrier family 32 (vesicular inhibitory amino acid transporter)!K05909|5|2e-07|56.2|bna:106441311|lac…	gi|955362768|ref|XP_014622175.1|	7.54315e-31	PREDICTED: uncharacterized protein LOC106795780 [Glycine max]
sbi-miR162	CSVX01038293.1	NA	2.2	GO:0008270,GO:0000209,GO:0031624,GO:0061630,GO:0042787,GO:0000151,GO:0032436,GO:0005737,	K11975|1|3e-159|449|cam:101511707|E3 ubiquitin-protein ligase RNF144 [EC:2.3.2.27]	gi|502086230|ref|XP_004488151.1|	2.09702e-158	PREDICTED: E3 ubiquitin-protein ligase RNF144A-like isoform X1 [Cicer arietinum]
sbi-miR162	CSVX01024645.1	NA	2.5	GO:0016132,GO:0010268,GO:0004497,GO:0005506,GO:0020037,GO:0007275,GO:0016125,GO:0016705,GO:0016021,GO:0055114,	K12640|1|0.0|870|mtr:MTR_6g015910|brassinosteroid-6-oxidase 2 [EC:1.14.-.-]	gi|144905156|dbj|BAF56235.1|	0	cytochrome P450 enzyme [Pisum sativum]
sbi-miR162	CSVX01050164.1	3.5	2.5	-	K18577|1|8e-23|102|mdm:103414113|mannosylglycoprotein endo-beta-mannosidase [EC:3.2.1.152]!K14857|2|2e-11|68.2|pda:103712726|AdoMet-dependent rRNA methyltransferase SPB1 [EC:2.1.1.-]!K11292|3|1e-10|66.6|vvi:100855389|transcription elongation factor SPT6!K15015|4|2e-08|59.7|mtr:MTR_3g465440|solute carrier family 32 (vesicular inhibitory amino acid transporter)!K05909|5|2e-07|56.2|bna:106441311|lac…	gi|955362768|ref|XP_014622175.1|	7.54315e-31	PREDICTED: uncharacterized protein LOC106795780 [Glycine max]
stu-miR162a-3p	CSVX01038293.1	NA	2.2	GO:0008270,GO:0000209,GO:0031624,GO:0061630,GO:0042787,GO:0000151,GO:0032436,GO:0005737,	K11975|1|3e-159|449|cam:101511707|E3 ubiquitin-protein ligase RNF144 [EC:2.3.2.27]	gi|502086230|ref|XP_004488151.1|	2.09702e-158	PREDICTED: E3 ubiquitin-protein ligase RNF144A-like isoform X1 [Cicer arietinum]
stu-miR162a-3p	CSVX01024645.1	NA	2.5	GO:0016132,GO:0010268,GO:0004497,GO:0005506,GO:0020037,GO:0007275,GO:0016125,GO:0016705,GO:0016021,GO:0055114,	K12640|1|0.0|870|mtr:MTR_6g015910|brassinosteroid-6-oxidase 2 [EC:1.14.-.-]	gi|144905156|dbj|BAF56235.1|	0	cytochrome P450 enzyme [Pisum sativum]
stu-miR162a-3p	CSVX01050164.1	3.5	2.5	-	K18577|1|8e-23|102|mdm:103414113|mannosylglycoprotein endo-beta-mannosidase [EC:3.2.1.152]!K14857|2|2e-11|68.2|pda:103712726|AdoMet-dependent rRNA methyltransferase SPB1 [EC:2.1.1.-]!K11292|3|1e-10|66.6|vvi:100855389|transcription elongation factor SPT6!K15015|4|2e-08|59.7|mtr:MTR_3g465440|solute carrier family 32 (vesicular inhibitory amino acid transporter)!K05909|5|2e-07|56.2|bna:106441311|lac…	gi|955362768|ref|XP_014622175.1|	7.54315e-31	PREDICTED: uncharacterized protein LOC106795780 [Glycine max]
stu-miR162a-5p	CSVX01042845.1	NA	2.5	GO:0004144,GO:0016021,GO:0045017,	K15406|1|2e-73|246|bna:106451554|wax-ester synthase / diacylglycerol O-acyltransferase [EC:2.3.1.75 2.3.1.20]	gi|502158792|ref|XP_004511283.1|	0	PREDICTED: O-acyltransferase WSD1-like [Cicer arietinum]
stu-miR162a-5p	CSVX01056562.1	NA	2.5	GO:0070652,GO:0051225,	K16587|1|0.0|691|cam:101512734|HAUS augmin-like complex subunit 4	gi|502128759|ref|XP_004500070.1|	0	PREDICTED: uncharacterized protein LOC101512734 [Cicer arietinum]
stu-miR162a-5p	CSVX01062970.1	NA	2.2	-	-	gi|356522039|ref|XP_003529657.1|	2.58445e-46	PREDICTED: uncharacterized protein LOC100786562 [Glycine max]
stu-miR162a-5p	CSVX01022462.1	4	NA	-	-	gi|922399091|ref|XP_013466698.1|	9.89958e-18	armadillo/beta-catenin-like repeat protein [Medicago truncatula]
stu-miR162a-5p	CSVX01035661.1	NA	2.5	-	-	-	-	-
stu-miR162b-3p	CSVX01038293.1	NA	2.2	GO:0008270,GO:0000209,GO:0031624,GO:0061630,GO:0042787,GO:0000151,GO:0032436,GO:0005737,	K11975|1|3e-159|449|cam:101511707|E3 ubiquitin-protein ligase RNF144 [EC:2.3.2.27]	gi|502086230|ref|XP_004488151.1|	2.09702e-158	PREDICTED: E3 ubiquitin-protein ligase RNF144A-like isoform X1 [Cicer arietinum]
stu-miR162b-3p	CSVX01024645.1	NA	2.5	GO:0016132,GO:0010268,GO:0004497,GO:0005506,GO:0020037,GO:0007275,GO:0016125,GO:0016705,GO:0016021,GO:0055114,	K12640|1|0.0|870|mtr:MTR_6g015910|brassinosteroid-6-oxidase 2 [EC:1.14.-.-]	gi|144905156|dbj|BAF56235.1|	0	cytochrome P450 enzyme [Pisum sativum]
stu-miR162b-3p	CSVX01050164.1	3.5	2.5	-	K18577|1|8e-23|102|mdm:103414113|mannosylglycoprotein endo-beta-mannosidase [EC:3.2.1.152]!K14857|2|2e-11|68.2|pda:103712726|AdoMet-dependent rRNA methyltransferase SPB1 [EC:2.1.1.-]!K11292|3|1e-10|66.6|vvi:100855389|transcription elongation factor SPT6!K15015|4|2e-08|59.7|mtr:MTR_3g465440|solute carrier family 32 (vesicular inhibitory amino acid transporter)!K05909|5|2e-07|56.2|bna:106441311|lac…	gi|955362768|ref|XP_014622175.1|	7.54315e-31	PREDICTED: uncharacterized protein LOC106795780 [Glycine max]
aly-miR164a-5p	CSVX01027401.1	NA	2.2	GO:0008460,	K08678|1|0.0|667|fve:101294341|UDP-glucuronate decarboxylase [EC:4.1.1.35]	gi|388495536|gb|AFK35834.1|	0	unknown [Lotus japonicus]
aly-miR164a-5p	CSVX01054784.1	2	1.5	GO:0006355,GO:0003677,GO:0005634,	K12581|1|8e-20|94.7|bna:106383523|CCR4-NOT transcription complex subunit 7/8!K13126|2|3e-13|74.3|fve:101312606|polyadenylate-binding protein!K05941|3|6e-11|68.2|mdm:103435918|glutathione gamma-glutamylcysteinyltransferase [EC:2.3.2.15]!K01054|4|6e-10|65.1|bna:106399005|acylglycerol lipase [EC:3.1.1.23]	gi|357451393|ref|XP_003595973.1|	0	NAC transcription factor-like protein [Medicago truncatula]
aly-miR164a-5p	CSVX01030605.1	3.5	1.2	GO:0006355,GO:0003677,GO:0005634,	K12581|1|2e-23|103|bna:106383523|CCR4-NOT transcription complex subunit 7/8!K13126|2|1e-17|86.7|fve:101312606|polyadenylate-binding protein!K01054|3|6e-16|82.8|bna:106399005|acylglycerol lipase [EC:3.1.1.23]!K05941|4|9e-10|63.9|mdm:103435918|glutathione gamma-glutamylcysteinyltransferase [EC:2.3.2.15]!K02437|5|8e-06|49.7|pxb:103941124|glycine cleavage system H protein	gi|922378049|ref|XP_013459264.1|	4.26217e-162	NAC transcription factor-like protein [Medicago truncatula]
aly-miR164a-5p	CSVX01010158.1	2.5	0.8	GO:0006355,GO:0003677,GO:0005634,	K12581|1|7e-22|102|bna:106383523|CCR4-NOT transcription complex subunit 7/8!K13126|2|8e-15|80.1|fve:101312606|polyadenylate-binding protein!K01054|3|1e-14|81.3|bna:106399005|acylglycerol lipase [EC:3.1.1.23]!K05941|4|9e-09|62.4|mdm:103435918|glutathione gamma-glutamylcysteinyltransferase [EC:2.3.2.15]	gi|922371503|ref|XP_013457910.1|	0	NAC transcription factor-like protein [Medicago truncatula]
aly-miR164a-5p	CSVX01010159.1	2.5	0.8	GO:0006355,GO:0003677,GO:0005634,	K12581|1|5e-22|102|bna:106383523|CCR4-NOT transcription complex subunit 7/8!K13126|2|6e-15|80.1|fve:101312606|polyadenylate-binding protein!K01054|3|7e-15|81.3|bna:106399005|acylglycerol lipase [EC:3.1.1.23]!K05941|4|7e-09|62.4|mdm:103435918|glutathione gamma-glutamylcysteinyltransferase [EC:2.3.2.15]	gi|922371503|ref|XP_013457910.1|	0	NAC transcription factor-like protein [Medicago truncatula]
aly-miR164a-5p	CSVX01027402.1	NA	2.2	GO:0008460,	K08678|1|0.0|667|fve:101294341|UDP-glucuronate decarboxylase [EC:4.1.1.35]	gi|388495536|gb|AFK35834.1|	0	unknown [Lotus japonicus]
aly-miR164c-5p	CSVX01054784.1	2	1.5	GO:0006355,GO:0003677,GO:0005634,	K12581|1|8e-20|94.7|bna:106383523|CCR4-NOT transcription complex subunit 7/8!K13126|2|3e-13|74.3|fve:101312606|polyadenylate-binding protein!K05941|3|6e-11|68.2|mdm:103435918|glutathione gamma-glutamylcysteinyltransferase [EC:2.3.2.15]!K01054|4|6e-10|65.1|bna:106399005|acylglycerol lipase [EC:3.1.1.23]	gi|357451393|ref|XP_003595973.1|	0	NAC transcription factor-like protein [Medicago truncatula]
aly-miR164c-5p	CSVX01030605.1	2.5	1.2	GO:0006355,GO:0003677,GO:0005634,	K12581|1|2e-23|103|bna:106383523|CCR4-NOT transcription complex subunit 7/8!K13126|2|1e-17|86.7|fve:101312606|polyadenylate-binding protein!K01054|3|6e-16|82.8|bna:106399005|acylglycerol lipase [EC:3.1.1.23]!K05941|4|9e-10|63.9|mdm:103435918|glutathione gamma-glutamylcysteinyltransferase [EC:2.3.2.15]!K02437|5|8e-06|49.7|pxb:103941124|glycine cleavage system H protein	gi|922378049|ref|XP_013459264.1|	4.26217e-162	NAC transcription factor-like protein [Medicago truncatula]
aly-miR164c-5p	CSVX01027685.1	NA	2.5	-	-	-	-	-
aly-miR164c-5p	CSVX01010158.1	1.5	0.8	GO:0006355,GO:0003677,GO:0005634,	K12581|1|7e-22|102|bna:106383523|CCR4-NOT transcription complex subunit 7/8!K13126|2|8e-15|80.1|fve:101312606|polyadenylate-binding protein!K01054|3|1e-14|81.3|bna:106399005|acylglycerol lipase [EC:3.1.1.23]!K05941|4|9e-09|62.4|mdm:103435918|glutathione gamma-glutamylcysteinyltransferase [EC:2.3.2.15]	gi|922371503|ref|XP_013457910.1|	0	NAC transcription factor-like protein [Medicago truncatula]
aly-miR164c-5p	CSVX01022396.1	3.5	NA	GO:0046872,	-	gi|502141255|ref|XP_004504501.1|	0	PREDICTED: zinc finger MYND domain-containing protein 15 isoform X1 [Cicer arietinum]
aly-miR164c-5p	CSVX01010159.1	1.5	0.8	GO:0006355,GO:0003677,GO:0005634,	K12581|1|5e-22|102|bna:106383523|CCR4-NOT transcription complex subunit 7/8!K13126|2|6e-15|80.1|fve:101312606|polyadenylate-binding protein!K01054|3|7e-15|81.3|bna:106399005|acylglycerol lipase [EC:3.1.1.23]!K05941|4|7e-09|62.4|mdm:103435918|glutathione gamma-glutamylcysteinyltransferase [EC:2.3.2.15]	gi|922371503|ref|XP_013457910.1|	0	NAC transcription factor-like protein [Medicago truncatula]
aly-miR164c-5p	CSVX01027402.1	3.5	2.2	GO:0008460,	K08678|1|0.0|667|fve:101294341|UDP-glucuronate decarboxylase [EC:4.1.1.35]	gi|388495536|gb|AFK35834.1|	0	unknown [Lotus japonicus]
aly-miR164c-5p	CSVX01027401.1	3.5	2.2	GO:0008460,	K08678|1|0.0|667|fve:101294341|UDP-glucuronate decarboxylase [EC:4.1.1.35]	gi|388495536|gb|AFK35834.1|	0	unknown [Lotus japonicus]
aly-miR164c-5p	CSVX01022394.1	3.5	NA	GO:0046872,	K11855|1|7e-06|50.1|vvi:100257775|ubiquitin carboxyl-terminal hydrolase 36/42 [EC:3.4.19.12]	gi|922356172|ref|XP_003613422.2|	7.72981e-90	zinc finger MYND domain protein [Medicago truncatula]
aly-miR164c-5p	CSVX01022395.1	3.5	NA	GO:0046872,	K11855|1|7e-06|50.1|vvi:100257775|ubiquitin carboxyl-terminal hydrolase 36/42 [EC:3.4.19.12]	gi|922359634|ref|XP_013453745.1|	3.77785e-119	zinc finger MYND domain protein [Medicago truncatula]
ath-miR164c-5p	CSVX01054784.1	2	1.5	GO:0006355,GO:0003677,GO:0005634,	K12581|1|8e-20|94.7|bna:106383523|CCR4-NOT transcription complex subunit 7/8!K13126|2|3e-13|74.3|fve:101312606|polyadenylate-binding protein!K05941|3|6e-11|68.2|mdm:103435918|glutathione gamma-glutamylcysteinyltransferase [EC:2.3.2.15]!K01054|4|6e-10|65.1|bna:106399005|acylglycerol lipase [EC:3.1.1.23]	gi|357451393|ref|XP_003595973.1|	0	NAC transcription factor-like protein [Medicago truncatula]
ath-miR164c-5p	CSVX01030605.1	2.5	1.2	GO:0006355,GO:0003677,GO:0005634,	K12581|1|2e-23|103|bna:106383523|CCR4-NOT transcription complex subunit 7/8!K13126|2|1e-17|86.7|fve:101312606|polyadenylate-binding protein!K01054|3|6e-16|82.8|bna:106399005|acylglycerol lipase [EC:3.1.1.23]!K05941|4|9e-10|63.9|mdm:103435918|glutathione gamma-glutamylcysteinyltransferase [EC:2.3.2.15]!K02437|5|8e-06|49.7|pxb:103941124|glycine cleavage system H protein	gi|922378049|ref|XP_013459264.1|	4.26217e-162	NAC transcription factor-like protein [Medicago truncatula]
ath-miR164c-5p	CSVX01027685.1	NA	2.5	-	-	-	-	-
ath-miR164c-5p	CSVX01010158.1	1.5	0.8	GO:0006355,GO:0003677,GO:0005634,	K12581|1|7e-22|102|bna:106383523|CCR4-NOT transcription complex subunit 7/8!K13126|2|8e-15|80.1|fve:101312606|polyadenylate-binding protein!K01054|3|1e-14|81.3|bna:106399005|acylglycerol lipase [EC:3.1.1.23]!K05941|4|9e-09|62.4|mdm:103435918|glutathione gamma-glutamylcysteinyltransferase [EC:2.3.2.15]	gi|922371503|ref|XP_013457910.1|	0	NAC transcription factor-like protein [Medicago truncatula]
ath-miR164c-5p	CSVX01022396.1	3.5	NA	GO:0046872,	-	gi|502141255|ref|XP_004504501.1|	0	PREDICTED: zinc finger MYND domain-containing protein 15 isoform X1 [Cicer arietinum]
ath-miR164c-5p	CSVX01010159.1	1.5	0.8	GO:0006355,GO:0003677,GO:0005634,	K12581|1|5e-22|102|bna:106383523|CCR4-NOT transcription complex subunit 7/8!K13126|2|6e-15|80.1|fve:101312606|polyadenylate-binding protein!K01054|3|7e-15|81.3|bna:106399005|acylglycerol lipase [EC:3.1.1.23]!K05941|4|7e-09|62.4|mdm:103435918|glutathione gamma-glutamylcysteinyltransferase [EC:2.3.2.15]	gi|922371503|ref|XP_013457910.1|	0	NAC transcription factor-like protein [Medicago truncatula]
ath-miR164c-5p	CSVX01027402.1	3.5	2.2	GO:0008460,	K08678|1|0.0|667|fve:101294341|UDP-glucuronate decarboxylase [EC:4.1.1.35]	gi|388495536|gb|AFK35834.1|	0	unknown [Lotus japonicus]
ath-miR164c-5p	CSVX01027401.1	3.5	2.2	GO:0008460,	K08678|1|0.0|667|fve:101294341|UDP-glucuronate decarboxylase [EC:4.1.1.35]	gi|388495536|gb|AFK35834.1|	0	unknown [Lotus japonicus]
ath-miR164c-5p	CSVX01022393.1	3.5	NA	GO:0046872,	-	gi|502141255|ref|XP_004504501.1|	0	PREDICTED: zinc finger MYND domain-containing protein 15 isoform X1 [Cicer arietinum]
ath-miR164c-5p	CSVX01022394.1	3.5	NA	GO:0046872,	K11855|1|7e-06|50.1|vvi:100257775|ubiquitin carboxyl-terminal hydrolase 36/42 [EC:3.4.19.12]	gi|922356172|ref|XP_003613422.2|	7.72981e-90	zinc finger MYND domain protein [Medicago truncatula]
ath-miR164c-5p	CSVX01022395.1	3.5	NA	GO:0046872,	K11855|1|7e-06|50.1|vvi:100257775|ubiquitin carboxyl-terminal hydrolase 36/42 [EC:3.4.19.12]	gi|922359634|ref|XP_013453745.1|	3.77785e-119	zinc finger MYND domain protein [Medicago truncatula]
bdi-miR164b	CSVX01054784.1	2	NA	GO:0006355,GO:0003677,GO:0005634,	K12581|1|8e-20|94.7|bna:106383523|CCR4-NOT transcription complex subunit 7/8!K13126|2|3e-13|74.3|fve:101312606|polyadenylate-binding protein!K05941|3|6e-11|68.2|mdm:103435918|glutathione gamma-glutamylcysteinyltransferase [EC:2.3.2.15]!K01054|4|6e-10|65.1|bna:106399005|acylglycerol lipase [EC:3.1.1.23]	gi|357451393|ref|XP_003595973.1|	0	NAC transcription factor-like protein [Medicago truncatula]
bdi-miR164b	CSVX01030605.1	3.5	NA	GO:0006355,GO:0003677,GO:0005634,	K12581|1|2e-23|103|bna:106383523|CCR4-NOT transcription complex subunit 7/8!K13126|2|1e-17|86.7|fve:101312606|polyadenylate-binding protein!K01054|3|6e-16|82.8|bna:106399005|acylglycerol lipase [EC:3.1.1.23]!K05941|4|9e-10|63.9|mdm:103435918|glutathione gamma-glutamylcysteinyltransferase [EC:2.3.2.15]!K02437|5|8e-06|49.7|pxb:103941124|glycine cleavage system H protein	gi|922378049|ref|XP_013459264.1|	4.26217e-162	NAC transcription factor-like protein [Medicago truncatula]
bdi-miR164b	CSVX01010158.1	2.5	NA	GO:0006355,GO:0003677,GO:0005634,	K12581|1|7e-22|102|bna:106383523|CCR4-NOT transcription complex subunit 7/8!K13126|2|8e-15|80.1|fve:101312606|polyadenylate-binding protein!K01054|3|1e-14|81.3|bna:106399005|acylglycerol lipase [EC:3.1.1.23]!K05941|4|9e-09|62.4|mdm:103435918|glutathione gamma-glutamylcysteinyltransferase [EC:2.3.2.15]	gi|922371503|ref|XP_013457910.1|	0	NAC transcription factor-like protein [Medicago truncatula]
bdi-miR164b	CSVX01010159.1	2.5	NA	GO:0006355,GO:0003677,GO:0005634,	K12581|1|5e-22|102|bna:106383523|CCR4-NOT transcription complex subunit 7/8!K13126|2|6e-15|80.1|fve:101312606|polyadenylate-binding protein!K01054|3|7e-15|81.3|bna:106399005|acylglycerol lipase [EC:3.1.1.23]!K05941|4|7e-09|62.4|mdm:103435918|glutathione gamma-glutamylcysteinyltransferase [EC:2.3.2.15]	gi|922371503|ref|XP_013457910.1|	0	NAC transcription factor-like protein [Medicago truncatula]
bdi-miR164c-5p	CSVX01054784.1	1	NA	GO:0006355,GO:0003677,GO:0005634,	K12581|1|8e-20|94.7|bna:106383523|CCR4-NOT transcription complex subunit 7/8!K13126|2|3e-13|74.3|fve:101312606|polyadenylate-binding protein!K05941|3|6e-11|68.2|mdm:103435918|glutathione gamma-glutamylcysteinyltransferase [EC:2.3.2.15]!K01054|4|6e-10|65.1|bna:106399005|acylglycerol lipase [EC:3.1.1.23]	gi|357451393|ref|XP_003595973.1|	0	NAC transcription factor-like protein [Medicago truncatula]
bdi-miR164c-5p	CSVX01030605.1	3.5	NA	GO:0006355,GO:0003677,GO:0005634,	K12581|1|2e-23|103|bna:106383523|CCR4-NOT transcription complex subunit 7/8!K13126|2|1e-17|86.7|fve:101312606|polyadenylate-binding protein!K01054|3|6e-16|82.8|bna:106399005|acylglycerol lipase [EC:3.1.1.23]!K05941|4|9e-10|63.9|mdm:103435918|glutathione gamma-glutamylcysteinyltransferase [EC:2.3.2.15]!K02437|5|8e-06|49.7|pxb:103941124|glycine cleavage system H protein	gi|922378049|ref|XP_013459264.1|	4.26217e-162	NAC transcription factor-like protein [Medicago truncatula]
bdi-miR164c-5p	CSVX01027903.1	4	NA	GO:0016021,GO:0016788,	-	gi|357512175|ref|XP_003626376.1|	1.09711e-11	hypothetical protein MTR_7g114400 [Medicago truncatula]
bdi-miR164c-5p	CSVX01010158.1	2.5	NA	GO:0006355,GO:0003677,GO:0005634,	K12581|1|7e-22|102|bna:106383523|CCR4-NOT transcription complex subunit 7/8!K13126|2|8e-15|80.1|fve:101312606|polyadenylate-binding protein!K01054|3|1e-14|81.3|bna:106399005|acylglycerol lipase [EC:3.1.1.23]!K05941|4|9e-09|62.4|mdm:103435918|glutathione gamma-glutamylcysteinyltransferase [EC:2.3.2.15]	gi|922371503|ref|XP_013457910.1|	0	NAC transcription factor-like protein [Medicago truncatula]
bdi-miR164c-5p	CSVX01010159.1	2.5	NA	GO:0006355,GO:0003677,GO:0005634,	K12581|1|5e-22|102|bna:106383523|CCR4-NOT transcription complex subunit 7/8!K13126|2|6e-15|80.1|fve:101312606|polyadenylate-binding protein!K01054|3|7e-15|81.3|bna:106399005|acylglycerol lipase [EC:3.1.1.23]!K05941|4|7e-09|62.4|mdm:103435918|glutathione gamma-glutamylcysteinyltransferase [EC:2.3.2.15]	gi|922371503|ref|XP_013457910.1|	0	NAC transcription factor-like protein [Medicago truncatula]
bdi-miR164c-5p	CSVX01033489.1	4	NA	-	-	-	-	-
bdi-miR164e	CSVX01027401.1	NA	2.2	GO:0008460,	K08678|1|0.0|667|fve:101294341|UDP-glucuronate decarboxylase [EC:4.1.1.35]	gi|388495536|gb|AFK35834.1|	0	unknown [Lotus japonicus]
bdi-miR164e	CSVX01054784.1	2	1.5	GO:0006355,GO:0003677,GO:0005634,	K12581|1|8e-20|94.7|bna:106383523|CCR4-NOT transcription complex subunit 7/8!K13126|2|3e-13|74.3|fve:101312606|polyadenylate-binding protein!K05941|3|6e-11|68.2|mdm:103435918|glutathione gamma-glutamylcysteinyltransferase [EC:2.3.2.15]!K01054|4|6e-10|65.1|bna:106399005|acylglycerol lipase [EC:3.1.1.23]	gi|357451393|ref|XP_003595973.1|	0	NAC transcription factor-like protein [Medicago truncatula]
bdi-miR164e	CSVX01030605.1	3.5	1.2	GO:0006355,GO:0003677,GO:0005634,	K12581|1|2e-23|103|bna:106383523|CCR4-NOT transcription complex subunit 7/8!K13126|2|1e-17|86.7|fve:101312606|polyadenylate-binding protein!K01054|3|6e-16|82.8|bna:106399005|acylglycerol lipase [EC:3.1.1.23]!K05941|4|9e-10|63.9|mdm:103435918|glutathione gamma-glutamylcysteinyltransferase [EC:2.3.2.15]!K02437|5|8e-06|49.7|pxb:103941124|glycine cleavage system H protein	gi|922378049|ref|XP_013459264.1|	4.26217e-162	NAC transcription factor-like protein [Medicago truncatula]
bdi-miR164e	CSVX01010158.1	2.5	0.8	GO:0006355,GO:0003677,GO:0005634,	K12581|1|7e-22|102|bna:106383523|CCR4-NOT transcription complex subunit 7/8!K13126|2|8e-15|80.1|fve:101312606|polyadenylate-binding protein!K01054|3|1e-14|81.3|bna:106399005|acylglycerol lipase [EC:3.1.1.23]!K05941|4|9e-09|62.4|mdm:103435918|glutathione gamma-glutamylcysteinyltransferase [EC:2.3.2.15]	gi|922371503|ref|XP_013457910.1|	0	NAC transcription factor-like protein [Medicago truncatula]
bdi-miR164e	CSVX01010159.1	2.5	0.8	GO:0006355,GO:0003677,GO:0005634,	K12581|1|5e-22|102|bna:106383523|CCR4-NOT transcription complex subunit 7/8!K13126|2|6e-15|80.1|fve:101312606|polyadenylate-binding protein!K01054|3|7e-15|81.3|bna:106399005|acylglycerol lipase [EC:3.1.1.23]!K05941|4|7e-09|62.4|mdm:103435918|glutathione gamma-glutamylcysteinyltransferase [EC:2.3.2.15]	gi|922371503|ref|XP_013457910.1|	0	NAC transcription factor-like protein [Medicago truncatula]
bdi-miR164e	CSVX01027402.1	NA	2.2	GO:0008460,	K08678|1|0.0|667|fve:101294341|UDP-glucuronate decarboxylase [EC:4.1.1.35]	gi|388495536|gb|AFK35834.1|	0	unknown [Lotus japonicus]
bna-miR164a	CSVX01027401.1	NA	2.2	GO:0008460,	K08678|1|0.0|667|fve:101294341|UDP-glucuronate decarboxylase [EC:4.1.1.35]	gi|388495536|gb|AFK35834.1|	0	unknown [Lotus japonicus]
bna-miR164a	CSVX01054784.1	2	1.5	GO:0006355,GO:0003677,GO:0005634,	K12581|1|8e-20|94.7|bna:106383523|CCR4-NOT transcription complex subunit 7/8!K13126|2|3e-13|74.3|fve:101312606|polyadenylate-binding protein!K05941|3|6e-11|68.2|mdm:103435918|glutathione gamma-glutamylcysteinyltransferase [EC:2.3.2.15]!K01054|4|6e-10|65.1|bna:106399005|acylglycerol lipase [EC:3.1.1.23]	gi|357451393|ref|XP_003595973.1|	0	NAC transcription factor-like protein [Medicago truncatula]
bna-miR164a	CSVX01030605.1	3.5	1.2	GO:0006355,GO:0003677,GO:0005634,	K12581|1|2e-23|103|bna:106383523|CCR4-NOT transcription complex subunit 7/8!K13126|2|1e-17|86.7|fve:101312606|polyadenylate-binding protein!K01054|3|6e-16|82.8|bna:106399005|acylglycerol lipase [EC:3.1.1.23]!K05941|4|9e-10|63.9|mdm:103435918|glutathione gamma-glutamylcysteinyltransferase [EC:2.3.2.15]!K02437|5|8e-06|49.7|pxb:103941124|glycine cleavage system H protein	gi|922378049|ref|XP_013459264.1|	4.26217e-162	NAC transcription factor-like protein [Medicago truncatula]
bna-miR164a	CSVX01010158.1	2.5	0.8	GO:0006355,GO:0003677,GO:0005634,	K12581|1|7e-22|102|bna:106383523|CCR4-NOT transcription complex subunit 7/8!K13126|2|8e-15|80.1|fve:101312606|polyadenylate-binding protein!K01054|3|1e-14|81.3|bna:106399005|acylglycerol lipase [EC:3.1.1.23]!K05941|4|9e-09|62.4|mdm:103435918|glutathione gamma-glutamylcysteinyltransferase [EC:2.3.2.15]	gi|922371503|ref|XP_013457910.1|	0	NAC transcription factor-like protein [Medicago truncatula]
bna-miR164a	CSVX01010159.1	2.5	0.8	GO:0006355,GO:0003677,GO:0005634,	K12581|1|5e-22|102|bna:106383523|CCR4-NOT transcription complex subunit 7/8!K13126|2|6e-15|80.1|fve:101312606|polyadenylate-binding protein!K01054|3|7e-15|81.3|bna:106399005|acylglycerol lipase [EC:3.1.1.23]!K05941|4|7e-09|62.4|mdm:103435918|glutathione gamma-glutamylcysteinyltransferase [EC:2.3.2.15]	gi|922371503|ref|XP_013457910.1|	0	NAC transcription factor-like protein [Medicago truncatula]
bna-miR164a	CSVX01027402.1	NA	2.2	GO:0008460,	K08678|1|0.0|667|fve:101294341|UDP-glucuronate decarboxylase [EC:4.1.1.35]	gi|388495536|gb|AFK35834.1|	0	unknown [Lotus japonicus]
bra-miR164a	CSVX01027401.1	NA	2.2	GO:0008460,	K08678|1|0.0|667|fve:101294341|UDP-glucuronate decarboxylase [EC:4.1.1.35]	gi|388495536|gb|AFK35834.1|	0	unknown [Lotus japonicus]
bra-miR164a	CSVX01054784.1	2	1.5	GO:0006355,GO:0003677,GO:0005634,	K12581|1|8e-20|94.7|bna:106383523|CCR4-NOT transcription complex subunit 7/8!K13126|2|3e-13|74.3|fve:101312606|polyadenylate-binding protein!K05941|3|6e-11|68.2|mdm:103435918|glutathione gamma-glutamylcysteinyltransferase [EC:2.3.2.15]!K01054|4|6e-10|65.1|bna:106399005|acylglycerol lipase [EC:3.1.1.23]	gi|357451393|ref|XP_003595973.1|	0	NAC transcription factor-like protein [Medicago truncatula]
bra-miR164a	CSVX01030605.1	3.5	1.2	GO:0006355,GO:0003677,GO:0005634,	K12581|1|2e-23|103|bna:106383523|CCR4-NOT transcription complex subunit 7/8!K13126|2|1e-17|86.7|fve:101312606|polyadenylate-binding protein!K01054|3|6e-16|82.8|bna:106399005|acylglycerol lipase [EC:3.1.1.23]!K05941|4|9e-10|63.9|mdm:103435918|glutathione gamma-glutamylcysteinyltransferase [EC:2.3.2.15]!K02437|5|8e-06|49.7|pxb:103941124|glycine cleavage system H protein	gi|922378049|ref|XP_013459264.1|	4.26217e-162	NAC transcription factor-like protein [Medicago truncatula]
bra-miR164a	CSVX01010158.1	2.5	0.8	GO:0006355,GO:0003677,GO:0005634,	K12581|1|7e-22|102|bna:106383523|CCR4-NOT transcription complex subunit 7/8!K13126|2|8e-15|80.1|fve:101312606|polyadenylate-binding protein!K01054|3|1e-14|81.3|bna:106399005|acylglycerol lipase [EC:3.1.1.23]!K05941|4|9e-09|62.4|mdm:103435918|glutathione gamma-glutamylcysteinyltransferase [EC:2.3.2.15]	gi|922371503|ref|XP_013457910.1|	0	NAC transcription factor-like protein [Medicago truncatula]
bra-miR164a	CSVX01010159.1	2.5	0.8	GO:0006355,GO:0003677,GO:0005634,	K12581|1|5e-22|102|bna:106383523|CCR4-NOT transcription complex subunit 7/8!K13126|2|6e-15|80.1|fve:101312606|polyadenylate-binding protein!K01054|3|7e-15|81.3|bna:106399005|acylglycerol lipase [EC:3.1.1.23]!K05941|4|7e-09|62.4|mdm:103435918|glutathione gamma-glutamylcysteinyltransferase [EC:2.3.2.15]	gi|922371503|ref|XP_013457910.1|	0	NAC transcription factor-like protein [Medicago truncatula]
bra-miR164a	CSVX01027402.1	NA	2.2	GO:0008460,	K08678|1|0.0|667|fve:101294341|UDP-glucuronate decarboxylase [EC:4.1.1.35]	gi|388495536|gb|AFK35834.1|	0	unknown [Lotus japonicus]
bra-miR164b-5p	CSVX01054784.1	2	1.5	GO:0006355,GO:0003677,GO:0005634,	K12581|1|8e-20|94.7|bna:106383523|CCR4-NOT transcription complex subunit 7/8!K13126|2|3e-13|74.3|fve:101312606|polyadenylate-binding protein!K05941|3|6e-11|68.2|mdm:103435918|glutathione gamma-glutamylcysteinyltransferase [EC:2.3.2.15]!K01054|4|6e-10|65.1|bna:106399005|acylglycerol lipase [EC:3.1.1.23]	gi|357451393|ref|XP_003595973.1|	0	NAC transcription factor-like protein [Medicago truncatula]
bra-miR164b-5p	CSVX01030605.1	2.5	1.2	GO:0006355,GO:0003677,GO:0005634,	K12581|1|2e-23|103|bna:106383523|CCR4-NOT transcription complex subunit 7/8!K13126|2|1e-17|86.7|fve:101312606|polyadenylate-binding protein!K01054|3|6e-16|82.8|bna:106399005|acylglycerol lipase [EC:3.1.1.23]!K05941|4|9e-10|63.9|mdm:103435918|glutathione gamma-glutamylcysteinyltransferase [EC:2.3.2.15]!K02437|5|8e-06|49.7|pxb:103941124|glycine cleavage system H protein	gi|922378049|ref|XP_013459264.1|	4.26217e-162	NAC transcription factor-like protein [Medicago truncatula]
bra-miR164b-5p	CSVX01027685.1	NA	2.5	-	-	-	-	-
bra-miR164b-5p	CSVX01010158.1	1.5	0.8	GO:0006355,GO:0003677,GO:0005634,	K12581|1|7e-22|102|bna:106383523|CCR4-NOT transcription complex subunit 7/8!K13126|2|8e-15|80.1|fve:101312606|polyadenylate-binding protein!K01054|3|1e-14|81.3|bna:106399005|acylglycerol lipase [EC:3.1.1.23]!K05941|4|9e-09|62.4|mdm:103435918|glutathione gamma-glutamylcysteinyltransferase [EC:2.3.2.15]	gi|922371503|ref|XP_013457910.1|	0	NAC transcription factor-like protein [Medicago truncatula]
bra-miR164b-5p	CSVX01022396.1	3.5	NA	GO:0046872,	-	gi|502141255|ref|XP_004504501.1|	0	PREDICTED: zinc finger MYND domain-containing protein 15 isoform X1 [Cicer arietinum]
bra-miR164b-5p	CSVX01010159.1	1.5	0.8	GO:0006355,GO:0003677,GO:0005634,	K12581|1|5e-22|102|bna:106383523|CCR4-NOT transcription complex subunit 7/8!K13126|2|6e-15|80.1|fve:101312606|polyadenylate-binding protein!K01054|3|7e-15|81.3|bna:106399005|acylglycerol lipase [EC:3.1.1.23]!K05941|4|7e-09|62.4|mdm:103435918|glutathione gamma-glutamylcysteinyltransferase [EC:2.3.2.15]	gi|922371503|ref|XP_013457910.1|	0	NAC transcription factor-like protein [Medicago truncatula]
bra-miR164b-5p	CSVX01027402.1	3.5	2.2	GO:0008460,	K08678|1|0.0|667|fve:101294341|UDP-glucuronate decarboxylase [EC:4.1.1.35]	gi|388495536|gb|AFK35834.1|	0	unknown [Lotus japonicus]
bra-miR164b-5p	CSVX01027401.1	3.5	2.2	GO:0008460,	K08678|1|0.0|667|fve:101294341|UDP-glucuronate decarboxylase [EC:4.1.1.35]	gi|388495536|gb|AFK35834.1|	0	unknown [Lotus japonicus]
bra-miR164b-5p	CSVX01022393.1	3.5	NA	GO:0046872,	-	gi|502141255|ref|XP_004504501.1|	0	PREDICTED: zinc finger MYND domain-containing protein 15 isoform X1 [Cicer arietinum]
bra-miR164b-5p	CSVX01022395.1	3.5	NA	GO:0046872,	K11855|1|7e-06|50.1|vvi:100257775|ubiquitin carboxyl-terminal hydrolase 36/42 [EC:3.4.19.12]	gi|922359634|ref|XP_013453745.1|	3.77785e-119	zinc finger MYND domain protein [Medicago truncatula]
bra-miR164c-5p	CSVX01054784.1	2	1.5	GO:0006355,GO:0003677,GO:0005634,	K12581|1|8e-20|94.7|bna:106383523|CCR4-NOT transcription complex subunit 7/8!K13126|2|3e-13|74.3|fve:101312606|polyadenylate-binding protein!K05941|3|6e-11|68.2|mdm:103435918|glutathione gamma-glutamylcysteinyltransferase [EC:2.3.2.15]!K01054|4|6e-10|65.1|bna:106399005|acylglycerol lipase [EC:3.1.1.23]	gi|357451393|ref|XP_003595973.1|	0	NAC transcription factor-like protein [Medicago truncatula]
bra-miR164c-5p	CSVX01030605.1	2.5	1.2	GO:0006355,GO:0003677,GO:0005634,	K12581|1|2e-23|103|bna:106383523|CCR4-NOT transcription complex subunit 7/8!K13126|2|1e-17|86.7|fve:101312606|polyadenylate-binding protein!K01054|3|6e-16|82.8|bna:106399005|acylglycerol lipase [EC:3.1.1.23]!K05941|4|9e-10|63.9|mdm:103435918|glutathione gamma-glutamylcysteinyltransferase [EC:2.3.2.15]!K02437|5|8e-06|49.7|pxb:103941124|glycine cleavage system H protein	gi|922378049|ref|XP_013459264.1|	4.26217e-162	NAC transcription factor-like protein [Medicago truncatula]
bra-miR164c-5p	CSVX01027685.1	NA	2.5	-	-	-	-	-
bra-miR164c-5p	CSVX01010158.1	1.5	0.8	GO:0006355,GO:0003677,GO:0005634,	K12581|1|7e-22|102|bna:106383523|CCR4-NOT transcription complex subunit 7/8!K13126|2|8e-15|80.1|fve:101312606|polyadenylate-binding protein!K01054|3|1e-14|81.3|bna:106399005|acylglycerol lipase [EC:3.1.1.23]!K05941|4|9e-09|62.4|mdm:103435918|glutathione gamma-glutamylcysteinyltransferase [EC:2.3.2.15]	gi|922371503|ref|XP_013457910.1|	0	NAC transcription factor-like protein [Medicago truncatula]
bra-miR164c-5p	CSVX01022396.1	3.5	NA	GO:0046872,	-	gi|502141255|ref|XP_004504501.1|	0	PREDICTED: zinc finger MYND domain-containing protein 15 isoform X1 [Cicer arietinum]
bra-miR164c-5p	CSVX01010159.1	1.5	0.8	GO:0006355,GO:0003677,GO:0005634,	K12581|1|5e-22|102|bna:106383523|CCR4-NOT transcription complex subunit 7/8!K13126|2|6e-15|80.1|fve:101312606|polyadenylate-binding protein!K01054|3|7e-15|81.3|bna:106399005|acylglycerol lipase [EC:3.1.1.23]!K05941|4|7e-09|62.4|mdm:103435918|glutathione gamma-glutamylcysteinyltransferase [EC:2.3.2.15]	gi|922371503|ref|XP_013457910.1|	0	NAC transcription factor-like protein [Medicago truncatula]
bra-miR164c-5p	CSVX01027402.1	3.5	2.2	GO:0008460,	K08678|1|0.0|667|fve:101294341|UDP-glucuronate decarboxylase [EC:4.1.1.35]	gi|388495536|gb|AFK35834.1|	0	unknown [Lotus japonicus]
bra-miR164c-5p	CSVX01027401.1	3.5	2.2	GO:0008460,	K08678|1|0.0|667|fve:101294341|UDP-glucuronate decarboxylase [EC:4.1.1.35]	gi|388495536|gb|AFK35834.1|	0	unknown [Lotus japonicus]
bra-miR164c-5p	CSVX01022393.1	3.5	NA	GO:0046872,	-	gi|502141255|ref|XP_004504501.1|	0	PREDICTED: zinc finger MYND domain-containing protein 15 isoform X1 [Cicer arietinum]
bra-miR164c-5p	CSVX01022394.1	3.5	NA	GO:0046872,	K11855|1|7e-06|50.1|vvi:100257775|ubiquitin carboxyl-terminal hydrolase 36/42 [EC:3.4.19.12]	gi|922356172|ref|XP_003613422.2|	7.72981e-90	zinc finger MYND domain protein [Medicago truncatula]
bra-miR164c-5p	CSVX01022395.1	3.5	NA	GO:0046872,	K11855|1|7e-06|50.1|vvi:100257775|ubiquitin carboxyl-terminal hydrolase 36/42 [EC:3.4.19.12]	gi|922359634|ref|XP_013453745.1|	3.77785e-119	zinc finger MYND domain protein [Medicago truncatula]
bra-miR164d-5p	CSVX01054784.1	2	1.5	GO:0006355,GO:0003677,GO:0005634,	K12581|1|8e-20|94.7|bna:106383523|CCR4-NOT transcription complex subunit 7/8!K13126|2|3e-13|74.3|fve:101312606|polyadenylate-binding protein!K05941|3|6e-11|68.2|mdm:103435918|glutathione gamma-glutamylcysteinyltransferase [EC:2.3.2.15]!K01054|4|6e-10|65.1|bna:106399005|acylglycerol lipase [EC:3.1.1.23]	gi|357451393|ref|XP_003595973.1|	0	NAC transcription factor-like protein [Medicago truncatula]
bra-miR164d-5p	CSVX01030605.1	2.5	1.2	GO:0006355,GO:0003677,GO:0005634,	K12581|1|2e-23|103|bna:106383523|CCR4-NOT transcription complex subunit 7/8!K13126|2|1e-17|86.7|fve:101312606|polyadenylate-binding protein!K01054|3|6e-16|82.8|bna:106399005|acylglycerol lipase [EC:3.1.1.23]!K05941|4|9e-10|63.9|mdm:103435918|glutathione gamma-glutamylcysteinyltransferase [EC:2.3.2.15]!K02437|5|8e-06|49.7|pxb:103941124|glycine cleavage system H protein	gi|922378049|ref|XP_013459264.1|	4.26217e-162	NAC transcription factor-like protein [Medicago truncatula]
bra-miR164d-5p	CSVX01027685.1	NA	2.5	-	-	-	-	-
bra-miR164d-5p	CSVX01010158.1	1.5	0.8	GO:0006355,GO:0003677,GO:0005634,	K12581|1|7e-22|102|bna:106383523|CCR4-NOT transcription complex subunit 7/8!K13126|2|8e-15|80.1|fve:101312606|polyadenylate-binding protein!K01054|3|1e-14|81.3|bna:106399005|acylglycerol lipase [EC:3.1.1.23]!K05941|4|9e-09|62.4|mdm:103435918|glutathione gamma-glutamylcysteinyltransferase [EC:2.3.2.15]	gi|922371503|ref|XP_013457910.1|	0	NAC transcription factor-like protein [Medicago truncatula]
bra-miR164d-5p	CSVX01022396.1	3.5	NA	GO:0046872,	-	gi|502141255|ref|XP_004504501.1|	0	PREDICTED: zinc finger MYND domain-containing protein 15 isoform X1 [Cicer arietinum]
bra-miR164d-5p	CSVX01010159.1	1.5	0.8	GO:0006355,GO:0003677,GO:0005634,	K12581|1|5e-22|102|bna:106383523|CCR4-NOT transcription complex subunit 7/8!K13126|2|6e-15|80.1|fve:101312606|polyadenylate-binding protein!K01054|3|7e-15|81.3|bna:106399005|acylglycerol lipase [EC:3.1.1.23]!K05941|4|7e-09|62.4|mdm:103435918|glutathione gamma-glutamylcysteinyltransferase [EC:2.3.2.15]	gi|922371503|ref|XP_013457910.1|	0	NAC transcription factor-like protein [Medicago truncatula]
bra-miR164d-5p	CSVX01027402.1	3.5	2.2	GO:0008460,	K08678|1|0.0|667|fve:101294341|UDP-glucuronate decarboxylase [EC:4.1.1.35]	gi|388495536|gb|AFK35834.1|	0	unknown [Lotus japonicus]
bra-miR164d-5p	CSVX01027401.1	3.5	2.2	GO:0008460,	K08678|1|0.0|667|fve:101294341|UDP-glucuronate decarboxylase [EC:4.1.1.35]	gi|388495536|gb|AFK35834.1|	0	unknown [Lotus japonicus]
bra-miR164d-5p	CSVX01022393.1	3.5	NA	GO:0046872,	-	gi|502141255|ref|XP_004504501.1|	0	PREDICTED: zinc finger MYND domain-containing protein 15 isoform X1 [Cicer arietinum]
bra-miR164d-5p	CSVX01022394.1	3.5	NA	GO:0046872,	K11855|1|7e-06|50.1|vvi:100257775|ubiquitin carboxyl-terminal hydrolase 36/42 [EC:3.4.19.12]	gi|922356172|ref|XP_003613422.2|	7.72981e-90	zinc finger MYND domain protein [Medicago truncatula]
bra-miR164d-5p	CSVX01022395.1	3.5	NA	GO:0046872,	K11855|1|7e-06|50.1|vvi:100257775|ubiquitin carboxyl-terminal hydrolase 36/42 [EC:3.4.19.12]	gi|922359634|ref|XP_013453745.1|	3.77785e-119	zinc finger MYND domain protein [Medicago truncatula]
bra-miR164e-5p	CSVX01054784.1	3	2	GO:0006355,GO:0003677,GO:0005634,	K12581|1|8e-20|94.7|bna:106383523|CCR4-NOT transcription complex subunit 7/8!K13126|2|3e-13|74.3|fve:101312606|polyadenylate-binding protein!K05941|3|6e-11|68.2|mdm:103435918|glutathione gamma-glutamylcysteinyltransferase [EC:2.3.2.15]!K01054|4|6e-10|65.1|bna:106399005|acylglycerol lipase [EC:3.1.1.23]	gi|357451393|ref|XP_003595973.1|	0	NAC transcription factor-like protein [Medicago truncatula]
bra-miR164e-5p	CSVX01010158.1	3.5	NA	GO:0006355,GO:0003677,GO:0005634,	K12581|1|7e-22|102|bna:106383523|CCR4-NOT transcription complex subunit 7/8!K13126|2|8e-15|80.1|fve:101312606|polyadenylate-binding protein!K01054|3|1e-14|81.3|bna:106399005|acylglycerol lipase [EC:3.1.1.23]!K05941|4|9e-09|62.4|mdm:103435918|glutathione gamma-glutamylcysteinyltransferase [EC:2.3.2.15]	gi|922371503|ref|XP_013457910.1|	0	NAC transcription factor-like protein [Medicago truncatula]
bra-miR164e-5p	CSVX01010159.1	3.5	NA	GO:0006355,GO:0003677,GO:0005634,	K12581|1|5e-22|102|bna:106383523|CCR4-NOT transcription complex subunit 7/8!K13126|2|6e-15|80.1|fve:101312606|polyadenylate-binding protein!K01054|3|7e-15|81.3|bna:106399005|acylglycerol lipase [EC:3.1.1.23]!K05941|4|7e-09|62.4|mdm:103435918|glutathione gamma-glutamylcysteinyltransferase [EC:2.3.2.15]	gi|922371503|ref|XP_013457910.1|	0	NAC transcription factor-like protein [Medicago truncatula]
cca-miR164	CSVX01035232.1	NA	2.5	-	-	-	-	-
cca-miR164	CSVX01054784.1	2.5	2	GO:0006355,GO:0003677,GO:0005634,	K12581|1|8e-20|94.7|bna:106383523|CCR4-NOT transcription complex subunit 7/8!K13126|2|3e-13|74.3|fve:101312606|polyadenylate-binding protein!K05941|3|6e-11|68.2|mdm:103435918|glutathione gamma-glutamylcysteinyltransferase [EC:2.3.2.15]!K01054|4|6e-10|65.1|bna:106399005|acylglycerol lipase [EC:3.1.1.23]	gi|357451393|ref|XP_003595973.1|	0	NAC transcription factor-like protein [Medicago truncatula]
cca-miR164	CSVX01030605.1	4	1.8	GO:0006355,GO:0003677,GO:0005634,	K12581|1|2e-23|103|bna:106383523|CCR4-NOT transcription complex subunit 7/8!K13126|2|1e-17|86.7|fve:101312606|polyadenylate-binding protein!K01054|3|6e-16|82.8|bna:106399005|acylglycerol lipase [EC:3.1.1.23]!K05941|4|9e-10|63.9|mdm:103435918|glutathione gamma-glutamylcysteinyltransferase [EC:2.3.2.15]!K02437|5|8e-06|49.7|pxb:103941124|glycine cleavage system H protein	gi|922378049|ref|XP_013459264.1|	4.26217e-162	NAC transcription factor-like protein [Medicago truncatula]
cca-miR164	CSVX01010158.1	3	1.2	GO:0006355,GO:0003677,GO:0005634,	K12581|1|7e-22|102|bna:106383523|CCR4-NOT transcription complex subunit 7/8!K13126|2|8e-15|80.1|fve:101312606|polyadenylate-binding protein!K01054|3|1e-14|81.3|bna:106399005|acylglycerol lipase [EC:3.1.1.23]!K05941|4|9e-09|62.4|mdm:103435918|glutathione gamma-glutamylcysteinyltransferase [EC:2.3.2.15]	gi|922371503|ref|XP_013457910.1|	0	NAC transcription factor-like protein [Medicago truncatula]
cca-miR164	CSVX01010159.1	3	1.2	GO:0006355,GO:0003677,GO:0005634,	K12581|1|5e-22|102|bna:106383523|CCR4-NOT transcription complex subunit 7/8!K13126|2|6e-15|80.1|fve:101312606|polyadenylate-binding protein!K01054|3|7e-15|81.3|bna:106399005|acylglycerol lipase [EC:3.1.1.23]!K05941|4|7e-09|62.4|mdm:103435918|glutathione gamma-glutamylcysteinyltransferase [EC:2.3.2.15]	gi|922371503|ref|XP_013457910.1|	0	NAC transcription factor-like protein [Medicago truncatula]
cme-miR164a	CSVX01054784.1	1	NA	GO:0006355,GO:0003677,GO:0005634,	K12581|1|8e-20|94.7|bna:106383523|CCR4-NOT transcription complex subunit 7/8!K13126|2|3e-13|74.3|fve:101312606|polyadenylate-binding protein!K05941|3|6e-11|68.2|mdm:103435918|glutathione gamma-glutamylcysteinyltransferase [EC:2.3.2.15]!K01054|4|6e-10|65.1|bna:106399005|acylglycerol lipase [EC:3.1.1.23]	gi|357451393|ref|XP_003595973.1|	0	NAC transcription factor-like protein [Medicago truncatula]
cme-miR164a	CSVX01030605.1	3.5	NA	GO:0006355,GO:0003677,GO:0005634,	K12581|1|2e-23|103|bna:106383523|CCR4-NOT transcription complex subunit 7/8!K13126|2|1e-17|86.7|fve:101312606|polyadenylate-binding protein!K01054|3|6e-16|82.8|bna:106399005|acylglycerol lipase [EC:3.1.1.23]!K05941|4|9e-10|63.9|mdm:103435918|glutathione gamma-glutamylcysteinyltransferase [EC:2.3.2.15]!K02437|5|8e-06|49.7|pxb:103941124|glycine cleavage system H protein	gi|922378049|ref|XP_013459264.1|	4.26217e-162	NAC transcription factor-like protein [Medicago truncatula]
cme-miR164a	CSVX01027903.1	4	NA	GO:0016021,GO:0016788,	-	gi|357512175|ref|XP_003626376.1|	1.09711e-11	hypothetical protein MTR_7g114400 [Medicago truncatula]
cme-miR164a	CSVX01010158.1	2.5	NA	GO:0006355,GO:0003677,GO:0005634,	K12581|1|7e-22|102|bna:106383523|CCR4-NOT transcription complex subunit 7/8!K13126|2|8e-15|80.1|fve:101312606|polyadenylate-binding protein!K01054|3|1e-14|81.3|bna:106399005|acylglycerol lipase [EC:3.1.1.23]!K05941|4|9e-09|62.4|mdm:103435918|glutathione gamma-glutamylcysteinyltransferase [EC:2.3.2.15]	gi|922371503|ref|XP_013457910.1|	0	NAC transcription factor-like protein [Medicago truncatula]
cme-miR164a	CSVX01010159.1	2.5	NA	GO:0006355,GO:0003677,GO:0005634,	K12581|1|5e-22|102|bna:106383523|CCR4-NOT transcription complex subunit 7/8!K13126|2|6e-15|80.1|fve:101312606|polyadenylate-binding protein!K01054|3|7e-15|81.3|bna:106399005|acylglycerol lipase [EC:3.1.1.23]!K05941|4|7e-09|62.4|mdm:103435918|glutathione gamma-glutamylcysteinyltransferase [EC:2.3.2.15]	gi|922371503|ref|XP_013457910.1|	0	NAC transcription factor-like protein [Medicago truncatula]
cme-miR164a	CSVX01033489.1	4	NA	-	-	-	-	-
cme-miR164d	CSVX01027401.1	NA	2.2	GO:0008460,	K08678|1|0.0|667|fve:101294341|UDP-glucuronate decarboxylase [EC:4.1.1.35]	gi|388495536|gb|AFK35834.1|	0	unknown [Lotus japonicus]
cme-miR164d	CSVX01054784.1	2	1.5	GO:0006355,GO:0003677,GO:0005634,	K12581|1|8e-20|94.7|bna:106383523|CCR4-NOT transcription complex subunit 7/8!K13126|2|3e-13|74.3|fve:101312606|polyadenylate-binding protein!K05941|3|6e-11|68.2|mdm:103435918|glutathione gamma-glutamylcysteinyltransferase [EC:2.3.2.15]!K01054|4|6e-10|65.1|bna:106399005|acylglycerol lipase [EC:3.1.1.23]	gi|357451393|ref|XP_003595973.1|	0	NAC transcription factor-like protein [Medicago truncatula]
cme-miR164d	CSVX01030605.1	3.5	1.2	GO:0006355,GO:0003677,GO:0005634,	K12581|1|2e-23|103|bna:106383523|CCR4-NOT transcription complex subunit 7/8!K13126|2|1e-17|86.7|fve:101312606|polyadenylate-binding protein!K01054|3|6e-16|82.8|bna:106399005|acylglycerol lipase [EC:3.1.1.23]!K05941|4|9e-10|63.9|mdm:103435918|glutathione gamma-glutamylcysteinyltransferase [EC:2.3.2.15]!K02437|5|8e-06|49.7|pxb:103941124|glycine cleavage system H protein	gi|922378049|ref|XP_013459264.1|	4.26217e-162	NAC transcription factor-like protein [Medicago truncatula]
cme-miR164d	CSVX01010158.1	2.5	0.8	GO:0006355,GO:0003677,GO:0005634,	K12581|1|7e-22|102|bna:106383523|CCR4-NOT transcription complex subunit 7/8!K13126|2|8e-15|80.1|fve:101312606|polyadenylate-binding protein!K01054|3|1e-14|81.3|bna:106399005|acylglycerol lipase [EC:3.1.1.23]!K05941|4|9e-09|62.4|mdm:103435918|glutathione gamma-glutamylcysteinyltransferase [EC:2.3.2.15]	gi|922371503|ref|XP_013457910.1|	0	NAC transcription factor-like protein [Medicago truncatula]
cme-miR164d	CSVX01010159.1	2.5	0.8	GO:0006355,GO:0003677,GO:0005634,	K12581|1|5e-22|102|bna:106383523|CCR4-NOT transcription complex subunit 7/8!K13126|2|6e-15|80.1|fve:101312606|polyadenylate-binding protein!K01054|3|7e-15|81.3|bna:106399005|acylglycerol lipase [EC:3.1.1.23]!K05941|4|7e-09|62.4|mdm:103435918|glutathione gamma-glutamylcysteinyltransferase [EC:2.3.2.15]	gi|922371503|ref|XP_013457910.1|	0	NAC transcription factor-like protein [Medicago truncatula]
cme-miR164d	CSVX01027402.1	NA	2.2	GO:0008460,	K08678|1|0.0|667|fve:101294341|UDP-glucuronate decarboxylase [EC:4.1.1.35]	gi|388495536|gb|AFK35834.1|	0	unknown [Lotus japonicus]
cpa-miR164a	CSVX01027401.1	NA	2.2	GO:0008460,	K08678|1|0.0|667|fve:101294341|UDP-glucuronate decarboxylase [EC:4.1.1.35]	gi|388495536|gb|AFK35834.1|	0	unknown [Lotus japonicus]
cpa-miR164a	CSVX01054784.1	2	1.5	GO:0006355,GO:0003677,GO:0005634,	K12581|1|8e-20|94.7|bna:106383523|CCR4-NOT transcription complex subunit 7/8!K13126|2|3e-13|74.3|fve:101312606|polyadenylate-binding protein!K05941|3|6e-11|68.2|mdm:103435918|glutathione gamma-glutamylcysteinyltransferase [EC:2.3.2.15]!K01054|4|6e-10|65.1|bna:106399005|acylglycerol lipase [EC:3.1.1.23]	gi|357451393|ref|XP_003595973.1|	0	NAC transcription factor-like protein [Medicago truncatula]
cpa-miR164a	CSVX01030605.1	3.5	1.2	GO:0006355,GO:0003677,GO:0005634,	K12581|1|2e-23|103|bna:106383523|CCR4-NOT transcription complex subunit 7/8!K13126|2|1e-17|86.7|fve:101312606|polyadenylate-binding protein!K01054|3|6e-16|82.8|bna:106399005|acylglycerol lipase [EC:3.1.1.23]!K05941|4|9e-10|63.9|mdm:103435918|glutathione gamma-glutamylcysteinyltransferase [EC:2.3.2.15]!K02437|5|8e-06|49.7|pxb:103941124|glycine cleavage system H protein	gi|922378049|ref|XP_013459264.1|	4.26217e-162	NAC transcription factor-like protein [Medicago truncatula]
cpa-miR164a	CSVX01010158.1	2.5	0.8	GO:0006355,GO:0003677,GO:0005634,	K12581|1|7e-22|102|bna:106383523|CCR4-NOT transcription complex subunit 7/8!K13126|2|8e-15|80.1|fve:101312606|polyadenylate-binding protein!K01054|3|1e-14|81.3|bna:106399005|acylglycerol lipase [EC:3.1.1.23]!K05941|4|9e-09|62.4|mdm:103435918|glutathione gamma-glutamylcysteinyltransferase [EC:2.3.2.15]	gi|922371503|ref|XP_013457910.1|	0	NAC transcription factor-like protein [Medicago truncatula]
cpa-miR164a	CSVX01010159.1	2.5	0.8	GO:0006355,GO:0003677,GO:0005634,	K12581|1|5e-22|102|bna:106383523|CCR4-NOT transcription complex subunit 7/8!K13126|2|6e-15|80.1|fve:101312606|polyadenylate-binding protein!K01054|3|7e-15|81.3|bna:106399005|acylglycerol lipase [EC:3.1.1.23]!K05941|4|7e-09|62.4|mdm:103435918|glutathione gamma-glutamylcysteinyltransferase [EC:2.3.2.15]	gi|922371503|ref|XP_013457910.1|	0	NAC transcription factor-like protein [Medicago truncatula]
cpa-miR164a	CSVX01027402.1	NA	2.2	GO:0008460,	K08678|1|0.0|667|fve:101294341|UDP-glucuronate decarboxylase [EC:4.1.1.35]	gi|388495536|gb|AFK35834.1|	0	unknown [Lotus japonicus]
cpa-miR164b	CSVX01027401.1	NA	2.2	GO:0008460,	K08678|1|0.0|667|fve:101294341|UDP-glucuronate decarboxylase [EC:4.1.1.35]	gi|388495536|gb|AFK35834.1|	0	unknown [Lotus japonicus]
cpa-miR164b	CSVX01054784.1	2	1.5	GO:0006355,GO:0003677,GO:0005634,	K12581|1|8e-20|94.7|bna:106383523|CCR4-NOT transcription complex subunit 7/8!K13126|2|3e-13|74.3|fve:101312606|polyadenylate-binding protein!K05941|3|6e-11|68.2|mdm:103435918|glutathione gamma-glutamylcysteinyltransferase [EC:2.3.2.15]!K01054|4|6e-10|65.1|bna:106399005|acylglycerol lipase [EC:3.1.1.23]	gi|357451393|ref|XP_003595973.1|	0	NAC transcription factor-like protein [Medicago truncatula]
cpa-miR164b	CSVX01030605.1	3.5	1.2	GO:0006355,GO:0003677,GO:0005634,	K12581|1|2e-23|103|bna:106383523|CCR4-NOT transcription complex subunit 7/8!K13126|2|1e-17|86.7|fve:101312606|polyadenylate-binding protein!K01054|3|6e-16|82.8|bna:106399005|acylglycerol lipase [EC:3.1.1.23]!K05941|4|9e-10|63.9|mdm:103435918|glutathione gamma-glutamylcysteinyltransferase [EC:2.3.2.15]!K02437|5|8e-06|49.7|pxb:103941124|glycine cleavage system H protein	gi|922378049|ref|XP_013459264.1|	4.26217e-162	NAC transcription factor-like protein [Medicago truncatula]
cpa-miR164b	CSVX01010158.1	2.5	0.8	GO:0006355,GO:0003677,GO:0005634,	K12581|1|7e-22|102|bna:106383523|CCR4-NOT transcription complex subunit 7/8!K13126|2|8e-15|80.1|fve:101312606|polyadenylate-binding protein!K01054|3|1e-14|81.3|bna:106399005|acylglycerol lipase [EC:3.1.1.23]!K05941|4|9e-09|62.4|mdm:103435918|glutathione gamma-glutamylcysteinyltransferase [EC:2.3.2.15]	gi|922371503|ref|XP_013457910.1|	0	NAC transcription factor-like protein [Medicago truncatula]
cpa-miR164b	CSVX01010159.1	2.5	0.8	GO:0006355,GO:0003677,GO:0005634,	K12581|1|5e-22|102|bna:106383523|CCR4-NOT transcription complex subunit 7/8!K13126|2|6e-15|80.1|fve:101312606|polyadenylate-binding protein!K01054|3|7e-15|81.3|bna:106399005|acylglycerol lipase [EC:3.1.1.23]!K05941|4|7e-09|62.4|mdm:103435918|glutathione gamma-glutamylcysteinyltransferase [EC:2.3.2.15]	gi|922371503|ref|XP_013457910.1|	0	NAC transcription factor-like protein [Medicago truncatula]
cpa-miR164b	CSVX01027402.1	NA	2.2	GO:0008460,	K08678|1|0.0|667|fve:101294341|UDP-glucuronate decarboxylase [EC:4.1.1.35]	gi|388495536|gb|AFK35834.1|	0	unknown [Lotus japonicus]
cpa-miR164c	CSVX01027401.1	NA	2.2	GO:0008460,	K08678|1|0.0|667|fve:101294341|UDP-glucuronate decarboxylase [EC:4.1.1.35]	gi|388495536|gb|AFK35834.1|	0	unknown [Lotus japonicus]
cpa-miR164c	CSVX01054784.1	2	1.5	GO:0006355,GO:0003677,GO:0005634,	K12581|1|8e-20|94.7|bna:106383523|CCR4-NOT transcription complex subunit 7/8!K13126|2|3e-13|74.3|fve:101312606|polyadenylate-binding protein!K05941|3|6e-11|68.2|mdm:103435918|glutathione gamma-glutamylcysteinyltransferase [EC:2.3.2.15]!K01054|4|6e-10|65.1|bna:106399005|acylglycerol lipase [EC:3.1.1.23]	gi|357451393|ref|XP_003595973.1|	0	NAC transcription factor-like protein [Medicago truncatula]
cpa-miR164c	CSVX01030605.1	3.5	1.2	GO:0006355,GO:0003677,GO:0005634,	K12581|1|2e-23|103|bna:106383523|CCR4-NOT transcription complex subunit 7/8!K13126|2|1e-17|86.7|fve:101312606|polyadenylate-binding protein!K01054|3|6e-16|82.8|bna:106399005|acylglycerol lipase [EC:3.1.1.23]!K05941|4|9e-10|63.9|mdm:103435918|glutathione gamma-glutamylcysteinyltransferase [EC:2.3.2.15]!K02437|5|8e-06|49.7|pxb:103941124|glycine cleavage system H protein	gi|922378049|ref|XP_013459264.1|	4.26217e-162	NAC transcription factor-like protein [Medicago truncatula]
cpa-miR164c	CSVX01010158.1	2.5	0.8	GO:0006355,GO:0003677,GO:0005634,	K12581|1|7e-22|102|bna:106383523|CCR4-NOT transcription complex subunit 7/8!K13126|2|8e-15|80.1|fve:101312606|polyadenylate-binding protein!K01054|3|1e-14|81.3|bna:106399005|acylglycerol lipase [EC:3.1.1.23]!K05941|4|9e-09|62.4|mdm:103435918|glutathione gamma-glutamylcysteinyltransferase [EC:2.3.2.15]	gi|922371503|ref|XP_013457910.1|	0	NAC transcription factor-like protein [Medicago truncatula]
cpa-miR164c	CSVX01010159.1	2.5	0.8	GO:0006355,GO:0003677,GO:0005634,	K12581|1|5e-22|102|bna:106383523|CCR4-NOT transcription complex subunit 7/8!K13126|2|6e-15|80.1|fve:101312606|polyadenylate-binding protein!K01054|3|7e-15|81.3|bna:106399005|acylglycerol lipase [EC:3.1.1.23]!K05941|4|7e-09|62.4|mdm:103435918|glutathione gamma-glutamylcysteinyltransferase [EC:2.3.2.15]	gi|922371503|ref|XP_013457910.1|	0	NAC transcription factor-like protein [Medicago truncatula]
cpa-miR164c	CSVX01027402.1	NA	2.2	GO:0008460,	K08678|1|0.0|667|fve:101294341|UDP-glucuronate decarboxylase [EC:4.1.1.35]	gi|388495536|gb|AFK35834.1|	0	unknown [Lotus japonicus]
csi-miR164	CSVX01027401.1	NA	2.2	GO:0008460,	K08678|1|0.0|667|fve:101294341|UDP-glucuronate decarboxylase [EC:4.1.1.35]	gi|388495536|gb|AFK35834.1|	0	unknown [Lotus japonicus]
csi-miR164	CSVX01054784.1	2	1.5	GO:0006355,GO:0003677,GO:0005634,	K12581|1|8e-20|94.7|bna:106383523|CCR4-NOT transcription complex subunit 7/8!K13126|2|3e-13|74.3|fve:101312606|polyadenylate-binding protein!K05941|3|6e-11|68.2|mdm:103435918|glutathione gamma-glutamylcysteinyltransferase [EC:2.3.2.15]!K01054|4|6e-10|65.1|bna:106399005|acylglycerol lipase [EC:3.1.1.23]	gi|357451393|ref|XP_003595973.1|	0	NAC transcription factor-like protein [Medicago truncatula]
csi-miR164	CSVX01030605.1	3.5	1.2	GO:0006355,GO:0003677,GO:0005634,	K12581|1|2e-23|103|bna:106383523|CCR4-NOT transcription complex subunit 7/8!K13126|2|1e-17|86.7|fve:101312606|polyadenylate-binding protein!K01054|3|6e-16|82.8|bna:106399005|acylglycerol lipase [EC:3.1.1.23]!K05941|4|9e-10|63.9|mdm:103435918|glutathione gamma-glutamylcysteinyltransferase [EC:2.3.2.15]!K02437|5|8e-06|49.7|pxb:103941124|glycine cleavage system H protein	gi|922378049|ref|XP_013459264.1|	4.26217e-162	NAC transcription factor-like protein [Medicago truncatula]
csi-miR164	CSVX01010158.1	2.5	0.8	GO:0006355,GO:0003677,GO:0005634,	K12581|1|7e-22|102|bna:106383523|CCR4-NOT transcription complex subunit 7/8!K13126|2|8e-15|80.1|fve:101312606|polyadenylate-binding protein!K01054|3|1e-14|81.3|bna:106399005|acylglycerol lipase [EC:3.1.1.23]!K05941|4|9e-09|62.4|mdm:103435918|glutathione gamma-glutamylcysteinyltransferase [EC:2.3.2.15]	gi|922371503|ref|XP_013457910.1|	0	NAC transcription factor-like protein [Medicago truncatula]
csi-miR164	CSVX01010159.1	2.5	0.8	GO:0006355,GO:0003677,GO:0005634,	K12581|1|5e-22|102|bna:106383523|CCR4-NOT transcription complex subunit 7/8!K13126|2|6e-15|80.1|fve:101312606|polyadenylate-binding protein!K01054|3|7e-15|81.3|bna:106399005|acylglycerol lipase [EC:3.1.1.23]!K05941|4|7e-09|62.4|mdm:103435918|glutathione gamma-glutamylcysteinyltransferase [EC:2.3.2.15]	gi|922371503|ref|XP_013457910.1|	0	NAC transcription factor-like protein [Medicago truncatula]
csi-miR164	CSVX01027402.1	NA	2.2	GO:0008460,	K08678|1|0.0|667|fve:101294341|UDP-glucuronate decarboxylase [EC:4.1.1.35]	gi|388495536|gb|AFK35834.1|	0	unknown [Lotus japonicus]
ctr-miR164	CSVX01027401.1	NA	2.2	GO:0008460,	K08678|1|0.0|667|fve:101294341|UDP-glucuronate decarboxylase [EC:4.1.1.35]	gi|388495536|gb|AFK35834.1|	0	unknown [Lotus japonicus]
ctr-miR164	CSVX01054784.1	2	1.5	GO:0006355,GO:0003677,GO:0005634,	K12581|1|8e-20|94.7|bna:106383523|CCR4-NOT transcription complex subunit 7/8!K13126|2|3e-13|74.3|fve:101312606|polyadenylate-binding protein!K05941|3|6e-11|68.2|mdm:103435918|glutathione gamma-glutamylcysteinyltransferase [EC:2.3.2.15]!K01054|4|6e-10|65.1|bna:106399005|acylglycerol lipase [EC:3.1.1.23]	gi|357451393|ref|XP_003595973.1|	0	NAC transcription factor-like protein [Medicago truncatula]
ctr-miR164	CSVX01030605.1	3.5	1.2	GO:0006355,GO:0003677,GO:0005634,	K12581|1|2e-23|103|bna:106383523|CCR4-NOT transcription complex subunit 7/8!K13126|2|1e-17|86.7|fve:101312606|polyadenylate-binding protein!K01054|3|6e-16|82.8|bna:106399005|acylglycerol lipase [EC:3.1.1.23]!K05941|4|9e-10|63.9|mdm:103435918|glutathione gamma-glutamylcysteinyltransferase [EC:2.3.2.15]!K02437|5|8e-06|49.7|pxb:103941124|glycine cleavage system H protein	gi|922378049|ref|XP_013459264.1|	4.26217e-162	NAC transcription factor-like protein [Medicago truncatula]
ctr-miR164	CSVX01010158.1	2.5	0.8	GO:0006355,GO:0003677,GO:0005634,	K12581|1|7e-22|102|bna:106383523|CCR4-NOT transcription complex subunit 7/8!K13126|2|8e-15|80.1|fve:101312606|polyadenylate-binding protein!K01054|3|1e-14|81.3|bna:106399005|acylglycerol lipase [EC:3.1.1.23]!K05941|4|9e-09|62.4|mdm:103435918|glutathione gamma-glutamylcysteinyltransferase [EC:2.3.2.15]	gi|922371503|ref|XP_013457910.1|	0	NAC transcription factor-like protein [Medicago truncatula]
ctr-miR164	CSVX01010159.1	2.5	0.8	GO:0006355,GO:0003677,GO:0005634,	K12581|1|5e-22|102|bna:106383523|CCR4-NOT transcription complex subunit 7/8!K13126|2|6e-15|80.1|fve:101312606|polyadenylate-binding protein!K01054|3|7e-15|81.3|bna:106399005|acylglycerol lipase [EC:3.1.1.23]!K05941|4|7e-09|62.4|mdm:103435918|glutathione gamma-glutamylcysteinyltransferase [EC:2.3.2.15]	gi|922371503|ref|XP_013457910.1|	0	NAC transcription factor-like protein [Medicago truncatula]
ctr-miR164	CSVX01027402.1	NA	2.2	GO:0008460,	K08678|1|0.0|667|fve:101294341|UDP-glucuronate decarboxylase [EC:4.1.1.35]	gi|388495536|gb|AFK35834.1|	0	unknown [Lotus japonicus]
gma-miR164b	CSVX01054784.1	1	1	GO:0006355,GO:0003677,GO:0005634,	K12581|1|8e-20|94.7|bna:106383523|CCR4-NOT transcription complex subunit 7/8!K13126|2|3e-13|74.3|fve:101312606|polyadenylate-binding protein!K05941|3|6e-11|68.2|mdm:103435918|glutathione gamma-glutamylcysteinyltransferase [EC:2.3.2.15]!K01054|4|6e-10|65.1|bna:106399005|acylglycerol lipase [EC:3.1.1.23]	gi|357451393|ref|XP_003595973.1|	0	NAC transcription factor-like protein [Medicago truncatula]
gma-miR164b	CSVX01030605.1	2.5	1.2	GO:0006355,GO:0003677,GO:0005634,	K12581|1|2e-23|103|bna:106383523|CCR4-NOT transcription complex subunit 7/8!K13126|2|1e-17|86.7|fve:101312606|polyadenylate-binding protein!K01054|3|6e-16|82.8|bna:106399005|acylglycerol lipase [EC:3.1.1.23]!K05941|4|9e-10|63.9|mdm:103435918|glutathione gamma-glutamylcysteinyltransferase [EC:2.3.2.15]!K02437|5|8e-06|49.7|pxb:103941124|glycine cleavage system H protein	gi|922378049|ref|XP_013459264.1|	4.26217e-162	NAC transcription factor-like protein [Medicago truncatula]
gma-miR164b	CSVX01027685.1	NA	2.5	-	-	-	-	-
gma-miR164b	CSVX01010158.1	1.5	0.8	GO:0006355,GO:0003677,GO:0005634,	K12581|1|7e-22|102|bna:106383523|CCR4-NOT transcription complex subunit 7/8!K13126|2|8e-15|80.1|fve:101312606|polyadenylate-binding protein!K01054|3|1e-14|81.3|bna:106399005|acylglycerol lipase [EC:3.1.1.23]!K05941|4|9e-09|62.4|mdm:103435918|glutathione gamma-glutamylcysteinyltransferase [EC:2.3.2.15]	gi|922371503|ref|XP_013457910.1|	0	NAC transcription factor-like protein [Medicago truncatula]
gma-miR164b	CSVX01022396.1	3.5	NA	GO:0046872,	-	gi|502141255|ref|XP_004504501.1|	0	PREDICTED: zinc finger MYND domain-containing protein 15 isoform X1 [Cicer arietinum]
gma-miR164b	CSVX01010159.1	1.5	0.8	GO:0006355,GO:0003677,GO:0005634,	K12581|1|5e-22|102|bna:106383523|CCR4-NOT transcription complex subunit 7/8!K13126|2|6e-15|80.1|fve:101312606|polyadenylate-binding protein!K01054|3|7e-15|81.3|bna:106399005|acylglycerol lipase [EC:3.1.1.23]!K05941|4|7e-09|62.4|mdm:103435918|glutathione gamma-glutamylcysteinyltransferase [EC:2.3.2.15]	gi|922371503|ref|XP_013457910.1|	0	NAC transcription factor-like protein [Medicago truncatula]
gma-miR164b	CSVX01027402.1	3.5	2.2	GO:0008460,	K08678|1|0.0|667|fve:101294341|UDP-glucuronate decarboxylase [EC:4.1.1.35]	gi|388495536|gb|AFK35834.1|	0	unknown [Lotus japonicus]
gma-miR164b	CSVX01027401.1	3.5	2.2	GO:0008460,	K08678|1|0.0|667|fve:101294341|UDP-glucuronate decarboxylase [EC:4.1.1.35]	gi|388495536|gb|AFK35834.1|	0	unknown [Lotus japonicus]
gma-miR164b	CSVX01022393.1	3.5	NA	GO:0046872,	-	gi|502141255|ref|XP_004504501.1|	0	PREDICTED: zinc finger MYND domain-containing protein 15 isoform X1 [Cicer arietinum]
gma-miR164b	CSVX01022394.1	3.5	NA	GO:0046872,	K11855|1|7e-06|50.1|vvi:100257775|ubiquitin carboxyl-terminal hydrolase 36/42 [EC:3.4.19.12]	gi|922356172|ref|XP_003613422.2|	7.72981e-90	zinc finger MYND domain protein [Medicago truncatula]
gma-miR164b	CSVX01047177.1	3.5	NA	GO:0006281,GO:0055114,GO:0051213,	K10765|1|0.0|616|cam:101507307|alkylated DNA repair protein alkB homolog 1 [EC:1.14.11.- 4.2.99.18]	gi|502135318|ref|XP_004502292.1|	0	PREDICTED: alpha-ketoglutarate-dependent dioxygenase alkB [Cicer arietinum]
gma-miR164b	CSVX01022395.1	3.5	NA	GO:0046872,	K11855|1|7e-06|50.1|vvi:100257775|ubiquitin carboxyl-terminal hydrolase 36/42 [EC:3.4.19.12]	gi|922359634|ref|XP_013453745.1|	3.77785e-119	zinc finger MYND domain protein [Medicago truncatula]
gma-miR164b	CSVX01033489.1	4	NA	-	-	-	-	-
lus-miR164b	CSVX01027401.1	NA	2.2	GO:0008460,	K08678|1|0.0|667|fve:101294341|UDP-glucuronate decarboxylase [EC:4.1.1.35]	gi|388495536|gb|AFK35834.1|	0	unknown [Lotus japonicus]
lus-miR164b	CSVX01054784.1	2	1.5	GO:0006355,GO:0003677,GO:0005634,	K12581|1|8e-20|94.7|bna:106383523|CCR4-NOT transcription complex subunit 7/8!K13126|2|3e-13|74.3|fve:101312606|polyadenylate-binding protein!K05941|3|6e-11|68.2|mdm:103435918|glutathione gamma-glutamylcysteinyltransferase [EC:2.3.2.15]!K01054|4|6e-10|65.1|bna:106399005|acylglycerol lipase [EC:3.1.1.23]	gi|357451393|ref|XP_003595973.1|	0	NAC transcription factor-like protein [Medicago truncatula]
lus-miR164b	CSVX01030605.1	3.5	1.2	GO:0006355,GO:0003677,GO:0005634,	K12581|1|2e-23|103|bna:106383523|CCR4-NOT transcription complex subunit 7/8!K13126|2|1e-17|86.7|fve:101312606|polyadenylate-binding protein!K01054|3|6e-16|82.8|bna:106399005|acylglycerol lipase [EC:3.1.1.23]!K05941|4|9e-10|63.9|mdm:103435918|glutathione gamma-glutamylcysteinyltransferase [EC:2.3.2.15]!K02437|5|8e-06|49.7|pxb:103941124|glycine cleavage system H protein	gi|922378049|ref|XP_013459264.1|	4.26217e-162	NAC transcription factor-like protein [Medicago truncatula]
lus-miR164b	CSVX01010158.1	2.5	0.8	GO:0006355,GO:0003677,GO:0005634,	K12581|1|7e-22|102|bna:106383523|CCR4-NOT transcription complex subunit 7/8!K13126|2|8e-15|80.1|fve:101312606|polyadenylate-binding protein!K01054|3|1e-14|81.3|bna:106399005|acylglycerol lipase [EC:3.1.1.23]!K05941|4|9e-09|62.4|mdm:103435918|glutathione gamma-glutamylcysteinyltransferase [EC:2.3.2.15]	gi|922371503|ref|XP_013457910.1|	0	NAC transcription factor-like protein [Medicago truncatula]
lus-miR164b	CSVX01010159.1	2.5	0.8	GO:0006355,GO:0003677,GO:0005634,	K12581|1|5e-22|102|bna:106383523|CCR4-NOT transcription complex subunit 7/8!K13126|2|6e-15|80.1|fve:101312606|polyadenylate-binding protein!K01054|3|7e-15|81.3|bna:106399005|acylglycerol lipase [EC:3.1.1.23]!K05941|4|7e-09|62.4|mdm:103435918|glutathione gamma-glutamylcysteinyltransferase [EC:2.3.2.15]	gi|922371503|ref|XP_013457910.1|	0	NAC transcription factor-like protein [Medicago truncatula]
lus-miR164b	CSVX01027402.1	NA	2.2	GO:0008460,	K08678|1|0.0|667|fve:101294341|UDP-glucuronate decarboxylase [EC:4.1.1.35]	gi|388495536|gb|AFK35834.1|	0	unknown [Lotus japonicus]
lus-miR164e	CSVX01027401.1	NA	2.2	GO:0008460,	K08678|1|0.0|667|fve:101294341|UDP-glucuronate decarboxylase [EC:4.1.1.35]	gi|388495536|gb|AFK35834.1|	0	unknown [Lotus japonicus]
lus-miR164e	CSVX01054784.1	2	1.5	GO:0006355,GO:0003677,GO:0005634,	K12581|1|8e-20|94.7|bna:106383523|CCR4-NOT transcription complex subunit 7/8!K13126|2|3e-13|74.3|fve:101312606|polyadenylate-binding protein!K05941|3|6e-11|68.2|mdm:103435918|glutathione gamma-glutamylcysteinyltransferase [EC:2.3.2.15]!K01054|4|6e-10|65.1|bna:106399005|acylglycerol lipase [EC:3.1.1.23]	gi|357451393|ref|XP_003595973.1|	0	NAC transcription factor-like protein [Medicago truncatula]
lus-miR164e	CSVX01030605.1	3.5	1.2	GO:0006355,GO:0003677,GO:0005634,	K12581|1|2e-23|103|bna:106383523|CCR4-NOT transcription complex subunit 7/8!K13126|2|1e-17|86.7|fve:101312606|polyadenylate-binding protein!K01054|3|6e-16|82.8|bna:106399005|acylglycerol lipase [EC:3.1.1.23]!K05941|4|9e-10|63.9|mdm:103435918|glutathione gamma-glutamylcysteinyltransferase [EC:2.3.2.15]!K02437|5|8e-06|49.7|pxb:103941124|glycine cleavage system H protein	gi|922378049|ref|XP_013459264.1|	4.26217e-162	NAC transcription factor-like protein [Medicago truncatula]
lus-miR164e	CSVX01010158.1	2.5	0.8	GO:0006355,GO:0003677,GO:0005634,	K12581|1|7e-22|102|bna:106383523|CCR4-NOT transcription complex subunit 7/8!K13126|2|8e-15|80.1|fve:101312606|polyadenylate-binding protein!K01054|3|1e-14|81.3|bna:106399005|acylglycerol lipase [EC:3.1.1.23]!K05941|4|9e-09|62.4|mdm:103435918|glutathione gamma-glutamylcysteinyltransferase [EC:2.3.2.15]	gi|922371503|ref|XP_013457910.1|	0	NAC transcription factor-like protein [Medicago truncatula]
lus-miR164e	CSVX01010159.1	2.5	0.8	GO:0006355,GO:0003677,GO:0005634,	K12581|1|5e-22|102|bna:106383523|CCR4-NOT transcription complex subunit 7/8!K13126|2|6e-15|80.1|fve:101312606|polyadenylate-binding protein!K01054|3|7e-15|81.3|bna:106399005|acylglycerol lipase [EC:3.1.1.23]!K05941|4|7e-09|62.4|mdm:103435918|glutathione gamma-glutamylcysteinyltransferase [EC:2.3.2.15]	gi|922371503|ref|XP_013457910.1|	0	NAC transcription factor-like protein [Medicago truncatula]
lus-miR164e	CSVX01027402.1	NA	2.2	GO:0008460,	K08678|1|0.0|667|fve:101294341|UDP-glucuronate decarboxylase [EC:4.1.1.35]	gi|388495536|gb|AFK35834.1|	0	unknown [Lotus japonicus]
mdm-miR164b	CSVX01027401.1	NA	2.2	GO:0008460,	K08678|1|0.0|667|fve:101294341|UDP-glucuronate decarboxylase [EC:4.1.1.35]	gi|388495536|gb|AFK35834.1|	0	unknown [Lotus japonicus]
mdm-miR164b	CSVX01054784.1	2	1.5	GO:0006355,GO:0003677,GO:0005634,	K12581|1|8e-20|94.7|bna:106383523|CCR4-NOT transcription complex subunit 7/8!K13126|2|3e-13|74.3|fve:101312606|polyadenylate-binding protein!K05941|3|6e-11|68.2|mdm:103435918|glutathione gamma-glutamylcysteinyltransferase [EC:2.3.2.15]!K01054|4|6e-10|65.1|bna:106399005|acylglycerol lipase [EC:3.1.1.23]	gi|357451393|ref|XP_003595973.1|	0	NAC transcription factor-like protein [Medicago truncatula]
mdm-miR164b	CSVX01030605.1	3.5	1.2	GO:0006355,GO:0003677,GO:0005634,	K12581|1|2e-23|103|bna:106383523|CCR4-NOT transcription complex subunit 7/8!K13126|2|1e-17|86.7|fve:101312606|polyadenylate-binding protein!K01054|3|6e-16|82.8|bna:106399005|acylglycerol lipase [EC:3.1.1.23]!K05941|4|9e-10|63.9|mdm:103435918|glutathione gamma-glutamylcysteinyltransferase [EC:2.3.2.15]!K02437|5|8e-06|49.7|pxb:103941124|glycine cleavage system H protein	gi|922378049|ref|XP_013459264.1|	4.26217e-162	NAC transcription factor-like protein [Medicago truncatula]
mdm-miR164b	CSVX01010158.1	2.5	0.8	GO:0006355,GO:0003677,GO:0005634,	K12581|1|7e-22|102|bna:106383523|CCR4-NOT transcription complex subunit 7/8!K13126|2|8e-15|80.1|fve:101312606|polyadenylate-binding protein!K01054|3|1e-14|81.3|bna:106399005|acylglycerol lipase [EC:3.1.1.23]!K05941|4|9e-09|62.4|mdm:103435918|glutathione gamma-glutamylcysteinyltransferase [EC:2.3.2.15]	gi|922371503|ref|XP_013457910.1|	0	NAC transcription factor-like protein [Medicago truncatula]
mdm-miR164b	CSVX01010159.1	2.5	0.8	GO:0006355,GO:0003677,GO:0005634,	K12581|1|5e-22|102|bna:106383523|CCR4-NOT transcription complex subunit 7/8!K13126|2|6e-15|80.1|fve:101312606|polyadenylate-binding protein!K01054|3|7e-15|81.3|bna:106399005|acylglycerol lipase [EC:3.1.1.23]!K05941|4|7e-09|62.4|mdm:103435918|glutathione gamma-glutamylcysteinyltransferase [EC:2.3.2.15]	gi|922371503|ref|XP_013457910.1|	0	NAC transcription factor-like protein [Medicago truncatula]
mdm-miR164b	CSVX01027402.1	NA	2.2	GO:0008460,	K08678|1|0.0|667|fve:101294341|UDP-glucuronate decarboxylase [EC:4.1.1.35]	gi|388495536|gb|AFK35834.1|	0	unknown [Lotus japonicus]
mdm-miR164e	CSVX01027401.1	NA	2.2	GO:0008460,	K08678|1|0.0|667|fve:101294341|UDP-glucuronate decarboxylase [EC:4.1.1.35]	gi|388495536|gb|AFK35834.1|	0	unknown [Lotus japonicus]
mdm-miR164e	CSVX01054784.1	2	1.5	GO:0006355,GO:0003677,GO:0005634,	K12581|1|8e-20|94.7|bna:106383523|CCR4-NOT transcription complex subunit 7/8!K13126|2|3e-13|74.3|fve:101312606|polyadenylate-binding protein!K05941|3|6e-11|68.2|mdm:103435918|glutathione gamma-glutamylcysteinyltransferase [EC:2.3.2.15]!K01054|4|6e-10|65.1|bna:106399005|acylglycerol lipase [EC:3.1.1.23]	gi|357451393|ref|XP_003595973.1|	0	NAC transcription factor-like protein [Medicago truncatula]
mdm-miR164e	CSVX01030605.1	3.5	1.2	GO:0006355,GO:0003677,GO:0005634,	K12581|1|2e-23|103|bna:106383523|CCR4-NOT transcription complex subunit 7/8!K13126|2|1e-17|86.7|fve:101312606|polyadenylate-binding protein!K01054|3|6e-16|82.8|bna:106399005|acylglycerol lipase [EC:3.1.1.23]!K05941|4|9e-10|63.9|mdm:103435918|glutathione gamma-glutamylcysteinyltransferase [EC:2.3.2.15]!K02437|5|8e-06|49.7|pxb:103941124|glycine cleavage system H protein	gi|922378049|ref|XP_013459264.1|	4.26217e-162	NAC transcription factor-like protein [Medicago truncatula]
mdm-miR164e	CSVX01010158.1	2.5	0.8	GO:0006355,GO:0003677,GO:0005634,	K12581|1|7e-22|102|bna:106383523|CCR4-NOT transcription complex subunit 7/8!K13126|2|8e-15|80.1|fve:101312606|polyadenylate-binding protein!K01054|3|1e-14|81.3|bna:106399005|acylglycerol lipase [EC:3.1.1.23]!K05941|4|9e-09|62.4|mdm:103435918|glutathione gamma-glutamylcysteinyltransferase [EC:2.3.2.15]	gi|922371503|ref|XP_013457910.1|	0	NAC transcription factor-like protein [Medicago truncatula]
mdm-miR164e	CSVX01010159.1	2.5	0.8	GO:0006355,GO:0003677,GO:0005634,	K12581|1|5e-22|102|bna:106383523|CCR4-NOT transcription complex subunit 7/8!K13126|2|6e-15|80.1|fve:101312606|polyadenylate-binding protein!K01054|3|7e-15|81.3|bna:106399005|acylglycerol lipase [EC:3.1.1.23]!K05941|4|7e-09|62.4|mdm:103435918|glutathione gamma-glutamylcysteinyltransferase [EC:2.3.2.15]	gi|922371503|ref|XP_013457910.1|	0	NAC transcription factor-like protein [Medicago truncatula]
mdm-miR164e	CSVX01027402.1	NA	2.2	GO:0008460,	K08678|1|0.0|667|fve:101294341|UDP-glucuronate decarboxylase [EC:4.1.1.35]	gi|388495536|gb|AFK35834.1|	0	unknown [Lotus japonicus]
mdm-miR164f	CSVX01027401.1	NA	2.2	GO:0008460,	K08678|1|0.0|667|fve:101294341|UDP-glucuronate decarboxylase [EC:4.1.1.35]	gi|388495536|gb|AFK35834.1|	0	unknown [Lotus japonicus]
mdm-miR164f	CSVX01054784.1	2	1.5	GO:0006355,GO:0003677,GO:0005634,	K12581|1|8e-20|94.7|bna:106383523|CCR4-NOT transcription complex subunit 7/8!K13126|2|3e-13|74.3|fve:101312606|polyadenylate-binding protein!K05941|3|6e-11|68.2|mdm:103435918|glutathione gamma-glutamylcysteinyltransferase [EC:2.3.2.15]!K01054|4|6e-10|65.1|bna:106399005|acylglycerol lipase [EC:3.1.1.23]	gi|357451393|ref|XP_003595973.1|	0	NAC transcription factor-like protein [Medicago truncatula]
mdm-miR164f	CSVX01030605.1	3.5	1.2	GO:0006355,GO:0003677,GO:0005634,	K12581|1|2e-23|103|bna:106383523|CCR4-NOT transcription complex subunit 7/8!K13126|2|1e-17|86.7|fve:101312606|polyadenylate-binding protein!K01054|3|6e-16|82.8|bna:106399005|acylglycerol lipase [EC:3.1.1.23]!K05941|4|9e-10|63.9|mdm:103435918|glutathione gamma-glutamylcysteinyltransferase [EC:2.3.2.15]!K02437|5|8e-06|49.7|pxb:103941124|glycine cleavage system H protein	gi|922378049|ref|XP_013459264.1|	4.26217e-162	NAC transcription factor-like protein [Medicago truncatula]
mdm-miR164f	CSVX01010158.1	2.5	0.8	GO:0006355,GO:0003677,GO:0005634,	K12581|1|7e-22|102|bna:106383523|CCR4-NOT transcription complex subunit 7/8!K13126|2|8e-15|80.1|fve:101312606|polyadenylate-binding protein!K01054|3|1e-14|81.3|bna:106399005|acylglycerol lipase [EC:3.1.1.23]!K05941|4|9e-09|62.4|mdm:103435918|glutathione gamma-glutamylcysteinyltransferase [EC:2.3.2.15]	gi|922371503|ref|XP_013457910.1|	0	NAC transcription factor-like protein [Medicago truncatula]
mdm-miR164f	CSVX01010159.1	2.5	0.8	GO:0006355,GO:0003677,GO:0005634,	K12581|1|5e-22|102|bna:106383523|CCR4-NOT transcription complex subunit 7/8!K13126|2|6e-15|80.1|fve:101312606|polyadenylate-binding protein!K01054|3|7e-15|81.3|bna:106399005|acylglycerol lipase [EC:3.1.1.23]!K05941|4|7e-09|62.4|mdm:103435918|glutathione gamma-glutamylcysteinyltransferase [EC:2.3.2.15]	gi|922371503|ref|XP_013457910.1|	0	NAC transcription factor-like protein [Medicago truncatula]
mdm-miR164f	CSVX01027402.1	NA	2.2	GO:0008460,	K08678|1|0.0|667|fve:101294341|UDP-glucuronate decarboxylase [EC:4.1.1.35]	gi|388495536|gb|AFK35834.1|	0	unknown [Lotus japonicus]
mes-miR164a	CSVX01027401.1	NA	2.2	GO:0008460,	K08678|1|0.0|667|fve:101294341|UDP-glucuronate decarboxylase [EC:4.1.1.35]	gi|388495536|gb|AFK35834.1|	0	unknown [Lotus japonicus]
mes-miR164a	CSVX01054784.1	2	1.5	GO:0006355,GO:0003677,GO:0005634,	K12581|1|8e-20|94.7|bna:106383523|CCR4-NOT transcription complex subunit 7/8!K13126|2|3e-13|74.3|fve:101312606|polyadenylate-binding protein!K05941|3|6e-11|68.2|mdm:103435918|glutathione gamma-glutamylcysteinyltransferase [EC:2.3.2.15]!K01054|4|6e-10|65.1|bna:106399005|acylglycerol lipase [EC:3.1.1.23]	gi|357451393|ref|XP_003595973.1|	0	NAC transcription factor-like protein [Medicago truncatula]
mes-miR164a	CSVX01030605.1	3.5	1.2	GO:0006355,GO:0003677,GO:0005634,	K12581|1|2e-23|103|bna:106383523|CCR4-NOT transcription complex subunit 7/8!K13126|2|1e-17|86.7|fve:101312606|polyadenylate-binding protein!K01054|3|6e-16|82.8|bna:106399005|acylglycerol lipase [EC:3.1.1.23]!K05941|4|9e-10|63.9|mdm:103435918|glutathione gamma-glutamylcysteinyltransferase [EC:2.3.2.15]!K02437|5|8e-06|49.7|pxb:103941124|glycine cleavage system H protein	gi|922378049|ref|XP_013459264.1|	4.26217e-162	NAC transcription factor-like protein [Medicago truncatula]
mes-miR164a	CSVX01010158.1	2.5	0.8	GO:0006355,GO:0003677,GO:0005634,	K12581|1|7e-22|102|bna:106383523|CCR4-NOT transcription complex subunit 7/8!K13126|2|8e-15|80.1|fve:101312606|polyadenylate-binding protein!K01054|3|1e-14|81.3|bna:106399005|acylglycerol lipase [EC:3.1.1.23]!K05941|4|9e-09|62.4|mdm:103435918|glutathione gamma-glutamylcysteinyltransferase [EC:2.3.2.15]	gi|922371503|ref|XP_013457910.1|	0	NAC transcription factor-like protein [Medicago truncatula]
mes-miR164a	CSVX01010159.1	2.5	0.8	GO:0006355,GO:0003677,GO:0005634,	K12581|1|5e-22|102|bna:106383523|CCR4-NOT transcription complex subunit 7/8!K13126|2|6e-15|80.1|fve:101312606|polyadenylate-binding protein!K01054|3|7e-15|81.3|bna:106399005|acylglycerol lipase [EC:3.1.1.23]!K05941|4|7e-09|62.4|mdm:103435918|glutathione gamma-glutamylcysteinyltransferase [EC:2.3.2.15]	gi|922371503|ref|XP_013457910.1|	0	NAC transcription factor-like protein [Medicago truncatula]
mes-miR164a	CSVX01027402.1	NA	2.2	GO:0008460,	K08678|1|0.0|667|fve:101294341|UDP-glucuronate decarboxylase [EC:4.1.1.35]	gi|388495536|gb|AFK35834.1|	0	unknown [Lotus japonicus]
mes-miR164c	CSVX01027401.1	NA	2.2	GO:0008460,	K08678|1|0.0|667|fve:101294341|UDP-glucuronate decarboxylase [EC:4.1.1.35]	gi|388495536|gb|AFK35834.1|	0	unknown [Lotus japonicus]
mes-miR164c	CSVX01054784.1	2	1.5	GO:0006355,GO:0003677,GO:0005634,	K12581|1|8e-20|94.7|bna:106383523|CCR4-NOT transcription complex subunit 7/8!K13126|2|3e-13|74.3|fve:101312606|polyadenylate-binding protein!K05941|3|6e-11|68.2|mdm:103435918|glutathione gamma-glutamylcysteinyltransferase [EC:2.3.2.15]!K01054|4|6e-10|65.1|bna:106399005|acylglycerol lipase [EC:3.1.1.23]	gi|357451393|ref|XP_003595973.1|	0	NAC transcription factor-like protein [Medicago truncatula]
mes-miR164c	CSVX01030605.1	3.5	1.2	GO:0006355,GO:0003677,GO:0005634,	K12581|1|2e-23|103|bna:106383523|CCR4-NOT transcription complex subunit 7/8!K13126|2|1e-17|86.7|fve:101312606|polyadenylate-binding protein!K01054|3|6e-16|82.8|bna:106399005|acylglycerol lipase [EC:3.1.1.23]!K05941|4|9e-10|63.9|mdm:103435918|glutathione gamma-glutamylcysteinyltransferase [EC:2.3.2.15]!K02437|5|8e-06|49.7|pxb:103941124|glycine cleavage system H protein	gi|922378049|ref|XP_013459264.1|	4.26217e-162	NAC transcription factor-like protein [Medicago truncatula]
mes-miR164c	CSVX01010158.1	2.5	0.8	GO:0006355,GO:0003677,GO:0005634,	K12581|1|7e-22|102|bna:106383523|CCR4-NOT transcription complex subunit 7/8!K13126|2|8e-15|80.1|fve:101312606|polyadenylate-binding protein!K01054|3|1e-14|81.3|bna:106399005|acylglycerol lipase [EC:3.1.1.23]!K05941|4|9e-09|62.4|mdm:103435918|glutathione gamma-glutamylcysteinyltransferase [EC:2.3.2.15]	gi|922371503|ref|XP_013457910.1|	0	NAC transcription factor-like protein [Medicago truncatula]
mes-miR164c	CSVX01010159.1	2.5	0.8	GO:0006355,GO:0003677,GO:0005634,	K12581|1|5e-22|102|bna:106383523|CCR4-NOT transcription complex subunit 7/8!K13126|2|6e-15|80.1|fve:101312606|polyadenylate-binding protein!K01054|3|7e-15|81.3|bna:106399005|acylglycerol lipase [EC:3.1.1.23]!K05941|4|7e-09|62.4|mdm:103435918|glutathione gamma-glutamylcysteinyltransferase [EC:2.3.2.15]	gi|922371503|ref|XP_013457910.1|	0	NAC transcription factor-like protein [Medicago truncatula]
mes-miR164c	CSVX01027402.1	NA	2.2	GO:0008460,	K08678|1|0.0|667|fve:101294341|UDP-glucuronate decarboxylase [EC:4.1.1.35]	gi|388495536|gb|AFK35834.1|	0	unknown [Lotus japonicus]
mtr-miR164c	CSVX01027401.1	NA	2.2	GO:0008460,	K08678|1|0.0|667|fve:101294341|UDP-glucuronate decarboxylase [EC:4.1.1.35]	gi|388495536|gb|AFK35834.1|	0	unknown [Lotus japonicus]
mtr-miR164c	CSVX01054784.1	2	1.5	GO:0006355,GO:0003677,GO:0005634,	K12581|1|8e-20|94.7|bna:106383523|CCR4-NOT transcription complex subunit 7/8!K13126|2|3e-13|74.3|fve:101312606|polyadenylate-binding protein!K05941|3|6e-11|68.2|mdm:103435918|glutathione gamma-glutamylcysteinyltransferase [EC:2.3.2.15]!K01054|4|6e-10|65.1|bna:106399005|acylglycerol lipase [EC:3.1.1.23]	gi|357451393|ref|XP_003595973.1|	0	NAC transcription factor-like protein [Medicago truncatula]
mtr-miR164c	CSVX01030605.1	3.5	1.2	GO:0006355,GO:0003677,GO:0005634,	K12581|1|2e-23|103|bna:106383523|CCR4-NOT transcription complex subunit 7/8!K13126|2|1e-17|86.7|fve:101312606|polyadenylate-binding protein!K01054|3|6e-16|82.8|bna:106399005|acylglycerol lipase [EC:3.1.1.23]!K05941|4|9e-10|63.9|mdm:103435918|glutathione gamma-glutamylcysteinyltransferase [EC:2.3.2.15]!K02437|5|8e-06|49.7|pxb:103941124|glycine cleavage system H protein	gi|922378049|ref|XP_013459264.1|	4.26217e-162	NAC transcription factor-like protein [Medicago truncatula]
mtr-miR164c	CSVX01010158.1	2.5	0.8	GO:0006355,GO:0003677,GO:0005634,	K12581|1|7e-22|102|bna:106383523|CCR4-NOT transcription complex subunit 7/8!K13126|2|8e-15|80.1|fve:101312606|polyadenylate-binding protein!K01054|3|1e-14|81.3|bna:106399005|acylglycerol lipase [EC:3.1.1.23]!K05941|4|9e-09|62.4|mdm:103435918|glutathione gamma-glutamylcysteinyltransferase [EC:2.3.2.15]	gi|922371503|ref|XP_013457910.1|	0	NAC transcription factor-like protein [Medicago truncatula]
[truncated: 3,944 more rows]
