# Supplementary material for: Identification and Characterization of Salt-Responsive MicroRNAs in Vicia faba by High-Throughput Sequencing
Source: Genes (Basel). 2019 Apr 17;10(4):303. doi: 10.3390/genes10040303 (PMC6523927; doi:10.3390/genes10040303)
Supplement: Supplementary file 1 [file genes-10-00303-s001.zip › genes-471224-supplementary/supplementary final/Table S5.xls]

## Sheet: Sheet1
Table S5: List of pathways of differentially expresed genes in HC-4-vs-HSA comparisons
#	#	Pathway	DEGs genes with pathway annotation (650)	All genes with pathway annotation (30981)	Pvalue	Qvalue	Pathway ID	Level 1	Level 2
1	1	Endocytosis	42 (6.46%)	791 (2.55%)	4.87607e-08	4.53475e-06	ko04144	Cellular Processes	Transport and catabolism
2	2	Glycerolipid metabolism	26 (4%)	405 (1.31%)	5.73658e-07	2.66751e-05	ko00561	Metabolism	Lipid metabolism
3	3	Terpenoid backbone biosynthesis	16 (2.46%)	216 (0.7%)	1.484e-05	0.000460039	ko00900	Metabolism	Metabolism of terpenoids and polyketides
4	4	Glycosaminoglycan degradation	11 (1.69%)	121 (0.39%)	5.05486e-05	0.00117526	ko00531	Metabolism	Glycan biosynthesis and metabolism
5	5	Plant hormone signal transduction	33 (5.08%)	912 (2.94%)	0.00189868	0.0353155	ko04075	Environmental Information Processing	Signal transduction
6	6	Phosphatidylinositol signaling system	24 (3.69%)	655 (2.11%)	0.006416	0.099448	ko04070	Environmental Information Processing	Signal transduction
7	7	RNA transport	27 (4.15%)	784 (2.53%)	0.00880939	0.117039	ko03013	Genetic Information Processing	Translation
8	8	Inositol phosphate metabolism	11 (1.69%)	236 (0.76%)	0.0116148	0.135022	ko00562	Metabolism	Carbohydrate metabolism
9	9	Fatty acid elongation	6 (0.92%)	109 (0.35%)	0.027518	0.284352	ko00062	Metabolism	Lipid metabolism
10	10	Protein processing in endoplasmic reticulum	29 (4.46%)	974 (3.14%)	0.0387265	0.360156	ko04141	Genetic Information Processing	Folding, sorting and degradation
11	11	Anthocyanin biosynthesis	2 (0.31%)	19 (0.06%)	0.0593984	0.502186	ko00942	Metabolism	Biosynthesis of other secondary metabolites
12	12	Taurine and hypotaurine metabolism	2 (0.31%)	20 (0.06%)	0.0651058	0.50457	ko00430	Metabolism	Metabolism of other amino acids
13	13	Ether lipid metabolism	6 (0.92%)	147 (0.47%)	0.089984	0.642954	ko00565	Metabolism	Lipid metabolism
14	14	N-Glycan biosynthesis	6 (0.92%)	150 (0.48%)	0.0967888	0.642954	ko00510	Metabolism	Glycan biosynthesis and metabolism
15	15	Brassinosteroid biosynthesis	2 (0.31%)	28 (0.09%)	0.116269	0.707291	ko00905	Metabolism	Metabolism of terpenoids and polyketides
16	16	RNA degradation	16 (2.46%)	553 (1.78%)	0.12391	0.707291	ko03018	Genetic Information Processing	Folding, sorting and degradation
17	17	Basal transcription factors	6 (0.92%)	163 (0.53%)	0.12929	0.707291	ko03022	Genetic Information Processing	Transcription
18	18	Photosynthesis	4 (0.62%)	107 (0.35%)	0.187666	0.916131	ko00195	Metabolism	Energy metabolism
19	19	Glycerophospholipid metabolism	11 (1.69%)	388 (1.25%)	0.195038	0.916131	ko00564	Metabolism	Lipid metabolism
20	20	Monoterpenoid biosynthesis	2 (0.31%)	39 (0.13%)	0.197018	0.916131	ko00902	Metabolism	Metabolism of terpenoids and polyketides
21	21	Lysine degradation	6 (0.92%)	196 (0.63%)	0.230651	0.999996	ko00310	Metabolism	Amino acid metabolism
22	22	Alanine, aspartate and glutamate metabolism	4 (0.62%)	125 (0.4%)	0.267853	0.999996	ko00250	Metabolism	Amino acid metabolism
23	23	Fatty acid metabolism	7 (1.08%)	258 (0.83%)	0.298969	0.999996	ko01212	Metabolism	Global and overview maps
24	24	Photosynthesis - antenna proteins	1 (0.15%)	19 (0.06%)	0.331682	0.999996	ko00196	Metabolism	Energy metabolism
25	25	Ubiquinone and other terpenoid-quinone biosynthesis	5 (0.77%)	197 (0.64%)	0.397502	0.999996	ko00130	Metabolism	Metabolism of cofactors and vitamins
26	26	Flavonoid biosynthesis	3 (0.46%)	109 (0.35%)	0.401409	0.999996	ko00941	Metabolism	Biosynthesis of other secondary metabolites
27	27	AGE-RAGE signaling pathway in diabetic complications	3 (0.46%)	119 (0.38%)	0.456926	0.999996	ko04933	Human Diseases	Endocrine and metabolic diseases
28	28	Pentose and glucuronate interconversions	13 (2%)	588 (1.9%)	0.463221	0.999996	ko00040	Metabolism	Carbohydrate metabolism
29	29	Sesquiterpenoid and triterpenoid biosynthesis	1 (0.15%)	30 (0.1%)	0.470814	0.999996	ko00909	Metabolism	Metabolism of terpenoids and polyketides
30	30	mRNA surveillance pathway	14 (2.15%)	640 (2.07%)	0.474816	0.999996	ko03015	Genetic Information Processing	Translation
31	31	Phagosome	5 (0.77%)	216 (0.7%)	0.47533	0.999996	ko04145	Cellular Processes	Transport and catabolism
32	32	Ubiquitin mediated proteolysis	12 (1.85%)	550 (1.78%)	0.486067	0.999996	ko04120	Genetic Information Processing	Folding, sorting and degradation
33	33	Arachidonic acid metabolism	2 (0.31%)	81 (0.26%)	0.50916	0.999996	ko00590	Metabolism	Lipid metabolism
34	34	Arginine biosynthesis	7 (1.08%)	323 (1.04%)	0.518398	0.999996	ko00220	Metabolism	Amino acid metabolism
35	35	Linoleic acid metabolism	2 (0.31%)	83 (0.27%)	0.522196	0.999996	ko00591	Metabolism	Lipid metabolism
36	36	Fatty acid degradation	3 (0.46%)	141 (0.46%)	0.570195	0.999996	ko00071	Metabolism	Lipid metabolism
37	37	Selenocompound metabolism	2 (0.31%)	94 (0.3%)	0.58964	0.999996	ko00450	Metabolism	Metabolism of other amino acids
38	38	Glycosylphosphatidylinositol (GPI)-anchor biosynthesis	2 (0.31%)	97 (0.31%)	0.606761	0.999996	ko00563	Metabolism	Glycan biosynthesis and metabolism
39	39	beta-Alanine metabolism	3 (0.46%)	150 (0.48%)	0.612122	0.999996	ko00410	Metabolism	Metabolism of other amino acids
40	40	Lysine biosynthesis	1 (0.15%)	45 (0.15%)	0.615133	0.999996	ko00300	Metabolism	Amino acid metabolism
41	41	Sulfur metabolism	4 (0.62%)	207 (0.67%)	0.633847	0.999996	ko00920	Metabolism	Energy metabolism
42	42	Aminoacyl-tRNA biosynthesis	5 (0.77%)	259 (0.84%)	0.635466	0.999996	ko00970	Genetic Information Processing	Translation
43	43	Proteasome	2 (0.31%)	106 (0.34%)	0.654849	0.999996	ko03050	Genetic Information Processing	Folding, sorting and degradation
44	44	Limonene and pinene degradation	1 (0.15%)	51 (0.16%)	0.661177	0.999996	ko00903	Metabolism	Metabolism of terpenoids and polyketides
45	45	Biotin metabolism	1 (0.15%)	53 (0.17%)	0.675269	0.999996	ko00780	Metabolism	Metabolism of cofactors and vitamins
46	46	Nucleotide excision repair	7 (1.08%)	400 (1.29%)	0.736649	0.999996	ko03420	Genetic Information Processing	Replication and repair
47	47	Oxidative phosphorylation	6 (0.92%)	350 (1.13%)	0.745352	0.999996	ko00190	Metabolism	Energy metabolism
48	48	Butanoate metabolism	2 (0.31%)	127 (0.41%)	0.74873	0.999996	ko00650	Metabolism	Carbohydrate metabolism
49	49	Diterpenoid biosynthesis	3 (0.46%)	191 (0.62%)	0.766966	0.999996	ko00904	Metabolism	Metabolism of terpenoids and polyketides
50	50	Spliceosome	17 (2.62%)	940 (3.03%)	0.767061	0.999996	ko03040	Genetic Information Processing	Transcription
51	51	Histidine metabolism	1 (0.15%)	70 (0.23%)	0.773711	0.999996	ko00340	Metabolism	Amino acid metabolism
52	52	RNA polymerase	9 (1.38%)	532 (1.72%)	0.787215	0.999996	ko03020	Genetic Information Processing	Transcription
53	53	Arginine and proline metabolism	2 (0.31%)	149 (0.48%)	0.822689	0.999996	ko00330	Metabolism	Amino acid metabolism
54	54	Ribosome biogenesis in eukaryotes	5 (0.77%)	330 (1.07%)	0.824302	0.999996	ko03008	Genetic Information Processing	Translation
55	55	Tryptophan metabolism	1 (0.15%)	91 (0.29%)	0.855198	0.999996	ko00380	Metabolism	Amino acid metabolism
56	56	Fatty acid biosynthesis	2 (0.31%)	162 (0.52%)	0.856607	0.999996	ko00061	Metabolism	Lipid metabolism
57	57	Cutin, suberine and wax biosynthesis	2 (0.31%)	162 (0.52%)	0.856607	0.999996	ko00073	Metabolism	Lipid metabolism
58	58	Amino sugar and nucleotide sugar metabolism	13 (2%)	804 (2.6%)	0.864229	0.999996	ko00520	Metabolism	Carbohydrate metabolism
59	59	Steroid biosynthesis	1 (0.15%)	98 (0.32%)	0.875228	0.999996	ko00100	Metabolism	Lipid metabolism
60	60	Ascorbate and aldarate metabolism	7 (1.08%)	489 (1.58%)	0.889837	0.999996	ko00053	Metabolism	Carbohydrate metabolism
61	61	Protein export	1 (0.15%)	104 (0.34%)	0.89018	0.999996	ko03060	Genetic Information Processing	Folding, sorting and degradation
62	62	alpha-Linolenic acid metabolism	1 (0.15%)	118 (0.38%)	0.918474	0.999996	ko00592	Metabolism	Lipid metabolism
63	63	Fructose and mannose metabolism	3 (0.46%)	273 (0.88%)	0.927675	0.999996	ko00051	Metabolism	Carbohydrate metabolism
64	64	Circadian rhythm - plant	2 (0.31%)	221 (0.71%)	0.947668	0.999996	ko04712	Organismal Systems	Environmental adaptation
65	65	2-Oxocarboxylic acid metabolism	4 (0.62%)	364 (1.17%)	0.948665	0.999996	ko01210	Metabolism	Global and overview maps
66	66	Peroxisome	5 (0.77%)	435 (1.4%)	0.951959	0.999996	ko04146	Cellular Processes	Transport and catabolism
67	67	ABC transporters	6 (0.92%)	526 (1.7%)	0.965761	0.999996	ko02010	Environmental Information Processing	Membrane transport
68	68	Pyruvate metabolism	2 (0.31%)	246 (0.79%)	0.966433	0.999996	ko00620	Metabolism	Carbohydrate metabolism
69	69	Glyoxylate and dicarboxylate metabolism	2 (0.31%)	255 (0.82%)	0.971448	0.999996	ko00630	Metabolism	Carbohydrate metabolism
70	70	Metabolic pathways	127 (19.54%)	7019 (22.66%)	0.976812	0.999996	ko01100	Metabolism	Global and overview maps
71	71	Porphyrin and chlorophyll metabolism	1 (0.15%)	190 (0.61%)	0.982424	0.999996	ko00860	Metabolism	Metabolism of cofactors and vitamins
72	72	Base excision repair	1 (0.15%)	200 (0.65%)	0.985801	0.999996	ko03410	Genetic Information Processing	Replication and repair
73	73	Valine, leucine and isoleucine degradation	1 (0.15%)	201 (0.65%)	0.986101	0.999996	ko00280	Metabolism	Amino acid metabolism
74	74	Plant-pathogen interaction	10 (1.54%)	857 (2.77%)	0.986236	0.999996	ko04626	Organismal Systems	Environmental adaptation
75	75	Cysteine and methionine metabolism	3 (0.46%)	380 (1.23%)	0.987016	0.999996	ko00270	Metabolism	Amino acid metabolism
76	76	Pyrimidine metabolism	10 (1.54%)	862 (2.78%)	0.987028	0.999996	ko00240	Metabolism	Nucleotide metabolism
77	77	MAPK signaling pathway - plant	6 (0.92%)	619 (2%)	0.990294	0.999996	ko04016	Environmental Information Processing	Signal transduction
78	78	Mismatch repair	2 (0.31%)	319 (1.03%)	0.991186	0.999996	ko03430	Genetic Information Processing	Replication and repair
79	79	Starch and sucrose metabolism	7 (1.08%)	702 (2.27%)	0.991988	0.999996	ko00500	Metabolism	Carbohydrate metabolism
80	80	Glutathione metabolism	1 (0.15%)	258 (0.83%)	0.995887	0.999996	ko00480	Metabolism	Metabolism of other amino acids
81	81	Galactose metabolism	5 (0.77%)	608 (1.96%)	0.996089	0.999996	ko00052	Metabolism	Carbohydrate metabolism
82	82	Purine metabolism	10 (1.54%)	961 (3.1%)	0.996187	0.999996	ko00230	Metabolism	Nucleotide metabolism
83	83	Homologous recombination	4 (0.62%)	544 (1.76%)	0.996833	0.999996	ko03440	Genetic Information Processing	Replication and repair
84	84	Carbon fixation in photosynthetic organisms	1 (0.15%)	283 (0.91%)	0.997591	0.999996	ko00710	Metabolism	Energy metabolism
85	85	Glycine, serine and threonine metabolism	1 (0.15%)	289 (0.93%)	0.997881	0.999996	ko00260	Metabolism	Amino acid metabolism
86	86	Glycolysis / Gluconeogenesis	2 (0.31%)	405 (1.31%)	0.998275	0.999996	ko00010	Metabolism	Carbohydrate metabolism
87	87	Biosynthesis of amino acids	10 (1.54%)	1043 (3.37%)	0.998707	0.999996	ko01230	Metabolism	Global and overview maps
88	88	Cyanoamino acid metabolism	1 (0.15%)	316 (1.02%)	0.998811	0.999996	ko00460	Metabolism	Metabolism of other amino acids
89	89	Ribosome	4 (0.62%)	617 (1.99%)	0.999069	0.999996	ko03010	Genetic Information Processing	Translation
90	90	Phenylpropanoid biosynthesis	3 (0.46%)	562 (1.81%)	0.999472	0.999996	ko00940	Metabolism	Biosynthesis of other secondary metabolites
91	91	DNA replication	1 (0.15%)	405 (1.31%)	0.999824	0.999996	ko03030	Genetic Information Processing	Replication and repair
92	92	Biosynthesis of secondary metabolites	45 (6.92%)	3733 (12.05%)	0.999995	0.999996	ko01110	Metabolism	Global and overview maps
93	93	Carbon metabolism	4 (0.62%)	926 (2.99%)	0.999996	0.999996	ko01200	Metabolism	Global and overview maps
