# Supplementary material for: Identification and Characterization of Salt-Responsive MicroRNAs in Vicia faba by High-Throughput Sequencing
Source: Genes (Basel). 2019 Apr 17;10(4):303. doi: 10.3390/genes10040303 (PMC6523927; doi:10.3390/genes10040303)
Supplement: Supplementary file 1 [file genes-10-00303-s001.zip › genes-471224-supplementary/supplementary final/Table S6.xls]

## Sheet: Sheet1
Table S6: List of Pathway of differentially expressed genes in IC-1-vs-IS-4 comparisons
#	Pathway	DEGs genes with pathway annotation (521)	All genes with pathway annotation (30981)	Pvalue	Qvalue	Pathway ID	Level 1	Level 2
1	Terpenoid backbone biosynthesis	26 (4.99%)	216 (0.7%)	5.32465e-15	4.73894e-13	ko00900	Metabolism	Metabolism of terpenoids and polyketides
2	Plant hormone signal transduction	34 (6.53%)	912 (2.94%)	1.56074e-05	0.000694531	ko04075	Environmental Information Processing	Signal transduction
3	Glycine, serine and threonine metabolism	16 (3.07%)	289 (0.93%)	3.60584e-05	0.00106973	ko00260	Metabolism	Amino acid metabolism
4	Anthocyanin biosynthesis	3 (0.58%)	19 (0.06%)	0.00374924	0.0693362	ko00942	Metabolism	Biosynthesis of other secondary metabolites
5	Glycerolipid metabolism	15 (2.88%)	405 (1.31%)	0.00389529	0.0693362	ko00561	Metabolism	Lipid metabolism
6	RNA transport	21 (4.03%)	784 (2.53%)	0.0256817	0.380945	ko03013	Genetic Information Processing	Translation
7	Phagosome	8 (1.54%)	216 (0.7%)	0.0304413	0.386117	ko04145	Cellular Processes	Transport and catabolism
8	Fatty acid elongation	5 (0.96%)	109 (0.35%)	0.0371809	0.386117	ko00062	Metabolism	Lipid metabolism
9	Protein processing in endoplasmic reticulum	24 (4.61%)	974 (3.14%)	0.0415523	0.386117	ko04141	Genetic Information Processing	Folding, sorting and degradation
10	Taurine and hypotaurine metabolism	2 (0.38%)	20 (0.06%)	0.0439208	0.386117	ko00430	Metabolism	Metabolism of other amino acids
11	Endocytosis	20 (3.84%)	791 (2.55%)	0.0477223	0.386117	ko04144	Cellular Processes	Transport and catabolism
12	Basal transcription factors	6 (1.15%)	163 (0.53%)	0.0580102	0.430242	ko03022	Genetic Information Processing	Transcription
13	Brassinosteroid biosynthesis	2 (0.38%)	28 (0.09%)	0.0800912	0.548317	ko00905	Metabolism	Metabolism of terpenoids and polyketides
14	Protein export	4 (0.77%)	104 (0.34%)	0.098663	0.627215	ko03060	Genetic Information Processing	Folding, sorting and degradation
15	N-Glycan biosynthesis	5 (0.96%)	150 (0.48%)	0.109657	0.65063	ko00510	Metabolism	Glycan biosynthesis and metabolism
16	Monoterpenoid biosynthesis	2 (0.38%)	39 (0.13%)	0.139526	0.765907	ko00902	Metabolism	Metabolism of terpenoids and polyketides
17	Fatty acid metabolism	7 (1.34%)	258 (0.83%)	0.146297	0.765907	ko01212	Metabolism	Global and overview maps
18	Other glycan degradation	8 (1.54%)	316 (1.02%)	0.165464	0.81813	ko00511	Metabolism	Glycan biosynthesis and metabolism
19	Base excision repair	5 (0.96%)	200 (0.65%)	0.247631	1	ko03410	Genetic Information Processing	Replication and repair
20	Phosphatidylinositol signaling system	13 (2.5%)	655 (2.11%)	0.31083	1	ko04070	Environmental Information Processing	Signal transduction
21	Ribosome biogenesis in eukaryotes	7 (1.34%)	330 (1.07%)	0.320753	1	ko03008	Genetic Information Processing	Translation
22	Glycerophospholipid metabolism	8 (1.54%)	388 (1.25%)	0.32983	1	ko00564	Metabolism	Lipid metabolism
23	Glycosphingolipid biosynthesis - globo and isoglobo series	1 (0.19%)	24 (0.08%)	0.33448	1	ko00603	Metabolism	Glycan biosynthesis and metabolism
24	mRNA surveillance pathway	12 (2.3%)	640 (2.07%)	0.391864	1	ko03015	Genetic Information Processing	Translation
25	Sesquiterpenoid and triterpenoid biosynthesis	1 (0.19%)	30 (0.1%)	0.398924	1	ko00909	Metabolism	Metabolism of terpenoids and polyketides
26	Fatty acid degradation	3 (0.58%)	141 (0.46%)	0.423777	1	ko00071	Metabolism	Lipid metabolism
27	beta-Alanine metabolism	3 (0.58%)	150 (0.48%)	0.463396	1	ko00410	Metabolism	Metabolism of other amino acids
28	Selenocompound metabolism	2 (0.38%)	94 (0.3%)	0.47072	1	ko00450	Metabolism	Metabolism of other amino acids
29	Nucleotide excision repair	7 (1.34%)	400 (1.29%)	0.510495	1	ko03420	Genetic Information Processing	Replication and repair
30	Lysine biosynthesis	1 (0.19%)	45 (0.15%)	0.534078	1	ko00300	Metabolism	Amino acid metabolism
31	Pantothenate and CoA biosynthesis	2 (0.38%)	107 (0.35%)	0.539407	1	ko00770	Metabolism	Metabolism of cofactors and vitamins
32	Limonene and pinene degradation	1 (0.19%)	51 (0.16%)	0.579223	1	ko00903	Metabolism	Metabolism of terpenoids and polyketides
33	RNA degradation	9 (1.73%)	553 (1.78%)	0.586005	1	ko03018	Genetic Information Processing	Folding, sorting and degradation
34	AGE-RAGE signaling pathway in diabetic complications	2 (0.38%)	119 (0.38%)	0.597131	1	ko04933	Human Diseases	Endocrine and metabolic diseases
35	Alanine, aspartate and glutamate metabolism	2 (0.38%)	125 (0.4%)	0.623892	1	ko00250	Metabolism	Amino acid metabolism
36	Butanoate metabolism	2 (0.38%)	127 (0.41%)	0.632501	1	ko00650	Metabolism	Carbohydrate metabolism
37	Aminoacyl-tRNA biosynthesis	4 (0.77%)	259 (0.84%)	0.635782	1	ko00970	Genetic Information Processing	Translation
38	Lysine degradation	3 (0.58%)	196 (0.63%)	0.64282	1	ko00310	Metabolism	Amino acid metabolism
39	Pentose and glucuronate interconversions	9 (1.73%)	588 (1.9%)	0.658384	1	ko00040	Metabolism	Carbohydrate metabolism
40	Thiamine metabolism	1 (0.19%)	67 (0.22%)	0.679389	1	ko00730	Metabolism	Metabolism of cofactors and vitamins
41	Histidine metabolism	1 (0.19%)	70 (0.23%)	0.695328	1	ko00340	Metabolism	Amino acid metabolism
42	Oxidative phosphorylation	5 (0.96%)	350 (1.13%)	0.703083	1	ko00190	Metabolism	Energy metabolism
43	Ether lipid metabolism	2 (0.38%)	147 (0.47%)	0.71025	1	ko00565	Metabolism	Lipid metabolism
44	Arginine and proline metabolism	2 (0.38%)	149 (0.48%)	0.717216	1	ko00330	Metabolism	Amino acid metabolism
45	Valine, leucine and isoleucine biosynthesis	1 (0.19%)	78 (0.25%)	0.73407	1	ko00290	Metabolism	Amino acid metabolism
46	Arachidonic acid metabolism	1 (0.19%)	81 (0.26%)	0.747295	1	ko00590	Metabolism	Lipid metabolism
47	Fatty acid biosynthesis	2 (0.38%)	162 (0.52%)	0.759129	1	ko00061	Metabolism	Lipid metabolism
48	Cutin, suberine and wax biosynthesis	2 (0.38%)	162 (0.52%)	0.759129	1	ko00073	Metabolism	Lipid metabolism
49	Pyruvate metabolism	3 (0.58%)	246 (0.79%)	0.784911	1	ko00620	Metabolism	Carbohydrate metabolism
50	Tryptophan metabolism	1 (0.19%)	91 (0.29%)	0.786817	1	ko00380	Metabolism	Amino acid metabolism
51	Amino sugar and nucleotide sugar metabolism	11 (2.11%)	804 (2.6%)	0.796081	1	ko00520	Metabolism	Carbohydrate metabolism
52	Steroid biosynthesis	1 (0.19%)	98 (0.32%)	0.81075	1	ko00100	Metabolism	Lipid metabolism
53	Ubiquitin mediated proteolysis	7 (1.34%)	550 (1.78%)	0.819709	1	ko04120	Genetic Information Processing	Folding, sorting and degradation
54	Ascorbate and aldarate metabolism	6 (1.15%)	489 (1.58%)	0.832817	1	ko00053	Metabolism	Carbohydrate metabolism
55	Photosynthesis	1 (0.19%)	107 (0.35%)	0.837623	1	ko00195	Metabolism	Energy metabolism
56	Fructose and mannose metabolism	3 (0.58%)	273 (0.88%)	0.839957	1	ko00051	Metabolism	Carbohydrate metabolism
57	Flavonoid biosynthesis	1 (0.19%)	109 (0.35%)	0.843057	1	ko00941	Metabolism	Biosynthesis of other secondary metabolites
58	Peroxisome	5 (0.96%)	435 (1.4%)	0.857948	1	ko04146	Cellular Processes	Transport and catabolism
59	Sulfur metabolism	2 (0.38%)	207 (0.67%)	0.865224	1	ko00920	Metabolism	Energy metabolism
60	RNA polymerase	6 (1.15%)	532 (1.72%)	0.885197	1	ko03020	Genetic Information Processing	Transcription
61	Arginine biosynthesis	3 (0.58%)	323 (1.04%)	0.910328	1	ko00220	Metabolism	Amino acid metabolism
62	Spliceosome	11 (2.11%)	940 (3.03%)	0.920813	1	ko03040	Genetic Information Processing	Transcription
63	Glyoxylate and dicarboxylate metabolism	2 (0.38%)	255 (0.82%)	0.929816	1	ko00630	Metabolism	Carbohydrate metabolism
64	2-Oxocarboxylic acid metabolism	3 (0.58%)	364 (1.17%)	0.945637	1	ko01210	Metabolism	Global and overview maps
65	MAPK signaling pathway - plant	6 (1.15%)	619 (2%)	0.949939	1	ko04016	Environmental Information Processing	Signal transduction
66	Homologous recombination	5 (0.96%)	544 (1.76%)	0.952564	1	ko03440	Genetic Information Processing	Replication and repair
67	Plant-pathogen interaction	9 (1.73%)	857 (2.77%)	0.953016	1	ko04626	Organismal Systems	Environmental adaptation
68	Cysteine and methionine metabolism	3 (0.58%)	380 (1.23%)	0.955517	1	ko00270	Metabolism	Amino acid metabolism
69	Sphingolipid metabolism	2 (0.38%)	288 (0.93%)	0.955849	1	ko00600	Metabolism	Lipid metabolism
70	Diterpenoid biosynthesis	1 (0.19%)	191 (0.62%)	0.961202	1	ko00904	Metabolism	Metabolism of terpenoids and polyketides
71	Ubiquinone and other terpenoid-quinone biosynthesis	1 (0.19%)	197 (0.64%)	0.964978	1	ko00130	Metabolism	Metabolism of cofactors and vitamins
72	Valine, leucine and isoleucine degradation	1 (0.19%)	201 (0.65%)	0.96729	1	ko00280	Metabolism	Amino acid metabolism
73	Mismatch repair	2 (0.38%)	319 (1.03%)	0.971687	1	ko03430	Genetic Information Processing	Replication and repair
74	Ribosome	5 (0.96%)	617 (1.99%)	0.97884	1	ko03010	Genetic Information Processing	Translation
75	Purine metabolism	9 (1.73%)	961 (3.1%)	0.981971	1	ko00230	Metabolism	Nucleotide metabolism
76	Inositol phosphate metabolism	1 (0.19%)	236 (0.76%)	0.982009	1	ko00562	Metabolism	Carbohydrate metabolism
77	Glutathione metabolism	1 (0.19%)	258 (0.83%)	0.987649	1	ko00480	Metabolism	Metabolism of other amino acids
78	Pentose phosphate pathway	1 (0.19%)	265 (0.86%)	0.989043	1	ko00030	Metabolism	Carbohydrate metabolism
79	Pyrimidine metabolism	7 (1.34%)	862 (2.78%)	0.990722	1	ko00240	Metabolism	Nucleotide metabolism
80	Glycolysis / Gluconeogenesis	2 (0.38%)	405 (1.31%)	0.992032	1	ko00010	Metabolism	Carbohydrate metabolism
81	ABC transporters	3 (0.58%)	526 (1.7%)	0.993582	1	ko02010	Environmental Information Processing	Membrane transport
82	Biosynthesis of amino acids	8 (1.54%)	1043 (3.37%)	0.996741	1	ko01230	Metabolism	Global and overview maps
83	Starch and sucrose metabolism	4 (0.77%)	702 (2.27%)	0.997678	1	ko00500	Metabolism	Carbohydrate metabolism
84	Galactose metabolism	3 (0.58%)	608 (1.96%)	0.99797	1	ko00052	Metabolism	Carbohydrate metabolism
85	DNA replication	1 (0.19%)	405 (1.31%)	0.999007	1	ko03030	Genetic Information Processing	Replication and repair
86	Carbon metabolism	5 (0.96%)	926 (2.99%)	0.999551	1	ko01200	Metabolism	Global and overview maps
87	Phenylpropanoid biosynthesis	1 (0.19%)	562 (1.81%)	0.999934	1	ko00940	Metabolism	Biosynthesis of other secondary metabolites
88	Metabolic pathways	76 (14.59%)	7019 (22.66%)	0.999999	1	ko01100	Metabolism	Global and overview maps
89	Biosynthesis of secondary metabolites	30 (5.76%)	3733 (12.05%)	1	1	ko01110	Metabolism	Global and overview maps
